# Supplementary material for: Comparative 4D Label-Free Quantitative Proteomic Analysis of Bombus terrestris Provides Insights into Proteins and Processes Associated with Diapause
Source: Int J Mol Sci. 2023 Dec 26;25(1):326. doi: 10.3390/ijms25010326 (PMC10778897; doi:10.3390/ijms25010326)
Supplement: Supplementary file 1 [file ijms-25-00326-s001.zip]

Archive with 18 entries (15 files):
- Revised figures and supplementary materials/
- Revised figures and supplementary materials/revised figures/
- Revised figures and supplementary materials/revised figures/Figure 1.pdf
- Revised figures and supplementary materials/revised figures/Figure 2.pdf
- Revised figures and supplementary materials/revised figures/Figure 3.pdf
- Revised figures and supplementary materials/revised figures/Figure 4.pdf
- Revised figures and supplementary materials/revised figures/Figure 5.pdf
- Revised figures and supplementary materials/revised figures/Figure 6.pdf
- Revised figures and supplementary materials/revised figures/Figure 7.pdf
- Revised figures and supplementary materials/revised supplementary figures and tables/
- Revised figures and supplementary materials/revised supplementary figures and tables/Supplementary figure 1.pdf
- Revised figures and supplementary materials/revised supplementary figures and tables/Supplementary figure 2.pdf
- Revised figures and supplementary materials/revised supplementary figures and tables/Supplementary figure 3.pdf
- Revised figures and supplementary materials/revised supplementary figures and tables/Supplementary table 1.xlsx
- Revised figures and supplementary materials/revised supplementary figures and tables/Supplementary table 2.xlsx
- Revised figures and supplementary materials/revised supplementary figures and tables/Supplementary table 3.xlsx
- Revised figures and supplementary materials/revised supplementary figures and tables/Supplementary table 4.xlsx
- Revised figures and supplementary materials/revised supplementary figures and tables/Supplementary table 5.xlsx
