# Supplementary material for: Comparative 4D Label-Free Quantitative Proteomic Analysis of Bombus terrestris Provides Insights into Proteins and Processes Associated with Diapause
Source: Int J Mol Sci. 2023 Dec 26;25(1):326. doi: 10.3390/ijms25010326 (PMC10778897; doi:10.3390/ijms25010326)
Supplement: Supplementary file 1 [file ijms-25-00326-s001.zip › Revised figures and supplementary materials/revised supplementary figures and tables/Supplementary table 1.xlsx]

## Sheet: Annotation_Combine
Protein accession	Protein description	Gene name	Coverage [%]	Peptides	PSMs	Unique Peptides	MW [kDa]	Intensity M1	Intensity M2	Intensity M3	Intensity BD1	Intensity BD2	Intensity BD3	Intensity D1W1	Intensity D1W2	Intensity D1W3	Intensity D12W1	Intensity D12W2	Intensity D12W3	Intensity BDT1	Intensity BDT2	Intensity BDT3	Intensity PD48h1	Intensity PD48h2	Intensity PD48h3	Intensity OPD1	Intensity OPD2	Intensity OPD3	M1	M2	M3	BD1	BD2	BD3	D1W1	D1W2	D1W3	D12W1	D12W2	D12W3	BDT1	BDT2	BDT3	PD48h1	PD48h2	PD48h3	OPD1	OPD2	OPD3
G9JWG5	3-oxoacyl-[acyl-carrier-protein] reductase OS=Bombus terrestris OX=30195 GN=LOC100652317 PE=2 SV=1	LOC100652317	42	85	2092	85	262	1.75484e+08	1.8106e+08	1.93066e+08	2.99358e+08	2.91033e+08	3.16922e+08	2.02241e+08	2.05735e+08	2.13132e+08	4.30591e+08	4.44431e+08	4.60324e+08	2.66795e+08	2.71482e+08	2.78413e+08	2.59297e+08	2.71152e+08	2.4831e+08	8.79015e+08	9.21987e+08	9.03305e+08	0.583	0.616	0.637	0.9	0.856	0.938	0.592	0.607	0.639	1.212	1.257	1.273	0.783	0.781	0.806	0.677	0.705	0.665	2.24	2.327	2.254
I1VX04	Diphosphomevalonate decarboxylase OS=Bombus terrestris OX=30195 GN=LOC100644850 PE=2 SV=1	LOC100644850	26	8	105	8	43	6.27784e+06	5.10054e+06	6.22238e+06	9.08052e+06	8.52172e+06	8.71516e+06	1.57553e+07	1.54285e+07	1.38643e+07	1.6392e+07	1.5509e+07	1.54481e+07	1.38533e+07	1.52174e+07	1.38757e+07	1.30034e+07	1.11445e+07	1.23273e+07	9.84139e+06	9.83635e+06	1.0439e+07	0.654	0.544	0.644	0.857	0.787	0.809	1.448	1.427	1.304	1.448	1.376	1.34	1.275	1.374	1.26	1.065	0.909	1.035	0.787	0.779	0.817
I1VX05	Isopentenyl-diphosphate Delta-isomerase OS=Bombus terrestris OX=30195 GN=LOC100646012 PE=2 SV=1	LOC100646012	61	10	256	10	28	2.40137e+07	2.91693e+07	2.82674e+07	7.63766e+07	7.13973e+07	6.70927e+07	8.14286e+07	7.75388e+07	7.51147e+07	8.95892e+07	8.22621e+07	9.05509e+07	9.52783e+07	1.13355e+08	9.5796e+07	8.67273e+07	9.1758e+07	8.5896e+07	7.53963e+07	7.3689e+07	7.27745e+07	0.389	0.483	0.454	1.119	1.023	0.967	1.162	1.114	1.097	1.229	1.133	1.219	1.362	1.589	1.351	1.103	1.162	1.12	0.936	0.906	0.885
I1VX02	Mevalonate kinase OS=Bombus terrestris OX=30195 GN=LOC100647908 PE=2 SV=1	LOC100647908	42	11	244	11	42.5	7.25558e+07	7.27953e+07	8.35794e+07	7.5942e+07	8.05777e+07	7.74881e+07	6.39286e+07	6.11527e+07	5.90327e+07	6.75082e+07	7.06633e+07	6.72151e+07	5.81956e+07	5.54628e+07	5.46672e+07	1.09445e+08	1.01392e+08	1.07569e+08	9.57579e+07	1.00638e+08	9.66587e+07	1.139	1.17	1.303	1.079	1.12	1.083	0.885	0.852	0.836	0.898	0.945	0.878	0.807	0.754	0.748	1.35	1.246	1.36	1.153	1.2	1.14
I1VX00	3-hydroxy-3-methylglutaryl coenzyme A synthase OS=Bombus terrestris OX=30195 GN=LOC100649840 PE=2 SV=1	LOC100649840	38	15	377	15	51	1.06821e+08	1.1406e+08	1.03881e+08	1.13339e+08	1.15676e+08	1.09721e+08	1.13087e+08	1.09982e+08	1.19353e+08	1.03815e+08	1.06755e+08	1.00924e+08	1.13798e+08	1.00147e+08	1.02195e+08	1.03408e+08	1.04865e+08	1.06894e+08	7.44419e+07	8.94369e+07	8.78843e+07	1.244	1.36	1.201	1.195	1.193	1.138	1.161	1.137	1.254	1.024	1.058	0.978	1.171	1.01	1.037	0.946	0.956	1.003	0.665	0.791	0.769
F1CGQ2	CLIP domain-containing serine protease OS=Bombus terrestris OX=30195 GN=VSP PE=2 SV=1	VSP	53	13	355	13	39.2	5.96162e+08	4.68735e+08	6.1314e+08	3.80802e+08	4.41716e+08	3.90646e+08	3.16125e+08	2.59911e+08	2.58808e+08	2.90156e+08	2.5587e+08	2.55292e+08	2.10245e+08	1.84718e+08	1.81858e+08	2.55359e+08	2.43313e+08	2.44246e+08	1.7883e+08	2.05265e+08	1.88696e+08	2.38	1.915	2.431	1.376	1.562	1.388	1.112	0.921	0.932	0.981	0.87	0.848	0.741	0.639	0.633	0.801	0.76	0.785	0.548	0.622	0.566
T1RLF5	Fatty acid desaturase OS=Bombus terrestris OX=30195 GN=GPTE PE=2 SV=1	GPTE	42	11	138	11	43.9	1.28584e+07	1.22416e+07	1.3044e+07	6.44991e+06	7.974e+06	8.45603e+06	6.32303e+06	5.58294e+06	4.46961e+06	9.47179e+06	9.67651e+06	7.41607e+06	1.22862e+07	1.37232e+07	1.17422e+07	2.10632e+07	2.91083e+07	2.15429e+07	1.46356e+07	1.59541e+07	1.58961e+07	1.268	1.235	1.277	0.576	0.696	0.742	0.55	0.489	0.398	0.791	0.812	0.608	1.07	1.172	1.009	1.632	2.246	1.711	1.107	1.195	1.177
T1RLH5	Fatty acid desaturase OS=Bombus terrestris OX=30195 GN=SPVE PE=2 SV=1	SPVE	7	1	3	1	42.6
B8ZX60	Acyl-CoA Delta-9 desaturase OS=Bombus terrestris OX=30195 GN=npve PE=2 SV=1	npve	54	15	445	15	40.3	6.59513e+07	6.87797e+07	6.61331e+07	2.71385e+07	2.88721e+07	3.08563e+07	2.19687e+07	2.2809e+07	2.28414e+07	2.01882e+07	1.846e+07	1.9852e+07	1.36892e+07	1.55171e+07	1.53296e+07	2.10109e+07	2.12321e+07	2.07087e+07	8.6576e+07	8.17135e+07	8.16868e+07	2.191	2.339	2.182	0.816	0.85	0.913	0.643	0.673	0.685	0.568	0.522	0.549	0.402	0.447	0.444	0.548	0.552	0.554	2.206	2.062	2.039
I1VWZ9	Acetyl-CoA acetyltransferase OS=Bombus terrestris OX=30195 GN=LOC100648426 PE=2 SV=1	LOC100648426	71	18	1250	18	41	5.76169e+08	6.04185e+08	6.63787e+08	5.32473e+08	5.90769e+08	5.30572e+08	4.83251e+08	4.5677e+08	4.8411e+08	3.765e+08	3.72396e+08	3.6423e+08	3.15187e+08	3.60175e+08	3.38541e+08	3.86155e+08	4.15188e+08	4.17364e+08	3.67488e+08	3.68003e+08	4.3796e+08	1.564	1.678	1.789	1.308	1.42	1.282	1.156	1.1	1.186	0.866	0.861	0.823	0.756	0.847	0.801	0.823	0.882	0.912	0.765	0.759	0.893
B6DSA2	Defensin OS=Bombus terrestris OX=30195 GN=Def PE=2 SV=1	Def	27	2	70	2	10.6	391282	627843	532759	5.28467e+06	5.79078e+06	5.88221e+06	7.69035e+06	7.65455e+06	8.3816e+06	3.18674e+06	2.45611e+06	2.39573e+06	2.33056e+06	2.68304e+06	2.63596e+06	6.73438e+06	6.48059e+06	5.97096e+06	1.31343e+06	1.23482e+06	1.17328e+06	0.124	0.204	0.168	1.517	1.626	1.661	2.149	2.154	2.398	0.856	0.663	0.632	0.653	0.737	0.728	1.677	1.608	1.525	0.319	0.297	0.279
K7XH94	Chitin binding protein OS=Bombus terrestris OX=30195 GN=LOC100645163 PE=2 SV=1	LOC100645163	45	2	34	2	8.6	1.43941e+07	1.27679e+07	1.66181e+07	8.31037e+06	8.30179e+06	8.79512e+06	3.5088e+06	3.69958e+06	2.95457e+06	7.64223e+06	7.13373e+06	8.07657e+06	4.09733e+06	6.00034e+06	3.46545e+06	6.87922e+06	6.1773e+06	4.05512e+06	1.66099e+07	1.535e+07	15563014	2.045	1.856	2.344	1.069	1.044	1.112	0.439	0.466	0.379	0.92	0.863	0.955	0.514	0.738	0.429	0.768	0.687	0.464	1.81	1.656	1.661
I1VX07	Geranylgeranyl diphosphate synthase OS=Bombus terrestris OX=30195 GN=LOC100646723 PE=2 SV=1	LOC100646723	59	16	300	16	35.7	1.43708e+07	1.55152e+07	1.55749e+07	1.83572e+07	1.79077e+07	1.96215e+07	3.28227e+07	3.1433e+07	2.90641e+07	2.34304e+07	2.46089e+07	2.24665e+07	1.86758e+07	2.08493e+07	2.02493e+07	1.75431e+07	1.8732e+07	1.79869e+07	1.4367e+07	1.4966e+07	1.45404e+07	0.87	0.962	0.937	1.007	0.961	1.058	1.752	1.69	1.589	1.202	1.269	1.132	0.999	1.094	1.069	0.835	0.888	0.878	0.667	0.689	0.662
G8GU76	IRP30 OS=Bombus terrestris OX=30195 GN=LOC100642443 PE=4 SV=1	LOC100642443	33	7	301	7	30.7	2.32236e+07	2.43101e+07	2.47715e+07	2.69252e+07	3.31597e+07	3.15032e+07	3.3225e+07	3.21139e+07	2.99116e+07	6.8521e+07	8.98104e+07	7.4885e+07	1.18828e+08	1.0458e+08	1.14067e+08	6.77937e+07	7.52529e+07	7.57983e+07	3.00717e+08	3.20938e+08	3.34533e+08	0.297	0.318	0.314	0.312	0.375	0.359	0.374	0.364	0.345	0.742	0.977	0.797	1.342	1.158	1.27	0.681	0.753	0.78	2.948	3.116	3.212
G9I536	14-3-3 protein zeta isoform X1 (Fragment) OS=Bombus terrestris OX=30195 GN=LOC105666160 PE=3 SV=1	LOC105666160	63	14	847	2	28.1	2.37835e+08	2.22283e+08	2.27142e+08	4.01864e+08	4.38766e+08	3.9456e+08	3.61896e+08	3.36324e+08	3.45141e+08	5.35738e+08	5.53798e+08	5.49843e+08	5.37878e+08	5.46167e+08	5.76974e+08	5.49926e+08	5.37525e+08	4.9186e+08	6.17708e+08	6.23831e+08	6.49454e+08	0.626	0.599	0.594	0.957	1.023	0.925	0.84	0.786	0.82	1.195	1.241	1.204	1.25	1.245	1.323	1.137	1.107	1.043	1.247	1.247	1.284
G9I537	14-3-3 protein zeta isoform X2 OS=Bombus terrestris OX=30195 GN=LOC105666160 PE=3 SV=1	LOC105666160	63	14	831	2	28.1	2.36339e+07	2.65108e+07	2.76389e+07	4.99691e+07	4.4075e+07	5.22826e+07	4.61788e+07	4.87605e+07	4.07128e+07	7.83593e+07	7.48944e+07	8.23089e+07	6.14529e+07	7.15671e+07	6.73185e+07	6.04344e+07	7.06339e+07	7.34342e+07	5.8408e+07	5.91533e+07	68244212	0.511	0.586	0.593	0.977	0.843	1.006	0.88	0.935	0.794	1.435	1.378	1.48	1.173	1.34	1.268	1.026	1.195	1.278	0.968	0.971	1.108
K7WRE1	Chymotrypsin inhibitor OS=Bombus terrestris OX=30195 GN=CI PE=4 SV=1	CI	45	4	118	4	8.2	1.38314e+08	1.2913e+08	1.23198e+08	1.25234e+08	1.48914e+08	1.28965e+08	9.62536e+07	9.60531e+07	1.03668e+08	2.15384e+08	2.05431e+08	2.00153e+08	1.93455e+08	2.0316e+08	1.9123e+08	2.38057e+08	2.14225e+08	1.85422e+08	2.58122e+08	3.02596e+08	230985868	0.951	0.909	0.841	0.779	0.907	0.789	0.583	0.586	0.643	1.255	1.202	1.145	1.175	1.21	1.145	1.286	1.153	1.027	1.361	1.58	1.193
A0A6P3D4C6	histone H4 OS=Bombus terrestris OX=30195 GN=LOC100645974 PE=4 SV=1	LOC100645974	42	5	196	5	11.4	1.96107e+08	1.61026e+08	1.74934e+08	3.49484e+08	3.44764e+08	3.40824e+08	3.68569e+08	3.29949e+08	3.57168e+08	3.55534e+08	3.84779e+08	3.58721e+08	2.81287e+08	2.72719e+08	2.84449e+08	2.3035e+08	2.37359e+08	2.21487e+08	1.77016e+08	1.54226e+08	1.74818e+08	0.873	0.734	0.774	1.409	1.36	1.351	1.447	1.304	1.435	1.341	1.459	1.329	1.106	1.052	1.104	0.806	0.827	0.794	0.605	0.522	0.585
A0A1L1WJA9	Elevenin OS=Bombus terrestris OX=30195 GN=LOC100643959 PE=2 SV=1	LOC100643959	26	3	33	3	16.1	1.78485e+06	2.36413e+06	2.39963e+06	1.89658e+06	1.82105e+06	1.58459e+06	991269	1.15046e+06	937256	1.61456e+06	1.77441e+06	1.85608e+06	1.93687e+06	2.22025e+06	2.11793e+06	1.24073e+06	1.16404e+06	1.34601e+06	1.16435e+06	1.04578e+06	971146	1.37	1.858	1.829	1.318	1.238	1.083	0.671	0.784	0.649	1.05	1.16	1.186	1.313	1.476	1.417	0.748	0.699	0.832	0.686	0.61	0.56
F1CGQ4	Venom bombolitin 1 OS=Bombus terrestris OX=30195 GN=LOC100631070 PE=2 SV=1	LOC100631070	23	2	413	2	6	9.93381e+07	9.15813e+07	9.499e+07	4.50429e+08	4.23536e+08	4.94768e+08	3.36212e+08	3.00527e+08	3.17473e+08	2.02573e+08	1.9812e+08	1.9735e+08	3.29713e+08	2.93784e+08	2.90157e+08	1.63855e+08	1.76574e+08	1.61246e+08	2.66526e+08	3.20274e+08	3.32101e+08	0.459	0.433	0.436	1.886	1.735	2.037	1.371	1.234	1.325	0.794	0.78	0.76	1.347	1.177	1.169	0.595	0.639	0.601	0.945	1.125	1.154
A0A6P3TNW4	acyl-CoA Delta(11) desaturase-like isoform X1 OS=Bombus terrestris OX=30195 GN=LOC100650033 PE=4 SV=1	LOC100650033	29	8	111	8	42.6	1.07062e+07	1.0194e+07	1.01145e+07	6.13852e+06	6.84221e+06	6.08822e+06	6.92492e+06	6.05939e+06	8.05776e+06	1.03976e+07	8.38407e+06	6.38946e+06	7.09701e+06	6.34882e+06	5.4557e+06	1.34571e+07	1.34608e+07	1.28106e+07	2.90435e+07	2.70531e+07	2.62039e+07	1.157	1.127	1.085	0.6	0.655	0.586	0.659	0.581	0.785	0.952	0.771	0.574	0.677	0.594	0.514	1.142	1.138	1.115	2.406	2.22	2.126
A0A6P3D408	histone H3 OS=Bombus terrestris OX=30195 GN=LOC100645858 PE=4 SV=1	LOC100645858	40	4	233	1	15.4	2.99789e+07	2.62096e+07	2.78503e+07	4.5549e+07	5.24851e+07	5.08022e+07	6.5702e+07	6.34033e+07	5.15445e+07	8.03538e+07	8.8485e+07	1.00117e+08	6.44436e+07	6.84458e+07	6.19489e+07	8.94461e+07	9.72079e+07	9.43758e+07	9.81804e+07	8.50821e+07	9.25942e+07
A0A6P3UE93	39S ribosomal protein L42, mitochondrial OS=Bombus terrestris OX=30195 GN=LOC100649518 PE=4 SV=1	LOC100649518	45	6	59	6	14.2	2.77666e+06	2.46424e+06	2.66932e+06	3.22154e+06	4.78707e+06	5.13404e+06	4.33405e+06	4.7925e+06	5.13177e+06	4.43028e+06	4.68116e+06	4.09966e+06	4.29358e+06	2.546e+06	3.92136e+06	2.82639e+06	2.75208e+06	2.90613e+06	2.35931e+06	2.15975e+06	3.35484e+06	0.941	0.854	0.898	0.988	1.436	1.549	1.294	1.441	1.569	1.272	1.35	1.156	1.285	0.747	1.158	0.752	0.73	0.793	0.613	0.556	0.854
A0A6P3D9K6	26S proteasome non-ATPase regulatory subunit 9 OS=Bombus terrestris OX=30195 GN=LOC100648631 PE=4 SV=1	LOC100648631	14	2	9	2	23.2		377926	263748	344973	323031	550569	406908	423076	535241	521006	523266	470620	517318	834546	878302	756504	422911	199682	1.3997e+06	1.30486e+06	827729		0.795	0.538	0.641	0.588	1.007	0.737	0.771	0.992	0.907	0.915	0.804	0.939	1.485	1.572	1.221	0.68	0.33	2.205	2.036	1.277
A0A6P3TQ70	40S ribosomal protein S29 isoform X2 OS=Bombus terrestris OX=30195 GN=LOC100646020 PE=4 SV=1	LOC100646020	53	4	227	4	6.5	3.93736e+07	3.82962e+07	4.05681e+07	4.52181e+07	4.7569e+07	4.77068e+07	3.59491e+07	3.88424e+07	4.02027e+07	3.94153e+07	3.46284e+07	4.01137e+07	2.66582e+07	2.71706e+07	2.49718e+07	3.99464e+07	4.22405e+07	3.97647e+07	3.94165e+07	3.87223e+07	4.13857e+07	1.249	1.243	1.278	1.298	1.336	1.347	1.005	1.093	1.15	1.059	0.935	1.058	0.747	0.746	0.69	0.995	1.048	1.016	0.959	0.933	0.986
A0A6P3DG12	histone H3.3 OS=Bombus terrestris OX=30195 GN=LOC100644906 PE=4 SV=1	LOC100644906	40	4	219	1	15.3	201782	203011	186600	381252	494441	449927		645598		416733		648623	875145	773713	812650	848762	495492		813251	971424	795679
A0A6P3DMM9	COMM domain-containing protein 3 isoform X1 OS=Bombus terrestris OX=30195 GN=LOC100649156 PE=4 SV=1	LOC100649156	5	1	2	1	23.1				431034		341959	520908	514323	237260		403798		479285	355312		335616	307097		495132	249841	388908
A0A6P3TLJ4	acyl-CoA dehydrogenase family member 9, mitochondrial OS=Bombus terrestris OX=30195 GN=LOC105665678 PE=4 SV=1	LOC105665678	43	21	570	21	71.6	1.59899e+07	4.05696e+07	1.45529e+07	6.07137e+07	6.085e+07	6.04443e+07	7.22247e+07	6.25512e+07	5.95664e+07	5.53906e+07	5.46505e+07	5.3647e+07	6.35797e+07	5.76625e+07	6.62273e+07	5.85286e+07	5.30265e+07	5.6647e+07	3.74128e+07	4.95699e+07	4.29636e+07	0.374	0.97	0.338	1.284	1.259	1.258	1.488	1.297	1.256	1.097	1.087	1.043	1.312	1.167	1.348	1.074	0.97	1.066	0.67	0.88	0.754
A0A6P3D6U8	protein phosphatase 1 regulatory subunit 7 OS=Bombus terrestris OX=30195 GN=LOC100646653 PE=4 SV=1	LOC100646653	31	8	35	8	36.8	662169	1.84995e+06	1.03952e+06	2.29754e+06	1.72706e+06	2.06063e+06	870775	532862	405513	2.42925e+06	2.40116e+06	3.0309e+06	1.89906e+06	1.95738e+06	2.59007e+06	1.63515e+06	1.98425e+06	1.89201e+06	5.18538e+06	5.27862e+06	5.54209e+06	0.359	1.026	0.56	1.127	0.829	0.995	0.416	0.256	0.198	1.116	1.108	1.367	0.909	0.919	1.223	0.696	0.842	0.826	2.156	2.174	2.257
A0A6P3UBH0	protein D2 isoform X1 OS=Bombus terrestris OX=30195 GN=LOC100649310 PE=4 SV=1	LOC100649310	78	13	2259	2	23.1	2.91071e+09	2.40682e+09	2.74446e+09	1.51217e+09	1.81275e+09	1.80037e+09	1.25334e+09	1.00093e+09	9.11378e+08	1.09759e+09	1.12197e+09	1.0812e+09	1.12553e+09	1.03971e+09	9.31447e+08	1.02403e+09	1.07666e+09	1.06041e+09	7.23297e+08	7.51252e+08	6.83471e+08	2.657	2.249	2.488	1.25	1.466	1.464	1.009	0.811	0.751	0.849	0.872	0.821	0.908	0.822	0.741	0.735	0.769	0.78	0.506	0.521	0.469
A0A6P3DBY1	LOW QUALITY PROTEIN: AFG3-like protein 2 OS=Bombus terrestris OX=30195 GN=LOC100643893 PE=4 SV=1	LOC100643893	40	26	755	26	90.7	1.27895e+08	1.23336e+08	1.30516e+08	1.50552e+08	1.59844e+08	1.65672e+08	1.58629e+08	1.62719e+08	1.42633e+08	2.03354e+08	1.92654e+08	2.07739e+08	1.79814e+08	1.83687e+08	1.7851e+08	2.02239e+08	1.85139e+08	2.01323e+08	1.51919e+08	1.68673e+08	1.65346e+08	0.925	0.913	0.938	0.986	1.024	1.067	1.012	1.045	0.931	1.247	1.187	1.251	1.149	1.151	1.125	1.15	1.048	1.173	0.843	0.927	0.899
A0A6P3DBW0	sorting nexin lst-4 OS=Bombus terrestris OX=30195 GN=LOC100646744 PE=4 SV=1	LOC100646744	10	4	26	4	61.3	108549	466762	307031	747357	685464	760432	969998	966014	948683	1.22766e+06	1.28775e+06	1.08635e+06	1.36806e+06	1.30035e+06	1.29234e+06	1.02207e+06	1.37203e+06	1.35471e+06	1.34733e+06	1.41922e+06	1.52665e+06	0.129	0.568	0.362	0.804	0.721	0.805	1.016	1.019	1.017	1.236	1.303	1.074	1.436	1.339	1.338	0.954	1.276	1.297	1.228	1.281	1.363
A0A6P3UKJ0	26S protease regulatory subunit 7 OS=Bombus terrestris OX=30195 GN=LOC100649371 PE=4 SV=1	LOC100649371	61	24	546	24	48.4	2.05593e+08	2.18274e+08	1.99532e+08	2.06946e+08	1.88759e+08	1.86758e+08	2.29436e+08	2.36966e+08	2.67565e+08	2.20598e+08	2.4263e+08	2.38252e+08	2.03602e+08	2.21201e+08	2.36179e+08	2.52215e+08	2.37637e+08	2.37765e+08	2.63807e+08	2.51816e+08	2.43227e+08	1.1	1.196	1.06	1.002	0.895	0.89	1.082	1.125	1.292	1	1.105	1.061	0.962	1.025	1.101	1.06	0.995	1.025	1.083	1.024	0.978
A0A6P3D893	eukaryotic translation elongation factor 1 epsilon-1 OS=Bombus terrestris OX=30195 GN=LOC100646378 PE=4 SV=1	LOC100646378	58	7	122	7	20	5.39055e+07	4.85611e+07	9.97117e+07	7.36319e+07	8.15128e+07	7.46756e+07	5.31482e+07	8.71066e+07	4.97501e+07	6.94497e+07	6.26827e+07	7.02991e+07	6.97463e+07	3.92782e+07	6.25876e+07	8.95598e+07	9.58948e+07	9.53633e+07	7.06213e+07	4.0292e+07	6.92192e+07	0.948	0.874	1.742	1.172	1.27	1.17	0.824	1.36	0.79	1.035	0.939	1.029	1.084	0.598	0.959	1.238	1.32	1.351	0.953	0.538	0.915
A0A6P3U3X0	ubiquitin carboxyl-terminal hydrolase 7 isoform X3 OS=Bombus terrestris OX=30195 GN=LOC100650609 PE=4 SV=1	LOC100650609	34	29	398	29	127.5	7.01678e+06	6.62529e+06	5.56819e+06	1.65123e+07	1.76002e+07	1.48862e+07	1.64973e+07	1.59295e+07	1.48759e+07	2.8261e+07	2.69816e+07	2.91201e+07	2.87914e+07	3.00347e+07	2.4464e+07	2.71167e+07	3.1564e+07	2.87312e+07	3.52956e+07	3.15971e+07	3.47781e+07	0.381	0.368	0.3	0.811	0.846	0.719	0.789	0.767	0.728	1.299	1.247	1.315	1.38	1.412	1.157	1.156	1.341	1.256	1.469	1.302	1.418
A0A6P3U8Y5	LOW QUALITY PROTEIN: protein CDV3 homolog A OS=Bombus terrestris OX=30195 GN=LOC100642536 PE=4 SV=1	LOC100642536	33	6	117	6	26.9	3.2745e+06	3.65558e+06	2.97782e+06	4.58828e+06	4.7764e+06	4.73234e+06	3.68432e+06	3.04173e+06	3.31016e+06	5.21219e+06	5.35656e+06	4.4573e+06	5.48097e+06	4.56153e+06	4.84252e+06	2.91534e+06	3.28364e+06	2.87538e+06	5.1001e+06	4.96105e+06	4.65289e+06	0.956	1.093	0.864	1.213	1.236	1.231	0.949	0.788	0.872	1.29	1.332	1.083	1.414	1.154	1.232	0.669	0.751	0.676	1.142	1.101	1.021
A0A6P3DIF1	probable aconitate hydratase, mitochondrial OS=Bombus terrestris OX=30195 GN=LOC100645849 PE=4 SV=1	LOC100645849	72	57	7668	57	85.9	3.21942e+09	3.37855e+09	3.23325e+09	5.89571e+09	5.90259e+09	5.94686e+09	7.12595e+09	7.28455e+09	7.23697e+09	7.44502e+09	7.418e+09	7.45271e+09	8.11001e+09	7.95471e+09	7.84608e+09	6.79397e+09	7.0458e+09	7.12454e+09	5.87722e+09	5.78673e+09	5.63643e+09	0.617	0.663	0.615	1.023	1.002	1.015	1.204	1.239	1.252	1.209	1.21	1.189	1.373	1.321	1.31	1.023	1.057	1.1	0.864	0.842	0.811
A0A6P3DJ28	40S ribosomal protein S26 OS=Bombus terrestris OX=30195 GN=LOC100652012 PE=4 SV=1	LOC100652012	11	1	21	1	13.1	8.78303e+06	9.01146e+06	7.82575e+06	5.93466e+06	4.86757e+06	4.71188e+06	3.73605e+06	4.48796e+06	4.68788e+06	4.94684e+06	5.80465e+06	6.55595e+06	4.20341e+06	4.57559e+06	4.86374e+06	7.5167e+06	8.52017e+06	7.65884e+06	1.26867e+07	1.23371e+07	13003279
A0A6P3U8U2	troponin C OS=Bombus terrestris OX=30195 GN=LOC105666404 PE=4 SV=1	LOC105666404	46	6	209	6	16.9	1.55036e+07	1.56139e+07	1.65619e+07	3.90487e+07	3.92682e+07	3.77466e+07	4.35937e+07	4.52425e+07	4.13453e+07	5.82033e+07	5.87282e+07	6.24918e+07	4.78368e+07	5.65735e+07	5.73566e+07	4.12409e+07	3.86816e+07	4.63894e+07	2.52284e+07	2.2911e+07	2.42654e+07	0.476	0.491	0.505	1.086	1.069	1.033	1.181	1.234	1.147	1.516	1.537	1.598	1.299	1.506	1.536	0.996	0.931	1.148	0.595	0.535	0.56
A0A6P3DC36	ras-related protein Rab6 OS=Bombus terrestris OX=30195 GN=LOC100648829 PE=4 SV=1	LOC100648829	36	6	254	5	23.6	2.4338e+07	2.1636e+07	2.18699e+07	2.20222e+07	2.16211e+07	1.96142e+07	1.93555e+07	1.90079e+07	1.69286e+07	1.41828e+07	1.44336e+07	1.38374e+07	1.00981e+07	1.22393e+07	1.08665e+07	1.49576e+07	1.59536e+07	1.55212e+07	1.89626e+07	1.74556e+07	18655749	1.716	1.561	1.531	1.405	1.35	1.231	1.203	1.189	1.077	0.847	0.866	0.812	0.629	0.747	0.667	0.828	0.88	0.881	1.025	0.935	0.988
A0A6P3DBY3	T-complex protein 1 subunit zeta OS=Bombus terrestris OX=30195 GN=LOC100652196 PE=4 SV=1	LOC100652196	57	27	827	27	58.4	5.40708e+07	5.02765e+07	5.45251e+07	9.39117e+07	1.01321e+08	9.61327e+07	1.02399e+08	1.09203e+08	1.04646e+08	1.3308e+08	1.29933e+08	1.33864e+08	1.36668e+08	1.41117e+08	1.29166e+08	1.69112e+08	1.7223e+08	1.74804e+08	5.55163e+08	6.97921e+08	6.24884e+08	0.35	0.333	0.35	0.55	0.58	0.553	0.583	0.626	0.61	0.729	0.715	0.72	0.78	0.79	0.728	0.859	0.871	0.91	2.752	3.427	3.034
A0A6P3DFV8	glyoxylate reductase/hydroxypyruvate reductase OS=Bombus terrestris OX=30195 GN=LOC100647868 PE=4 SV=1	LOC100647868	49	13	605	13	39.8	2.33726e+07	2.41521e+07	2.41553e+07	4.52627e+07	4.36222e+07	4.10556e+07	6.13919e+07	5.71729e+07	5.7349e+07	3.96946e+07	4.10137e+07	4.01849e+07	6.30101e+07	5.91965e+07	5.72145e+07	5.26705e+07	5.01808e+07	5.15434e+07	4.50228e+07	4.56135e+07	4.74806e+07	0.617	0.653	0.634	1.082	1.02	0.965	1.429	1.34	1.367	0.888	0.922	0.883	1.47	1.354	1.317	1.093	1.037	1.096	0.912	0.915	0.942
A0A6P3TXU8	DNA-directed RNA polymerase II subunit RPB3 OS=Bombus terrestris OX=30195 GN=LOC100648907 PE=4 SV=1	LOC100648907	23	3	30	3	31.6								232496		252359		219059		207156		211074	178584	225442	185998	258557	271918								1.123		1.164		0.992		0.976		0.902	0.761	0.988	0.776	1.069	1.111
A0A6P3DKH9	arginine-hydroxylase NDUFAF5, mitochondrial OS=Bombus terrestris OX=30195 GN=LOC100644505 PE=4 SV=1	LOC100644505	24	6	87	6	39.4	2.51342e+06	3.6819e+06	3.35211e+06	5.74197e+06	5.50801e+06	4.1868e+06	7.08091e+06	6.92833e+06	7.18854e+06	7.91157e+06	8.05478e+06	6.89781e+06	7.56905e+06	4.34848e+06	7.49256e+06	7.97167e+06	7.72882e+06	7.45886e+06	4.68398e+06	3.80168e+06	6.61612e+06	0.508	0.762	0.673	1.051	0.987	0.754	1.262	1.244	1.312	1.356	1.387	1.161	1.352	0.762	1.32	1.267	1.223	1.215	0.727	0.584	1.005
A0A6P3DE93	DNA-directed RNA polymerase II subunit RPB1 OS=Bombus terrestris OX=30195 GN=LOC100649338 PE=4 SV=1	LOC100649338	14	4	65	4	71	6.28372e+07	5.24623e+07	5.69597e+07	4.17764e+07	4.36714e+07	5.15004e+07	2.47711e+07	2.59293e+07	2.418e+07	2.78189e+07	2.38791e+07	2.88452e+07	2.13208e+07	2.08129e+07	1.94975e+07	1.66111e+07	1.5947e+07	1.58632e+07	1.21105e+07	1.27148e+07	12249908	2.632	2.249	2.37	1.584	1.62	1.921	0.915	0.964	0.914	0.987	0.852	1.006	0.789	0.755	0.712	0.547	0.523	0.535	0.389	0.405	0.385
A0A6P3UA25	hyaluronidase OS=Bombus terrestris OX=30195 GN=LOC100651053 PE=4 SV=1	LOC100651053	40	14	354	14	44.3	5.36098e+07	5.04598e+07	5.44476e+07	4.33476e+07	4.45608e+07	4.04491e+07	9.05024e+07	8.46915e+07	8.52206e+07	4.12367e+07	4.02655e+07	4.27645e+07	4.59133e+07	5.3748e+07	4.92492e+07	3.48751e+07	3.52756e+07	3.42869e+07	2.09771e+07	1.99174e+07	2.14401e+07	1.392	1.341	1.404	1.019	1.024	0.935	2.071	1.951	1.996	0.907	0.89	0.924	1.053	1.209	1.114	0.711	0.717	0.717	0.418	0.393	0.418
A0A6P3D6N7	cytochrome c oxidase subunit 6A1, mitochondrial OS=Bombus terrestris OX=30195 GN=LOC100643317 PE=4 SV=1	LOC100643317	43	5	314	5	13.1	6.54378e+08	9.88726e+08	7.27117e+08	6.32542e+08	6.24335e+08	5.64381e+08	4.41608e+08	4.3084e+08	4.19353e+08	5.00981e+08	4.39298e+08	4.33253e+08	4.00549e+08	3.71601e+08	3.94401e+08	4.89112e+08	4.82882e+08	5.04159e+08	3.45698e+08	3.18883e+08	2.78373e+08	1.606	2.483	1.772	1.405	1.357	1.233	0.955	0.938	0.929	1.042	0.918	0.885	0.868	0.79	0.843	0.943	0.928	0.997	0.651	0.594	0.513
A0A6P3U7P3	eukaryotic translation initiation factor 4H OS=Bombus terrestris OX=30195 GN=LOC100650615 PE=4 SV=1	LOC100650615	33	7	143	7	28.9	1.89512e+07	2.1574e+07	2.21741e+07	1.40619e+07	1.65202e+07	1.21117e+07	9.84578e+06	1.0278e+07	9.69677e+06	8.46931e+06	7.40539e+06	9.73954e+06	9.70236e+06	8.5029e+06	9.43924e+06	9.18412e+06	8.40747e+06	8.64714e+06	8.40749e+06	8.23996e+06	9.68586e+06	2.015	2.348	2.341	1.353	1.556	1.147	0.923	0.97	0.93	0.763	0.67	0.862	0.911	0.783	0.874	0.767	0.7	0.74	0.686	0.665	0.774
A0A6P3DFT6	NADH dehydrogenase [ubiquinone] iron-sulfur protein 8(predicted) OS=Bombus terrestris OX=30195 GN=LOC100642901 PE=4 SV=1	LOC100642901	53	9	661	9	22.7	5.83771e+08	5.52714e+08	6.24556e+08	5.15598e+08	5.38725e+08	4.89073e+08	5.55114e+08	5.68829e+08	6.05772e+08	5.75644e+08	5.50106e+08	5.7806e+08	5.47611e+08	5.21389e+08	5.18692e+08	4.81018e+08	4.82873e+08	4.69127e+08	3.67979e+08	3.69786e+08	3.45423e+08	1.38	1.337	1.466	1.103	1.128	1.029	1.157	1.193	1.292	1.153	1.107	1.137	1.143	1.068	1.068	0.893	0.893	0.893	0.667	0.664	0.613
A0A6P5IIH0	LOW QUALITY PROTEIN: afadin OS=Bombus terrestris OX=30195 GN=LOC100646773 PE=4 SV=1	LOC100646773	1	2	6	2	239.4	282640			346251	343663	403096	283156	339658	354760	317671	273320	417060	248526	238163	220449	503317	538518	653385	321717	286146	267210	0.987			1.095	1.063	1.254	0.872	1.053	1.118	0.94	0.813	1.212	0.767	0.721	0.671	1.381	1.472	1.838	0.862	0.759	0.701
A0A6P5HZE4	Nose resistant to fluoxetine protein 6(predicted) OS=Bombus terrestris OX=30195 GN=LOC100643007 PE=4 SV=1	LOC100643007	3	4	29	4	213.8	84352.6		61370.2	1.09551e+06	1.21458e+06	1.74115e+06	2.44863e+06	2.15565e+06	2.18212e+06	1.8636e+06	1.8349e+06	2.00476e+06	2.1072e+06	1.9344e+06	2.23196e+06	1.76792e+06	2.08787e+06	1.53935e+06	1.55497e+06	1.52036e+06	1.68428e+06	0.062		0.045	0.731	0.793	1.143	1.591	1.41	1.451	1.164	1.151	1.23	1.372	1.235	1.433	1.024	1.204	0.914	0.879	0.851	0.932
A0A6P3DH96	mediator of RNA polymerase II transcription subunit 25 isoform X2 OS=Bombus terrestris OX=30195 GN=LOC100648529 PE=4 SV=1	LOC100648529	2	1	21	1	96.5	226924	227275	252374	314028	209356	235162	277332	227384	254693	229016	204535	207785	252261	270876	253636	232742	229764	210464	180621	154397	224328
A0A6P3DEK0	DnaJ subfamily C member(predicted) OS=Bombus terrestris OX=30195 GN=LOC100647982 PE=4 SV=1	LOC100647982	8	1	3	1	25.2	226373	175317		182261	216904				160198	265894	287199		327022		230779		264206	345840		152553	154758
A0A6P3DHH0	kinesin heavy chain isoform X2 OS=Bombus terrestris OX=30195 GN=LOC100643251 PE=4 SV=1	LOC100643251	29	22	167	22	110.5	2.20273e+06	1.03603e+07	2.46199e+06	4.90694e+06	1.39548e+06	6.02749e+06	2.75687e+06	4.04257e+06	4.66875e+06	1.11898e+07	1.12401e+07	1.30426e+07	1.19262e+07	1.14912e+07	1.02197e+07	1.49518e+07	1.27331e+07	1.32234e+07	1.00997e+08	9.95026e+07	8.47214e+07	0.13	0.626	0.144	0.262	0.073	0.317	0.143	0.212	0.249	0.56	0.565	0.641	0.622	0.588	0.526	0.694	0.588	0.629	4.573	4.462	3.757
A0A6P5I8V3	ryanodine receptor isoform X3 OS=Bombus terrestris OX=30195 GN=LOC100643070 PE=4 SV=1	LOC100643070	22	82	624	1	582.9	1.58351e+07	1.39433e+07	2.24959e+07	2.53735e+07	2.40461e+07	2.52556e+07	2.20972e+07	2.08602e+07	2.46374e+07	5.84606e+07	3.96112e+07	4.18348e+07	3.23501e+07	3.52204e+07	4.22958e+07	8.5781e+07	7.46562e+07	1.00745e+08	4.92521e+07	6.03282e+07	6.54975e+07
A0A6P3UIN7	mitochondrial pyruvate carrier 4 OS=Bombus terrestris OX=30195 GN=LOC105667097 PE=4 SV=1	LOC105667097	30	3	210	3	14	9.27083e+07	9.71972e+07	1.03224e+08	8.85317e+07	1.0358e+08	1.01897e+08	4.55824e+07	4.58994e+07	4.03764e+07	4.27103e+07	4.5467e+07	5.15226e+07	4.70613e+07	5.0071e+07	4.47703e+07	7.90719e+07	7.36238e+07	5.42076e+07	4.45328e+07	4.81288e+07	5.2296e+07	1.757	1.885	1.942	1.519	1.738	1.719	0.761	0.772	0.69	0.686	0.733	0.812	0.788	0.822	0.739	1.177	1.092	0.827	0.647	0.693	0.744
A0A6P3UEB6	Tim44 domain-containing protein(predicted) OS=Bombus terrestris OX=30195 GN=LOC100645158 PE=4 SV=1	LOC100645158	30	5	110	5	26.5	2.10579e+07	2.79416e+07	2.46828e+07	2.47315e+07	2.17976e+07	2.14329e+07	1.5758e+07	1.48948e+07	1.71607e+07	1.50879e+07	1.42173e+07	1.26737e+07	1.19914e+07	1.03341e+07	1.08436e+07	1.15645e+07	1.30964e+07	1.09152e+07	6.70713e+06	7.35727e+06	7.19521e+06	1.679	2.28	1.954	1.785	1.539	1.521	1.107	1.054	1.235	1.019	0.965	0.841	0.844	0.714	0.753	0.724	0.817	0.701	0.41	0.446	0.431
A0A6P3DJ77	uncharacterized protein LOC100644939 OS=Bombus terrestris OX=30195 GN=LOC100644939 PE=4 SV=1	LOC100644939	8	1	3	1	27.3	500402	368054	527837													86020.2
A0A6P3UBW9	chymotrypsin inhibitor OS=Bombus terrestris OX=30195 GN=LOC100644982 PE=4 SV=1	LOC100644982	20	1	17	1	8.9	1.02563e+06	837457	878331	775033	660665	516147	411729			862544	916859	971191	926194	764403	786584	621714		485536	849152	1.00545e+06	847956
A0A6P3DK27	transmembrane protein 242 OS=Bombus terrestris OX=30195 GN=LOC100646392 PE=4 SV=1	LOC100646392	31	4	55	4	15.2	2.87212e+06	3.73814e+06	2.99596e+06	3.28262e+06	3.17829e+06	3.33871e+06	2.48133e+06	2.41098e+06	2.18705e+06	1.51677e+06	1.99399e+06	1.71717e+06	2.19683e+06	1.84367e+06	1.51284e+06	2.91304e+06	2.92869e+06	2.73943e+06	1.84619e+06	1.96321e+06	1.8408e+06	1.429	1.904	1.481	1.479	1.401	1.479	1.088	1.065	0.982	0.64	0.845	0.711	0.966	0.795	0.656	1.139	1.141	1.098	0.705	0.742	0.688
A0A6P3DBU1	ubiquitin-like protein 3 OS=Bombus terrestris OX=30195 GN=LOC100649959 PE=4 SV=1	LOC100649959	7	1	9	1	13.4	1.76471e+06	1.78056e+06	2.20008e+06	1.56432e+06	1.37345e+06	1.30946e+06			1.5987e+06	903835	918124	1.15389e+06	893548	1.07588e+06	1.167e+06	1.52838e+06	1.13843e+06	1.59262e+06	952010	741501	893414
A0A6P3DGK0	MMS19 nucleotide excision repair protein homolog OS=Bombus terrestris OX=30195 GN=LOC100651660 PE=4 SV=1	LOC100651660	3	2	15	2	110.2				81178.4	80917.7	112441	68471.9			375418	156954	300078	165654	389885	164458	220274	131674	179580	564405	531452	490834				0.357	0.349	0.487	0.294			1.547	0.65	1.215	0.712	1.643	0.697	0.842	0.501	0.704	2.106	1.964	1.794
A0A6P3DFH9	nuclear protein localization protein 4 homolog OS=Bombus terrestris OX=30195 GN=LOC100649146 PE=4 SV=1	LOC100649146	19	10	135	10	73.6	1.1854e+07	1.07538e+07	1.27746e+07	1.1109e+07	1.26546e+07	1.18362e+07	1.78013e+07	1.61204e+07	1.54756e+07	1.57046e+07	1.39496e+07	1.61062e+07	1.42891e+07	1.59062e+07	1.44434e+07	1.86166e+07	1.82973e+07	1.8988e+07	2.10217e+07	2.35247e+07	2.3621e+07	0.907	0.842	0.971	0.77	0.858	0.807	1.201	1.095	1.069	1.018	0.909	1.026	0.966	1.055	0.963	1.119	1.096	1.17	1.234	1.368	1.358
A0A6P3TYS1	casein kinase II subunit alpha isoform X2 OS=Bombus terrestris OX=30195 GN=LOC100650733 PE=4 SV=1	LOC100650733	41	12	273	12	41.6	7.05242e+06	5.24987e+06	5.70399e+06	1.37971e+07	1.41747e+07	1.22089e+07	1.69213e+07	1.6696e+07	1.60041e+07	1.87984e+07	1.98201e+07	1.82859e+07	1.9053e+07	1.92195e+07	2.00571e+07	1.89325e+07	2.05426e+07	1.98473e+07	1.68154e+07	1.74398e+07	1.71405e+07	0.541	0.413	0.435	0.959	0.964	0.835	1.145	1.138	1.109	1.223	1.296	1.168	1.292	1.278	1.342	1.142	1.235	1.227	0.99	1.017	0.989
A0A6P3DMP6	NADH dehydrogenase [ubiquinone] 1 subunit C2 OS=Bombus terrestris OX=30195 GN=LOC100644198 PE=4 SV=1	LOC100644198	65	7	381	7	14.2	3.27595e+08	3.42654e+08	3.29852e+08	3.31017e+08	3.29977e+08	3.27782e+08	2.09504e+08	2.22078e+08	1.78988e+08	2.05954e+08	2.06612e+08	2.3339e+08	1.68486e+08	1.88915e+08	1.80706e+08	2.31815e+08	1.97438e+08	1.88394e+08	1.26143e+08	1.33051e+08	1.22371e+08	1.755	1.879	1.755	1.606	1.566	1.564	0.99	1.056	0.865	0.935	0.943	1.041	0.797	0.877	0.844	0.976	0.828	0.813	0.518	0.542	0.493
A0A6P3TMQ8	proteasome subunit alpha type-7-1 OS=Bombus terrestris OX=30195 GN=LOC105665749 PE=4 SV=1	LOC105665749	68	13	380	13	28.1	1.30454e+08	1.14538e+08	1.25234e+08	1.36418e+08	1.4102e+08	1.42432e+08	1.53482e+08	1.3283e+08	1.36787e+08	1.88654e+08	2.06702e+08	1.62371e+08	2.03167e+08	1.65737e+08	1.93284e+08	1.9811e+08	2.07881e+08	1.7331e+08	2.13955e+08	2.05855e+08	2.05022e+08	0.945	0.849	0.901	0.895	0.905	0.919	0.98	0.854	0.894	1.158	1.275	0.979	1.3	1.04	1.22	1.128	1.179	1.011	1.189	1.133	1.116
A0A6P3D7F0	60S ribosomal protein L7 OS=Bombus terrestris OX=30195 GN=LOC100647894 PE=4 SV=1	LOC100647894	32	10	119	10	29.7	2.09509e+06	1.61301e+06	2.01786e+06	5.60466e+06	5.27931e+06	5.18722e+06	3.5682e+06	3.31103e+06	3.54629e+06	1.00604e+07	1.17185e+07	9.92667e+06	8.06876e+06	8.45235e+06	8.45142e+06	1.54364e+07	1.43007e+07	1.07053e+07	4.3808e+07	4.18709e+07	4.10912e+07	0.21	0.165	0.201	0.508	0.468	0.462	0.315	0.294	0.32	0.853	0.998	0.827	0.713	0.733	0.737	1.214	1.12	0.863	3.362	3.183	3.088
A0A6P3DE78	selenide, water dikinase OS=Bombus terrestris OX=30195 GN=LOC100643620 PE=4 SV=1	LOC100643620	47	12	417	12	45	3.31501e+07	2.97789e+07	3.39119e+07	5.09445e+07	4.76348e+07	4.6227e+07	6.76957e+07	6.16656e+07	6.11903e+07	5.65375e+07	6.08251e+07	6.26334e+07	6.59129e+07	5.97445e+07	6.03758e+07	6.38326e+07	6.16967e+07	5.76648e+07	6.79104e+07	6.8224e+07	7.64017e+07	0.712	0.654	0.723	0.99	0.906	0.883	1.281	1.175	1.185	1.028	1.112	1.119	1.25	1.111	1.129	1.076	1.037	0.997	1.118	1.112	1.232
A0A6P3DIF8	trypsin-7-like OS=Bombus terrestris OX=30195 GN=LOC100646811 PE=4 SV=1	LOC100646811	4	1	3	1	30.7		703726		375999						385690	549288						303436	406216
A0A6P3U6N1	facilitated trehalose transporter Tret1 isoform X2 OS=Bombus terrestris OX=30195 GN=LOC100644220 PE=4 SV=1	LOC100644220	4	2	4	2	52.8	81773.2		80041.1	3184.02	149080	170122	102399	117307	47376.5	1.11826e+06	939013		665526	1.36245e+06	1.17394e+06	1.50671e+06	1.97665e+06	1.84152e+06	2.87065e+06	2.4302e+06	2.95058e+06	0.097		0.094	0.003	0.156	0.179	0.107	0.123	0.051	1.122	0.946		0.696	1.397	1.211	1.401	1.832	1.756	2.606	2.185	2.624
A0A6P3UBA6	myosin light chain alkali isoform X3 OS=Bombus terrestris OX=30195 GN=LOC100645892 PE=4 SV=1	LOC100645892	92	16	1777	4	14.7	1.09417e+09	1.16671e+09	1.16037e+09	1.51444e+09	1.60686e+09	1.50593e+09	1.83073e+09	1.75585e+09	1.36429e+09	1.64226e+09	1.96415e+09	1.97639e+09	1.91314e+09	1.80186e+09	1.84644e+09	1.94548e+09	1.84551e+09	1.44617e+09	1.41102e+09	1.57482e+09	1.69688e+09	0.823	0.898	0.867	1.031	1.071	1.009	1.214	1.172	0.926	1.047	1.258	1.237	1.271	1.174	1.21	1.15	1.087	0.876	0.814	0.9	0.959
A0A6P3UK12	transcription factor E2F4 OS=Bombus terrestris OX=30195 GN=LOC100651033 PE=4 SV=1	LOC100651033	3	1	8	1	37.3				80051			100895	111902	169927	201420	180294	162465	356237	230090	266867	167583	200878	227291	137023	164302	194450
A0A6P3UG65	GMP reductase 1 isoform X1 OS=Bombus terrestris OX=30195 GN=LOC100643870 PE=4 SV=1	LOC100643870	67	17	362	17	38	7.35022e+07	1.61916e+08	1.39534e+08	1.79307e+08	1.95774e+08	1.46866e+08	2.84083e+08	4.44429e+08	3.55578e+08	4.44921e+08	2.77206e+08	9.77007e+07	2.13635e+08	2.38112e+08	2.33621e+08	1.38463e+08	4.02653e+08	2.73625e+08	2.39838e+08	2.98085e+08	1.66593e+08	0.376	0.848	0.709	0.831	0.888	0.67	1.282	2.019	1.643	1.93	1.208	0.416	0.966	1.056	1.042	0.557	1.614	1.128	0.942	1.159	0.641
A0A6P3UFP9	40S ribosomal protein S28 OS=Bombus terrestris OX=30195 GN=LOC100644626 PE=4 SV=1	LOC100644626	42	3	112	2	7.5	3.44841e+07	2.62776e+07	2.8496e+07	2.08916e+07	2.35558e+07	1.97374e+07	2.1154e+07	1.98465e+07	1.93023e+07	2.25996e+07	2.4888e+07	2.3709e+07	2.08322e+07	1.88331e+07	1.81414e+07	2.69495e+07	2.01788e+07	2.08246e+07	2.85635e+07	2.65267e+07	2.50747e+07	1.8	1.404	1.477	0.987	1.089	0.918	0.973	0.92	0.909	1	1.106	1.03	0.961	0.852	0.825	1.105	0.825	0.876	1.144	1.052	0.983
A0A6P3U9D8	NADH dehydrogenase [ubiquinone] 1 alpha subcomplex subunit 13 OS=Bombus terrestris OX=30195 GN=LOC105665640 PE=4 SV=1	LOC105665640	32	4	446	4	17.4	8.92003e+07	8.28789e+07	9.34146e+07	1.50825e+08	1.47994e+08	1.49002e+08	1.38868e+08	1.58328e+08	1.58161e+08	2.04362e+08	1.82379e+08	1.88533e+08	1.92484e+08	1.8975e+08	1.65527e+08	1.67378e+08	1.68215e+08	1.5175e+08	1.35603e+08	1.39973e+08	1.17787e+08	0.721	0.685	0.749	1.103	1.059	1.072	0.989	1.135	1.153	1.399	1.254	1.267	1.373	1.328	1.165	1.062	1.064	0.987	0.84	0.859	0.715
A0A6P5I1R7	voltage-dependent L-type calcium channel subunit beta-3 isoform X2 OS=Bombus terrestris OX=30195 GN=LOC100645652 PE=4 SV=1	LOC100645652	8	3	43	3	68		189039		450286	539724	752081	857543	708545	320948	626947	657774	1.00104e+06	905279	1.1183e+06	925780	1.80628e+06	1.54484e+06	1.74955e+06	1.25557e+06	1.13283e+06	1.03653e+06		0.255		0.538	0.63	0.883	0.997	0.829	0.382	0.701	0.739	1.099	1.055	1.278	1.064	1.872	1.595	1.859	1.27	1.135	1.027
A0A6P3D680	mitochondrial fission 1 protein OS=Bombus terrestris OX=30195 GN=LOC100643843 PE=4 SV=1	LOC100643843	56	7	317	7	17.2	9.17343e+07	8.75277e+07	1.13753e+08	8.48987e+07	7.53741e+07	8.38153e+07	7.241e+07	7.26203e+07	6.89977e+07	5.70495e+07	5.99889e+07	6.05569e+07	4.61422e+07	4.88761e+07	5.44438e+07	6.20994e+07	6.65178e+07	5.36979e+07	5.353e+07	5.40249e+07	5.3654e+07	1.653	1.615	2.036	1.385	1.203	1.345	1.151	1.162	1.122	0.871	0.921	0.908	0.735	0.763	0.855	0.879	0.939	0.78	0.74	0.74	0.726
A0A6P3DBV1	serine/threonine-protein phosphatase PGAM5, mitochondrial OS=Bombus terrestris OX=30195 GN=LOC100652116 PE=4 SV=1	LOC100652116	27	7	134	7	32.4	1.47328e+07	1.53807e+07	1.52904e+07	1.14757e+07	1.03633e+07	1.14128e+07	9.9358e+06	1.02852e+07	1.20168e+07	8.87583e+06	9.03106e+06	8.71752e+06	7.94014e+06	8.23048e+06	8.34895e+06	8.39988e+06	7.92293e+06	7.92262e+06	5.65883e+06	5.24156e+06	5.55699e+06	1.862	1.99	1.919	1.313	1.16	1.285	1.107	1.154	1.371	0.951	0.972	0.917	0.887	0.901	0.92	0.834	0.784	0.807	0.549	0.503	0.528
A0A6P3DLV5	heat shock protein beta-1 isoform X2 OS=Bombus terrestris OX=30195 GN=LOC100644627 PE=4 SV=1	LOC100644627	69	12	1222	1	21.4
A0A6P3DDI6	ATP-binding cassette sub-family B member 7, mitochondrial isoform X2 OS=Bombus terrestris OX=30195 GN=LOC100649698 PE=4 SV=1	LOC100649698	37	21	469	21	82.2	1.46385e+07	1.28225e+07	1.53433e+07	3.54544e+07	3.57434e+07	3.56693e+07	3.21142e+07	2.84431e+07	2.77661e+07	4.71565e+07	4.81419e+07	4.83869e+07	5.98865e+07	5.40124e+07	4.98875e+07	5.06935e+07	5.05397e+07	5.20655e+07	4.09412e+07	4.04857e+07	4.05643e+07	0.457	0.41	0.476	1.002	0.988	0.992	0.884	0.788	0.782	1.248	1.28	1.257	1.652	1.461	1.357	1.244	1.235	1.309	0.98	0.96	0.951
A0A6P3D8W7	annulin isoform X2 OS=Bombus terrestris OX=30195 GN=LOC100650808 PE=4 SV=1	LOC100650808	27	17	285	17	85.9	3.22938e+06	2.54195e+06	3.81683e+06	1.27177e+07	1.2902e+07	1.26312e+07	1.18512e+07	1.13927e+07	1.22011e+07	1.94478e+07	2.03339e+07	1.88407e+07	2.09038e+07	1.91409e+07	1.59371e+07	2.08932e+07	1.93903e+07	2.01143e+07	2.06663e+07	2.48858e+07	2.05837e+07	0.255	0.206	0.299	0.909	0.903	0.888	0.825	0.799	0.87	1.302	1.368	1.238	1.459	1.31	1.097	1.297	1.199	1.28	1.252	1.493	1.221
A0A6P3U708	aldose 1-epimerase isoform X1 OS=Bombus terrestris OX=30195 GN=LOC100648993 PE=4 SV=1	LOC100648993	40	12	372	12	41.8	6.12932e+07	6.3235e+07	5.8571e+07	6.97726e+07	7.11066e+07	6.61805e+07	1.16407e+08	1.0471e+08	1.05321e+08	8.22544e+07	8.16408e+07	8.45921e+07	8.62793e+07	9.16437e+07	8.42131e+07	8.01458e+07	8.64504e+07	7.51238e+07	8.35787e+07	8.89958e+07	9.4212e+07	0.905	0.956	0.859	0.932	0.93	0.87	1.515	1.372	1.403	1.029	1.026	1.039	1.125	1.172	1.083	0.93	0.999	0.893	0.946	0.998	1.045
A0A6P3UJG1	sterile alpha and TIR motif-containing protein 1 isoform X3 OS=Bombus terrestris OX=30195 GN=LOC100651791 PE=4 SV=1	LOC100651791	4	4	8	4	122.1	298908	423048	165139	343800	363917	356026	49904.9	285400	171142	146562	435316	436605	570388	429827	793834	1.07264e+06	1.07336e+06	899086	1.26118e+06	1.25304e+06	1.13738e+06	0.64	0.927	0.351	0.666	0.69	0.679	0.094	0.542	0.331	0.266	0.794	0.778	1.079	0.797	1.481	1.805	1.799	1.551	2.072	2.038	1.83
A0A6P3TP15	heterogeneous nuclear ribonucleoprotein R isoform X1 OS=Bombus terrestris OX=30195 GN=LOC100649993 PE=4 SV=1	LOC100649993	7	1	11	1	20.8		43451.3	94726.6	102136	249711	267080	136441	4395.61	128385	10088.6	6237.27	5955.46	337135	300966	316787	258722	282876		194109		270017
A0A6P3DM36	LOW QUALITY PROTEIN: delta-1-pyrroline-5-carboxylate dehydrogenase, mitochondrial OS=Bombus terrestris OX=30195 GN=LOC100642390 PE=4 SV=1	LOC100642390	50	28	1207	28	63.3	2.18196e+08	2.02799e+08	1.95908e+08	2.6042e+08	2.91706e+08	2.92404e+08	4.08445e+08	3.67448e+08	3.63483e+08	3.53145e+08	3.2661e+08	3.63169e+08	3.41743e+08	3.86432e+08	3.82557e+08	3.67548e+08	3.66954e+08	3.67761e+08	3.72047e+08	3.46235e+08	3.40725e+08	0.809	0.769	0.721	0.874	0.957	0.965	1.334	1.208	1.215	1.109	1.03	1.12	1.119	1.24	1.235	1.07	1.064	1.098	1.057	0.975	0.948
A0A6P3DCU6	mitochondrial inner membrane protein OXA1L OS=Bombus terrestris OX=30195 GN=LOC100646033 PE=4 SV=1	LOC100646033	21	9	109	9	49.5	4.48357e+06	4.55469e+06	4.5042e+06	8.50075e+06	8.18591e+06	8.42798e+06	1.08579e+07	1.19934e+07	1.23951e+07	8.5851e+06	8.42309e+06	7.78135e+06	7.11783e+06	7.49786e+06	7.71752e+06	1.2558e+07	1.22779e+07	1.21168e+07	9.12949e+06	9.38223e+06	8.4039e+06	0.621	0.646	0.62	1.067	1.005	1.04	1.327	1.475	1.55	1.008	0.994	0.897	0.871	0.9	0.932	1.367	1.332	1.353	0.971	0.988	0.875
A0A6P5I5V5	eukaryotic translation initiation factor 4 gamma 3 isoform X1 OS=Bombus terrestris OX=30195 GN=LOC100645931 PE=4 SV=1	LOC100645931	27	42	660	42	217.1	1.99499e+08	1.18412e+08	1.69089e+08	1.71251e+08	1.83123e+08	1.60796e+08	1.83095e+08	2.11381e+08	1.70882e+08	2.32782e+08	2.14552e+08	2.01891e+08	2.29933e+08	2.18823e+08	2.19046e+08	2.44929e+08	2.39557e+08	2.56577e+08	2.28626e+08	2.30588e+08	2.09417e+08	1.191	0.723	1.002	0.925	0.968	0.854	0.963	1.12	0.92	1.177	1.09	1.003	1.212	1.131	1.139	1.148	1.119	1.233	1.046	1.045	0.939
A0A6P3TRC7	sodium-coupled monocarboxylate transporter 2 OS=Bombus terrestris OX=30195 GN=LOC100646167 PE=4 SV=1	LOC100646167	3	2	23	2	65.7	1.65424e+06	1.6897e+06	1.11879e+06	2.59635e+06	2.36503e+06	2.25017e+06	2.90898e+06	2.82994e+06	2.65314e+06	2.73697e+06	2.9229e+06	2.97907e+06	2.63263e+06	2.71484e+06	2.83438e+06	3.00491e+06	2.87376e+06	2.66083e+06	2.16132e+06	2.78673e+06	2.85558e+06	0.796	0.833	0.535	1.131	1.008	0.965	1.234	1.209	1.153	1.116	1.198	1.193	1.12	1.132	1.189	1.137	1.083	1.032	0.798	1.019	1.033
A0A6P5I6S6	glycerophosphocholine phosphodiesterase GPCPD1 isoform X2 OS=Bombus terrestris OX=30195 GN=LOC100645227 PE=4 SV=1	LOC100645227	2	1	10	1	95.8				63260.7		70655.7		77937.3	82191.7	122338		151403	123066	138998	171389	309174	378971	305262	249198	342983	416303
A0A6P3DBF1	putative carbonic anhydrase 3 OS=Bombus terrestris OX=30195 GN=LOC100644445 PE=4 SV=1	LOC100644445	15	4	33	4	34.6	4.9115e+06	4.7062e+06	5.0894e+06	3.07369e+06	3.44097e+06	3.34526e+06	3.40346e+06	3.18322e+06	3.16464e+06	3.20323e+06	3.05e+06	2.96984e+06	2.76472e+06	2.24511e+06	2.66844e+06	2.88904e+06	3.03676e+06	2.62982e+06	1.87829e+06	2.41344e+06	2.04236e+06	1.904	1.867	1.959	1.079	1.181	1.155	1.163	1.095	1.107	1.052	1.007	0.958	0.947	0.754	0.901	0.88	0.921	0.821	0.558	0.711	0.595
A0A6P5I5I2	LOW QUALITY PROTEIN: ubiquitin-conjugating enzyme E2 E1 OS=Bombus terrestris OX=30195 GN=LOC100647680 PE=4 SV=1	LOC100647680	6	1	16	1	35.1	259131	350155	237097			205623	341092	248328	250402	253327	296575	217657	351273	206641	327278	435966	293095	236238			243975
A0A6P3U7E0	triosephosphate isomerase OS=Bombus terrestris OX=30195 GN=LOC100645419 PE=4 SV=1	LOC100645419	80	20	1904	20	26.8	3.27858e+09	3.23625e+09	3.34525e+09	3.22872e+09	3.03534e+09	2.95671e+09	2.89464e+09	2.70554e+09	2.94133e+09	2.35154e+09	2.65354e+09	2.6004e+09	2.78089e+09	2.4821e+09	2.92219e+09	2.6294e+09	2.4955e+09	2.67164e+09	1.99791e+09	2.09254e+09	2.2284e+09	1.46	1.475	1.48	1.302	1.198	1.173	1.137	1.07	1.182	0.888	1.006	0.964	1.094	0.958	1.134	0.92	0.87	0.959	0.683	0.708	0.746
A0A6P3D4H2	nucleoporin NUP188 homolog OS=Bombus terrestris OX=30195 GN=LOC100646133 PE=4 SV=1	LOC100646133	2	3	8	3	218.3					90629.1		53311.9			205681	84990.7	445364	415376	172214	260366	664848	760750	466573	555858	643490	406765					0.262		0.154			0.57	0.237	1.212	1.199	0.488	0.742	1.708	1.947	1.229	1.394	1.598	0.999
A0A6P3DCX6	reticulon-4-interacting protein 1, mitochondrial isoform X1 OS=Bombus terrestris OX=30195 GN=LOC100647266 PE=4 SV=1	LOC100647266	56	17	359	17	43.5	4.3593e+07	4.41036e+07	4.4823e+07	3.08477e+07	3.01688e+07	3.25665e+07	3.36489e+07	3.17711e+07	3.21149e+07	2.52889e+07	2.69666e+07	2.70466e+07	2.49212e+07	2.55259e+07	2.65946e+07	2.8615e+07	2.81375e+07	2.95145e+07	1.89832e+07	1.75398e+07	2.08506e+07	1.791	1.855	1.829	1.147	1.098	1.192	1.219	1.159	1.191	0.881	0.943	0.925	0.905	0.909	0.952	0.924	0.905	0.977	0.598	0.548	0.644
A0A6P5HQV8	queuine tRNA-ribosyltransferase accessory subunit 2 isoform X1 OS=Bombus terrestris OX=30195 GN=LOC100649333 PE=4 SV=1	LOC100649333	13	3	60	3	46.9	262804	940103	438108	1.38123e+06	757181	1.30736e+06	2.03886e+06	1.95374e+06	2.00471e+06	2.1442e+06	2.03612e+06	933280	1.94155e+06	2.19221e+06	1.91436e+06	1.97627e+06	875650	2.20444e+06	765442	756624	805976	0.227	0.832	0.376	1.081	0.58	1.007	1.554	1.5	1.565	1.571	1.499	0.672	1.483	1.642	1.443	1.343	0.593	1.536	0.508	0.497	0.524
A0A6P3UGL7	sorbitol dehydrogenase isoform X2 OS=Bombus terrestris OX=30195 GN=LOC100645107 PE=4 SV=1	LOC100645107	56	21	3263	2	37.8	2.86532e+08	2.1015e+08	2.88553e+08	2.67045e+08	3.11734e+08	3.00241e+08	4.31382e+08	3.83495e+08	3.76278e+08	3.32864e+08	2.92722e+08	3.20133e+08	3.32447e+08	3.22698e+08	3.46492e+08	2.10544e+08	2.3049e+08	2.04307e+08	1.53175e+08	1.57876e+08	1.52262e+08	1.242	0.932	1.242	1.048	1.197	1.159	1.648	1.475	1.472	1.223	1.08	1.155	1.273	1.212	1.309	0.717	0.782	0.713	0.509	0.52	0.496
A0A6P3U9N7	LOW QUALITY PROTEIN: GRAM domain-containing protein 1B OS=Bombus terrestris OX=30195 GN=LOC100644266 PE=4 SV=1	LOC100644266	3	1	8	1	83.7	153159	177571	127236	194919	156083	220017	169947	131313	140429	168911	152827	112400	183480	160811	151125	223158	224058	236198	294522	335778	350493
A0A6P3UB48	LOW QUALITY PROTEIN: eIF-2-alpha kinase activator GCN1 OS=Bombus terrestris OX=30195 GN=LOC100651983 PE=4 SV=1	LOC100651983	16	36	386	36	293.5	5.79127e+06	5.4181e+06	6.61075e+06	1.26541e+07	1.14634e+07	1.13745e+07	1.01731e+07	9.17933e+06	1.76335e+07	3.03981e+07	1.76889e+07	2.06454e+07	2.25537e+07	2.13777e+07	2.53987e+07	3.00933e+07	2.75125e+07	4.08432e+07	3.30367e+07	3.09551e+07	3.43773e+07	0.349	0.334	0.396	0.69	0.612	0.61	0.54	0.491	0.959	1.552	0.908	1.035	1.201	1.116	1.334	1.425	1.298	1.983	1.527	1.417	1.556
A0A6P3D6T8	26S proteasome non-ATPase regulatory subunit 10 OS=Bombus terrestris OX=30195 GN=LOC100649443 PE=4 SV=1	LOC100649443	49	12	298	12	24.6	2.48327e+07	2.30132e+07	2.46055e+07	3.06436e+07	3.02772e+07	2.97531e+07	4.07711e+07	3.67832e+07	4.04359e+07	4.24604e+07	4.35853e+07	4.40472e+07	4.02463e+07	4.23869e+07	4.05181e+07	3.9204e+07	4.14995e+07	3.82668e+07	2.40177e+07	2.63723e+07	2.91247e+07	0.868	0.824	0.854	0.97	0.938	0.926	1.257	1.142	1.276	1.258	1.298	1.282	1.243	1.284	1.235	1.077	1.136	1.078	0.644	0.701	0.765
A0A6P3DBM8	LOW QUALITY PROTEIN: hypoxia up-regulated protein 1 OS=Bombus terrestris OX=30195 GN=LOC100642850 PE=4 SV=1	LOC100642850	34	23	199	23	107.4	6.43413e+06	3.15497e+06	1.83194e+06	4.00167e+06	2.45231e+06	4.3715e+06	3.5185e+06	3.18888e+06	3.06913e+06	7.89591e+06	6.8782e+06	8.32566e+06	3.05442e+06	5.3426e+06	3.47506e+06	1.38496e+07	1.58165e+07	1.59902e+07	4.35707e+07	4.02732e+07	4.27098e+07	0.689	0.346	0.195	0.388	0.233	0.417	0.332	0.303	0.297	0.717	0.627	0.742	0.289	0.496	0.324	1.166	1.326	1.38	3.58	3.277	3.437
A0A6P5HZ88	tropomyosin-1, isoforms 9A/A/B isoform X12 OS=Bombus terrestris OX=30195 GN=LOC100650354 PE=4 SV=1	LOC100650354	62	22	1589	4	29.5	4.3182e+08	4.27539e+08	3.74232e+08	8.01607e+08	8.53622e+08	9.23265e+08	8.27202e+08	7.83719e+08	6.91901e+08	1.53677e+09	1.69392e+09	1.80955e+09	1.8633e+09	1.83335e+09	1.71434e+09	1.58897e+09	1.54204e+09	1.53965e+09	2.00962e+09	2.09038e+09	2.02525e+09	0.404	0.41	0.348	0.68	0.708	0.77	0.683	0.651	0.585	1.22	1.351	1.41	1.541	1.487	1.399	1.169	1.13	1.161	1.444	1.487	1.425
A0A6P5I147	malonyl-CoA decarboxylase, mitochondrial isoform X3 OS=Bombus terrestris OX=30195 GN=LOC100646837 PE=4 SV=1	LOC100646837	28	13	202	13	55.5	5.7548e+06	6.15632e+06	7.46005e+06	1.17253e+07	1.23051e+07	1.23066e+07	1.82447e+07	1.6546e+07	1.51886e+07	1.56569e+07	1.61179e+07	1.60694e+07	1.7514e+07	1.65789e+07	1.75628e+07	1.24304e+07	1.47491e+07	9.58702e+06	9.88436e+06	8.90465e+06	1.14153e+07	0.542	0.593	0.698	0.999	1.026	1.032	1.514	1.383	1.291	1.249	1.292	1.259	1.457	1.352	1.441	0.92	1.087	0.727	0.714	0.637	0.807
A0A6P5I933	LOW QUALITY PROTEIN: histone acetyltransferase p300 OS=Bombus terrestris OX=30195 GN=LOC100650829 PE=4 SV=1	LOC100650829	1	2	8	2	292.5	1.22114e+06	356429	230168	196309	158577	261078				104276	247221	424197	216080		656178	178062	244470	337727			284481	4.369	1.305	0.818	0.636	0.502	0.832				0.316	0.753	1.263	0.683		2.046	0.501	0.685	0.973			0.765
A0A6P3DEQ3	eukaryotic translation initiation factor 3 subunit L OS=Bombus terrestris OX=30195 GN=LOC100651929 PE=4 SV=1	LOC100651929	39	16	247	16	63.3	3.4659e+06	8.48845e+06	1.37158e+06	1.44738e+07	1.23597e+07	1.35738e+07	1.44656e+07	1.4047e+07	8.64315e+06	1.78362e+07	1.47361e+07	1.97156e+07	1.86676e+07	1.89286e+07	2.19908e+07	1.97602e+07	1.85676e+07	1.64575e+07	2.84184e+07	2.94869e+07	3.04451e+07	0.257	0.644	0.101	0.971	0.811	0.895	0.945	0.924	0.578	1.12	0.93	1.215	1.222	1.215	1.42	1.15	1.077	0.982	1.615	1.659	1.694
A0A6P3TQK7	protein prune homolog isoform X2 OS=Bombus terrestris OX=30195 GN=LOC100649176 PE=4 SV=1	LOC100649176	6	2	8	2	40.3	669650	480790	335719	1.04309e+06	1.02051e+06	862603	1.78025e+06	1.53805e+06	1.62474e+06	2.89179e+06	2.92507e+06	2.93404e+06	2.92397e+06	2.44655e+06	3.05738e+06	2.53307e+06	3.18331e+06	2.83686e+06	1.61076e+06	2.41137e+06	2.56592e+06	0.412	0.303	0.205	0.581	0.556	0.472	0.965	0.839	0.902	1.507	1.531	1.501	1.588	1.303	1.638	1.224	1.532	1.405	0.76	1.126	1.185
A0A6P3DGV2	SFRICE_003133(predicted) OS=Bombus terrestris OX=30195 GN=LOC100647816 PE=4 SV=1	LOC100647816	21	9	105	9	71.2	2.98495e+06	4.22551e+06	4.9709e+06	3.01152e+06	2.73445e+06	3.05354e+06	825331	1.07806e+06	787664	2.79515e+06	5.68946e+06	5.11934e+06	4.19493e+06	1.87766e+06	2.45738e+06	2.87417e+06	4.22578e+06	2.77961e+06	5.16004e+06	4.40469e+06	4.70526e+06	1.093	1.584	1.808	0.999	0.887	0.996	0.267	0.35	0.26	0.868	1.774	1.561	1.357	0.596	0.784	0.827	1.212	0.82	1.45	1.226	1.295
A0A6P3U148	neutral alpha-glucosidase AB isoform X3 OS=Bombus terrestris OX=30195 GN=LOC100644473 PE=4 SV=1	LOC100644473	30	20	397	20	106.5	7.83278e+06	9.97591e+06	9.9429e+06	1.80512e+07	1.83269e+07	1.71177e+07	1.73729e+07	1.78395e+07	1.72248e+07	2.76993e+07	2.95778e+07	2.85629e+07	2.76657e+07	2.78655e+07	2.82938e+07	3.40054e+07	3.40438e+07	3.31225e+07	8.64378e+07	8.54974e+07	8.72943e+07	0.302	0.394	0.381	0.631	0.627	0.588	0.591	0.611	0.6	0.906	0.972	0.918	0.943	0.932	0.952	1.032	1.029	1.03	2.56	2.507	2.532
A0A6P3U4T3	transmembrane protein 43 homolog isoform X1 OS=Bombus terrestris OX=30195 GN=LOC100644096 PE=4 SV=1	LOC100644096	15	5	43	5	46.5	1.8956e+06	2.03434e+06	2.36077e+06	1.35261e+06	1.3637e+06	1.32294e+06	1.14279e+06	1.06315e+06	1.39809e+06	545220	1.28219e+06	564284	1.03849e+06	835443	972781	749452	1.01422e+06	662666	480425	719838	313989	2.102	2.309	2.599	1.358	1.339	1.306	1.117	1.046	1.399	0.512	1.21	0.521	1.017	0.802	0.94	0.653	0.88	0.592	0.409	0.606	0.262
A0A6P3DH55	exocyst complex component 7 isoform X1 OS=Bombus terrestris OX=30195 GN=LOC100650018 PE=4 SV=1	LOC100650018	6	3	6	3	78.5						64437.9							320736	442487		415952	425703	460191	613370	753528	542894						0.156							0.77	1.042		0.889	0.906	1.008	1.279	1.556	1.109
A0A6P3DKG9	26S protease regulatory subunit 6B OS=Bombus terrestris OX=30195 GN=LOC100642623 PE=4 SV=1	LOC100642623	50	19	429	19	47	1.19366e+07	1.37221e+07	1.32467e+07	3.05454e+07	3.2277e+07	2.81362e+07	3.41723e+07	4.00831e+07	3.31559e+07	4.47313e+07	4.8826e+07	5.01859e+07	5.42503e+07	5.67852e+07	5.60952e+07	4.86927e+07	5.06495e+07	5.38031e+07	7.42775e+07	7.59542e+07	8.35344e+07	0.327	0.385	0.361	0.758	0.783	0.687	0.826	0.975	0.82	1.039	1.139	1.145	1.313	1.348	1.34	1.048	1.087	1.188	1.561	1.581	1.72
A0A6P3DB68	LOW QUALITY PROTEIN: dipeptidyl peptidase 3 OS=Bombus terrestris OX=30195 GN=LOC100644845 PE=4 SV=1	LOC100644845	42	27	555	27	91.3	4.88367e+07	4.93041e+07	4.27881e+07	8.29255e+07	8.12804e+07	8.42352e+07	7.63358e+07	7.40194e+07	7.60115e+07	9.61303e+07	9.59353e+07	1.05238e+08	1.06715e+08	1.08585e+08	1.13801e+08	1.77114e+08	1.92376e+08	1.67746e+08	7.15899e+07	1.5657e+08	7.10023e+07	0.602	0.622	0.524	0.925	0.888	0.925	0.83	0.81	0.846	1.004	1.007	1.08	1.162	1.16	1.223	1.716	1.857	1.666	0.677	1.466	0.658
A0A6P3DEG3	putative inorganic phosphate cotransporter isoform X2 OS=Bombus terrestris OX=30195 GN=LOC100644143 PE=4 SV=1	LOC100644143	12	4	41	4	56.5	3.47346e+06	1.71845e+06	3.30621e+06	3.18142e+06	3.03675e+06	2.29427e+06	2.38932e+06	2.24182e+06	2.22776e+06	1.71087e+06	1.96783e+06	2.13202e+06	2.54252e+06	1.49853e+06	2.00031e+06	2.4095e+06	2.74929e+06	1.97188e+06	3.80759e+06	4.18503e+06	3.90515e+06	1.626	0.823	1.537	1.348	1.259	0.956	0.986	0.931	0.941	0.679	0.784	0.83	1.051	0.608	0.816	0.886	1.007	0.743	1.367	1.488	1.373
A0A6P3DCN5	gamma-glutamyl hydrolase A OS=Bombus terrestris OX=30195 GN=LOC100651812 PE=4 SV=1	LOC100651812	42	12	247	12	36.6	6.37126e+07	6.02736e+07	4.86649e+07	3.41852e+07	6.58952e+07	5.29597e+07	4.23319e+07	6.78518e+07	4.27071e+07	3.74885e+07	2.9138e+07	3.5097e+07	3.65215e+07	2.27693e+07	2.24241e+07	8.13663e+07	7.90424e+07	7.53748e+07	2.14766e+08	2.21732e+08	2.33541e+08	1.041	1.008	0.79	0.506	0.954	0.771	0.61	0.984	0.63	0.519	0.405	0.477	0.527	0.322	0.319	1.045	1.011	0.992	2.692	2.753	2.867
A0A6P3D9L7	hydroxyacid oxidase 1 OS=Bombus terrestris OX=30195 GN=LOC100646060 PE=4 SV=1	LOC100646060	37	11	307	11	40.6	1.7069e+07	1.51977e+07	1.73109e+07	1.66238e+07	1.70468e+07	1.23404e+07	2.10059e+07	2.09994e+07	2.10572e+07	2.43542e+07	2.23917e+07	2.23435e+07	2.02332e+07	2.21049e+07	2.20328e+07	4.66911e+07	4.86622e+07	4.87669e+07	5.75463e+07	5.5697e+07	5.59448e+07	0.722	0.658	0.728	0.637	0.639	0.465	0.784	0.789	0.804	0.873	0.807	0.787	0.756	0.811	0.813	1.553	1.612	1.663	1.868	1.791	1.779
A0A6P3D862	leucine--tRNA ligase, cytoplasmic OS=Bombus terrestris OX=30195 GN=LOC100646533 PE=4 SV=1	LOC100646533	13	13	121	13	129.6	5.79819e+06	6.4423e+06	5.05527e+06	7.08601e+06	6.33636e+06	6.56839e+06	4.26811e+06	3.89931e+06	3.61164e+06	1.19231e+07	1.06034e+07	1.15201e+07	1.10804e+07	9.4687e+06	1.06202e+07	1.1159e+07	9.40364e+06	1.07495e+07	1.60738e+07	1.73959e+07	1.58633e+07	0.762	0.867	0.66	0.843	0.738	0.769	0.495	0.455	0.428	1.328	1.187	1.26	1.287	1.078	1.217	1.153	0.968	1.138	1.621	1.737	1.567
A0A6P3TUH3	membralin isoform X3 OS=Bombus terrestris OX=30195 GN=LOC100647924 PE=4 SV=1	LOC100647924	6	2	9	2	79.5											155215						375351		1.23783e+06	1.47426e+06	1.28729e+06											0.178						0.396		1.279	1.508	1.302
A0A6P5I3N4	Myotubularin-related protein 10-b(predicted) OS=Bombus terrestris OX=30195 GN=LOC110119142 PE=4 SV=1	LOC110119142	22	2	5	2	15.2	1.85717e+06	1.80171e+06	2.05305e+06	713741	1.60016e+06	1.20811e+06	1.28828e+06	2.15882e+06	2.26564e+06	1.31103e+06	2.20984e+06	962904	1.46975e+06	1.88869e+06	1.61155e+06	1.4256e+06	202490	1.65079e+06	2.35595e+06	554592	2.16578e+06	1.453	1.443	1.595	0.505	1.109	0.842	0.888	1.499	1.6	0.869	1.472	0.627	1.016	1.28	1.099	0.876	0.124	1.04	1.414	0.33	1.273
A0A6P3TNL5	dnaJ homolog subfamily C member 3 homolog isoform X1 OS=Bombus terrestris OX=30195 GN=LOC105665817 PE=4 SV=1	LOC105665817	6	2	34	2	28.1	4.8714e+06	4.27851e+06	5.53456e+06	3.25875e+06	4.06316e+06	4.27478e+06	4.68949e+06	3.97502e+06	4.5201e+06	3.67472e+06	3.77855e+06	4.16246e+06	3.09785e+06	3.60601e+06	3.3011e+06	4.31065e+06	4.76952e+06	4.05911e+06	2.45658e+06	2.34357e+06	2.49072e+06	1.531	1.377	1.728	0.927	1.131	1.197	1.3	1.109	1.282	0.979	1.011	1.089	0.86	0.982	0.904	1.065	1.174	1.028	0.592	0.56	0.588
A0A6P5I295	organic cation transporter protein isoform X2 OS=Bombus terrestris OX=30195 GN=LOC100648294 PE=4 SV=1	LOC100648294	7	3	29	3	51.8	287376	341084	358703	1.10497e+06	1.17242e+06	681908	301261	416375	349339	906563	662592	1.0556e+06	2.07794e+06	1.31096e+06	1.93795e+06	1.77435e+06	2.07632e+06	1.87189e+06	1.53614e+06	1.36636e+06	1.56204e+06	0.318	0.386	0.394	1.107	1.149	0.672	0.294	0.409	0.349	0.85	0.624	0.972	2.032	1.257	1.869	1.543	1.799	1.669	1.304	1.149	1.299
A0A6P3TX47	Enoyl-CoA hydratase(predicted) OS=Bombus terrestris OX=30195 GN=LOC100644167 PE=4 SV=1	LOC100644167	12	3	12	3	35	7.58104e+06	7.86141e+06	7.93487e+06	7.50308e+06	8.92049e+06	9.50561e+06	1.13115e+07	1.00985e+07	1.11595e+07	1.13667e+07	1.20159e+07	1.14569e+07	9.88766e+06	1.0124e+07	9.10297e+06	9.0903e+06	9.01729e+06	1.01441e+07	6.31086e+06	7.33148e+06	7.01716e+06	0.998	1.059	1.037	0.894	1.04	1.114	1.312	1.179	1.325	1.267	1.346	1.255	1.149	1.154	1.044	0.94	0.929	1.075	0.637	0.733	0.694
A0A6P3D7U4	4-hydroxyphenylpyruvate dioxygenase OS=Bombus terrestris OX=30195 GN=LOC100646582 PE=4 SV=1	LOC100646582	48	14	272	14	43.8	6.56995e+06	4.68864e+06	6.24276e+06	2.90886e+07	2.79016e+07	2.99172e+07	2.69211e+07	2.82916e+07	2.8996e+07	1.53498e+07	1.54084e+07	1.52483e+07	1.94417e+07	2.0243e+07	1.9081e+07	1.51746e+07	1.2097e+07	1.44202e+07	3.93354e+07	4.00357e+07	3.68294e+07	0.373	0.273	0.352	1.495	1.403	1.513	1.348	1.426	1.486	0.739	0.745	0.721	0.975	0.996	0.944	0.677	0.538	0.66	1.713	1.727	1.571
A0A6P3U9N3	retinol dehydrogenase 11 isoform X2 OS=Bombus terrestris OX=30195 GN=LOC100645279 PE=4 SV=1	LOC100645279	19	4	52	4	35.8	1.94795e+06	1.37485e+06	2.60498e+06	2.6351e+06	2.72971e+06	2.28508e+06	2.00476e+06	2.72984e+06	1.82599e+06	1.86844e+06	1.39269e+06	2.65985e+06	2.31373e+06	1.01729e+06	2.29865e+06	3.56219e+06	2.94769e+06	3.67817e+06	3.48682e+06	4.9562e+06	4.40793e+06	0.912	0.659	1.211	1.117	1.132	0.953	0.827	1.134	0.772	0.741	0.555	1.036	0.957	0.413	0.938	1.31	1.08	1.387	1.252	1.763	1.55
A0A6P5ICC0	protein N-terminal glutamine amidohydrolase isoform X2 OS=Bombus terrestris OX=30195 GN=LOC100650456 PE=4 SV=1	LOC100650456	39	9	111	1	31.5	3.08462e+07	3.21494e+07	3.12554e+07	2.15401e+07	1.89716e+07	1.81963e+07	1.97667e+07	1.50922e+07	1.43008e+07	1.38564e+07	1.30643e+07	1.09214e+07	1.44838e+07	1.34821e+07	1.22441e+07	1.21861e+07	1.21007e+07	1.4127e+07	8.73102e+06	8.1803e+06	7.21316e+06
A0A6P3DHU9	PNP_UDP_1 domain-containing protein(predicted) OS=Bombus terrestris OX=30195 GN=LOC100649604 PE=4 SV=1	LOC100649604	21	11	137	11	64.6	2.23996e+06	1.84247e+06	2.50963e+06	6.23136e+06	6.56266e+06	5.3056e+06	7.26453e+06	8.03497e+06	8.73286e+06	8.35719e+06	9.17502e+06	8.44538e+06	1.06557e+07	1.06582e+07	1.03657e+07	8.23092e+06	7.66112e+06	6.96818e+06	8.2295e+06	7.00238e+06	8.01241e+06	0.376	0.317	0.419	0.948	0.977	0.794	1.076	1.198	1.324	1.19	1.313	1.181	1.582	1.552	1.518	1.087	1.008	0.943	1.061	0.894	1.011
A0A6P3DDZ1	alpha-tocopherol transfer protein-like OS=Bombus terrestris OX=30195 GN=LOC100647780 PE=4 SV=1	LOC100647780	24	5	45	5	34.9	1.22294e+06	521351	1.5306e+06	1.31241e+06	1.35944e+06	1.05111e+06	3.56607e+06	2.44988e+06	2.72631e+06	1.85213e+06	1.84942e+06	1.79812e+06	1.10276e+06	1.36293e+06	1.32384e+06	810181	1.51763e+06	840533	702880	266177	937009	1.041	0.454	1.294	1.011	1.025	0.797	2.676	1.851	2.094	1.336	1.34	1.274	0.829	1.005	0.982	0.542	1.011	0.576	0.459	0.172	0.599
A0A6P3DHD5	probable pyruvate dehydrogenase E1 component subunit alpha, mitochondrial isoform X2 OS=Bombus terrestris OX=30195 GN=LOC100643255 PE=4 SV=1	LOC100643255	64	23	1710	23	43.4	1.89172e+09	1.66272e+09	1.67349e+09	1.74748e+09	1.85705e+09	1.74168e+09	2.14424e+09	2.03133e+09	2.17198e+09	1.86816e+09	1.83317e+09	1.8928e+09	2.00506e+09	2.05022e+09	1.84739e+09	1.94899e+09	1.96336e+09	2.09834e+09	1.80161e+09	1.72681e+09	1.71565e+09	1.222	1.099	1.073	1.022	1.062	1.002	1.221	1.165	1.266	1.022	1.008	1.017	1.144	1.147	1.04	0.989	0.993	1.092	0.893	0.847	0.832
A0A6P3DLA3	serine protease snake OS=Bombus terrestris OX=30195 GN=LOC100645388 PE=4 SV=1	LOC100645388	23	5	50	5	44	6.31769e+06	6.76317e+06	7.65845e+06	1.53227e+06	3.33599e+06	3.50666e+06	4.70825e+06	4.52698e+06	1.12787e+06	3.22231e+06	1.41003e+06	1.02622e+06	2.52797e+06	2.85283e+06	2.44101e+06	4.99262e+06	4.4414e+06	4.00833e+06	8.87511e+06	8.74895e+06	6.7719e+06	1.783	1.954	2.147	0.391	0.834	0.881	1.171	1.134	0.287	0.771	0.339	0.241	0.63	0.698	0.6	1.107	0.981	0.911	1.921	1.876	1.436
A0A6P5ICS4	LOW QUALITY PROTEIN: SUN domain-containing ossification factor OS=Bombus terrestris OX=30195 GN=LOC100650617 PE=4 SV=1	LOC100650617	1	1	2	1	159									29818.6	29607.7		31738.3	29656.1	30361.8	38933.9	83267.5	67603.3	92624.4	108504	99324.7	144009
A0A6P3DCA9	small ubiquitin-related modifier 3 OS=Bombus terrestris OX=30195 GN=LOC100645327 PE=4 SV=1	LOC100645327	18	2	67	2	10.4	8.73908e+06	8.92698e+06	8.38594e+06	1.22093e+07	1.29692e+07	1.23797e+07	1.21442e+07	1.26294e+07	1.32313e+07	1.41637e+07	1.16774e+07	1.21338e+07	1.33956e+07	1.1936e+07	1.30733e+07	1.28877e+07	1.1595e+07	1.08265e+07	8.31279e+06	9.35387e+06	7366985	0.94	0.982	0.895	1.188	1.235	1.185	1.151	1.205	1.284	1.29	1.069	1.086	1.272	1.112	1.225	1.089	0.976	0.938	0.686	0.764	0.595
A0A6P5I846	GPN-loop GTPase 1 OS=Bombus terrestris OX=30195 GN=LOC100646831 PE=4 SV=1	LOC100646831	6	2	6	2	44.1	937471	935196	1.15353e+06	1.03084e+06	882394	948245	1.43525e+06	1.1256e+06	1.5465e+06	795243	924777	1.04474e+06	882716	1.17336e+06	1.11176e+06	1.44126e+06	1.39998e+06	1.19093e+06	1.58522e+06	2.89294e+06	2.57141e+06	0.889	0.908	1.087	0.885	0.741	0.801	1.2	0.948	1.324	0.639	0.747	0.825	0.74	0.964	0.919	1.074	1.04	0.91	1.154	2.085	1.833
A0A6P5HLF4	CLIP domain-containing serine protease(predicted) OS=Bombus terrestris OX=30195 GN=LOC100652157 PE=4 SV=1	LOC100652157	47	24	594	22	82.8	3.98066e+07	4.22102e+07	4.15722e+07	3.7989e+07	8.40699e+07	5.70478e+07	4.00684e+07	5.04747e+07	4.71001e+07	4.30342e+07	3.1789e+07	4.56973e+07	4.74472e+07	4.75761e+07	5.1587e+07	6.15402e+07	3.82662e+07	5.74798e+07	1.16083e+09	1.19744e+09	1.21757e+09	0.23	0.249	0.238	0.198	0.43	0.293	0.204	0.259	0.245	0.21	0.156	0.219	0.242	0.238	0.259	0.279	0.173	0.267	5.138	5.249	5.278
A0A6P3DE56	actin-related protein 2/3 complex subunit 4 OS=Bombus terrestris OX=30195 GN=LOC100646001 PE=4 SV=1	LOC100646001	13	2	57	2	19.7	5.58095e+06	4.81767e+06	5.57635e+06	6.4473e+06	6.67843e+06	6.49379e+06	6.70654e+06	7.55674e+06	5.53925e+06	5.14623e+06	5.85903e+06	5.88093e+06	5.96145e+06	5.74767e+06	6.05484e+06	6.27736e+06	6.22991e+06	5.65336e+06	6.93168e+06	6.37692e+06	6932077	1.113	0.984	1.105	1.164	1.18	1.154	1.179	1.338	0.997	0.87	0.995	0.976	1.051	0.993	1.053	0.984	0.973	0.908	1.061	0.966	1.039
A0A6P5I817	protein mini spindles isoform X2 OS=Bombus terrestris OX=30195 GN=LOC100650270 PE=4 SV=1	LOC100650270	5	9	96	9	217	1.55748e+06	1.77279e+06	1.72324e+06	2.15431e+06	1.49685e+06	1.4773e+06	2.02943e+06	1.74309e+06	1.8728e+06	1.99115e+06	1.97834e+06	1.9164e+06	2.44853e+06	2.18749e+06	2.19242e+06	2.61852e+06	2.92214e+06	2.675e+06	3.11497e+06	3.20082e+06	2.76199e+06	0.871	1.014	0.957	1.09	0.741	0.735	1	0.865	0.945	0.943	0.942	0.892	1.209	1.059	1.068	1.15	1.279	1.205	1.336	1.359	1.16
A0A6P3D744	uncharacterized protein LOC100651794 OS=Bombus terrestris OX=30195 GN=LOC100651794 PE=4 SV=1	LOC100651794	23	2	3	2	11.9			521060	1.14044e+06	1.0222e+06	1.0053e+06	1.35935e+06	907082	827793	1.38149e+06	1.5816e+06	1.54845e+06	1.8629e+06		1.80625e+06	2.81891e+06	3.54854e+06	2.65688e+06						0.395	0.788	0.691	0.683	0.914	0.614	0.57	0.893	1.028	0.983	1.256		1.201	1.69	2.12	1.633
A0A6P3TWI9	LOW QUALITY PROTEIN: polyribonucleotide nucleotidyltransferase 1, mitochondrial OS=Bombus terrestris OX=30195 GN=LOC100649056 PE=4 SV=1	LOC100649056	24	16	312	16	85.5	6.9538e+06	6.81145e+06	8.09697e+06	1.15727e+07	1.05423e+07	1.32176e+07	1.6337e+07	1.45511e+07	1.49471e+07	1.60909e+07	1.46691e+07	1.46273e+07	1.46529e+07	1.63857e+07	1.62599e+07	1.72194e+07	1.50885e+07	1.35891e+07	1.74991e+07	1.96849e+07	1.9153e+07	0.598	0.6	0.692	0.901	0.803	1.012	1.239	1.111	1.16	1.173	1.074	1.047	1.113	1.221	1.219	1.164	1.016	0.941	1.154	1.286	1.237
A0A6P3UBE4	LOW QUALITY PROTEIN: general transcriptional corepressor trfA OS=Bombus terrestris OX=30195 GN=LOC100642706 PE=4 SV=1	LOC100642706	8	3	31	3	56.2	2.08882e+06	1.66788e+06	1.60429e+06	1.59684e+06	1.51203e+06	1.33698e+06	900174	764267	896329	1.02721e+06	1.21871e+06	944614	1.16387e+06	1.15855e+06	1.18908e+06	1.18872e+06	1.29452e+06	1.11164e+06	553290	966512	863877	2.137	1.746	1.63	1.479	1.37	1.218	0.812	0.694	0.828	0.89	1.062	0.804	1.052	1.027	1.06	0.955	1.037	0.916	0.434	0.751	0.664
A0A6P3UK84	Small RNA 2'-O-methyltransferase(predicted) OS=Bombus terrestris OX=30195 GN=LOC100646218 PE=4 SV=1	LOC100646218	3	2	4	2	127.7		242971		271866		361912			158852	198014		293637	180978	425995		299576	236930		877823	1.07898e+06	1.21345e+06		0.675		0.668		0.875			0.389	0.456		0.664	0.434	1.002		0.639	0.504		1.829	2.226	2.476
A0A6P3U4E4	lipid storage droplets surface-binding protein 1 isoform X1 OS=Bombus terrestris OX=30195 GN=LOC100646385 PE=4 SV=1	LOC100646385	28	8	223	8	44.9	2.8465e+07	2.48101e+07	2.81123e+07	4.7307e+07	5.16463e+07	5.10944e+07	4.61872e+07	4.56142e+07	4.77508e+07	5.24717e+07	4.91171e+07	5.25686e+07	4.66437e+07	4.60677e+07	5.07024e+07	4.16804e+07	3.59194e+07	3.90017e+07	8.0692e+06	7.72415e+06	6.21722e+06	0.904	0.806	0.886	1.36	1.452	1.444	1.293	1.285	1.368	1.412	1.328	1.389	1.308	1.267	1.403	1.04	0.893	0.997	0.196	0.186	0.148
A0A6P3DJL2	Polypyrimidine tract-binding protein 2(predicted) OS=Bombus terrestris OX=30195 GN=LOC100650178 PE=4 SV=1	LOC100650178	43	8	245	8	24.6	3.15417e+07	2.80534e+07	3.97724e+07	4.29809e+07	4.23809e+07	4.47253e+07	3.37838e+07	2.41728e+07	1.64841e+07	4.18589e+07	3.80586e+07	3.12094e+07	2.31049e+07	2.42486e+07	2.60982e+07	2.55417e+07	2.1272e+07	2.97457e+07	8.96574e+06	9.31884e+06	8.81169e+06	1.365	1.243	1.709	1.684	1.624	1.724	1.289	0.928	0.644	1.535	1.402	1.124	0.883	0.909	0.984	0.868	0.721	1.037	0.298	0.306	0.286
A0A6P5I436	regulation of nuclear pre-mRNA domain-containing protein 1B isoform X2 OS=Bombus terrestris OX=30195 GN=LOC100645466 PE=4 SV=1	LOC100645466	11	3	16	3	38.1	133418	114671	143452	310410	234677	215476	954003	508464	571271	690296	1.07699e+06	572622	1.12717e+06	1.23401e+06	1.32224e+06	618398	318376	301611	337891	305825	278944	0.301	0.265	0.321	0.633	0.468	0.432	1.895	1.017	1.162	1.318	2.067	1.074	2.244	2.409	2.597	1.095	0.562	0.548	0.584	0.524	0.472
A0A6P3TYL9	EH domain-binding protein 1 isoform X2 OS=Bombus terrestris OX=30195 GN=LOC100651533 PE=4 SV=1	LOC100651533	2	2	20	2	104.5				473852		397013			621455	759899	689188	749497	619296	747947	695542	3.9116e+06	4.42826e+06	3.40003e+06	2.03245e+07	1.76574e+07	1.69227e+07				0.108		0.089			0.142	0.163	0.148	0.158	0.138	0.164	0.153	0.777	0.876	0.692	3.941	3.391	3.214
A0A6P3DJF2	Odorant-binding protein 3(predicted) OS=Bombus terrestris OX=30195 GN=LOC100642864 PE=4 SV=1	LOC100642864	43	5	74	5	16.6	3.93945e+07	3.85376e+07	3.54571e+07	7.64908e+06	7.53446e+06	7.72498e+06	4.27259e+06	3.65562e+06	4.74926e+06	6.5904e+06	7.58546e+06	7.22548e+06	1.40958e+06	2.76316e+06	2.23168e+06	932029	1.04338e+06	863208	819371	1.24032e+06	753148	5.534	5.541	4.946	0.973	0.937	0.966	0.529	0.456	0.602	0.784	0.907	0.845	0.175	0.336	0.273	0.103	0.115	0.098	0.088	0.132	0.079
A0A6P3DI07	polyubiquitin-B OS=Bombus terrestris OX=30195 GN=LOC100648000 PE=4 SV=1	LOC100648000	73	7	784	1	25.7	449006			1.02228e+06	1.21991e+06	981560	1.07919e+06	1.21501e+06	1.09305e+06	1.11007e+06	1.46627e+06	1.18843e+06	704481	885921	691655	604574	607627	729274	434599	713649	678078
A0A6P5IA81	titin OS=Bombus terrestris OX=30195 GN=LOC100648107 PE=4 SV=1	LOC100648107	7	12	70	12	191.8	1.43004e+08	1.42907e+08	1.61755e+08	4.26382e+07	4.63225e+07	4.73677e+07	2.36637e+07	2.27859e+07	2.29545e+07	2.21819e+07	2.32465e+07	2.26691e+07	7.41478e+06	7.25154e+06	6.66248e+06	8.56507e+07	8.87241e+07	8.61993e+07	4.28435e+07	4.65184e+07	5.03915e+07	3.206	3.279	3.601	0.865	0.92	0.946	0.468	0.453	0.464	0.421	0.444	0.423	0.147	0.141	0.13	1.509	1.557	1.556	0.737	0.792	0.849
A0A6P5I8C9	sarcosine dehydrogenase, mitochondrial OS=Bombus terrestris OX=30195 GN=LOC100643113 PE=4 SV=1	LOC100643113	6	3	32	3	97.7		118035	206793	673475	811513	947221	831806	778742	689310	728880	868093	840850	647410	772812	678840	307524	503174	261424					0.235	0.399	1.186	1.398	1.64	1.426	1.344	1.21	1.201	1.438	1.361	1.112	1.302	1.151	0.47	0.766	0.41
A0A6P3DCW5	ADP-ribosylation factor-like protein 1 OS=Bombus terrestris OX=30195 GN=LOC100644022 PE=4 SV=1	LOC100644022	30	8	147	8	27.4	3.74733e+07	3.55402e+07	4.32472e+07	2.87067e+07	2.72652e+07	2.75873e+07	2.37146e+07	2.41546e+07	2.23804e+07	2.00146e+07	2.18684e+07	2.36111e+07	2.00315e+07	1.82497e+07	1.82573e+07	1.9744e+07	1.94044e+07	1.97089e+07	1.7509e+07	1.71971e+07	1.95078e+07	1.901	1.845	2.179	1.318	1.225	1.246	1.06	1.087	1.025	0.86	0.944	0.997	0.898	0.802	0.807	0.787	0.771	0.805	0.681	0.663	0.743
A0A6P3D5R0	probable 39S ribosomal protein L24, mitochondrial OS=Bombus terrestris OX=30195 GN=LOC100648389 PE=4 SV=1	LOC100648389	7	2	19	2	29.9				1.19566e+06	530951	1.34272e+06	1.47292e+06	1.31253e+06	1.47817e+06	559878	1.45711e+06	1.71445e+06	997908	1.69261e+06	1.43498e+06	525328	1.54775e+06	1.53531e+06	400457	581873	1.62244e+06				1.111	0.483	1.227	1.332	1.195	1.369	0.487	1.273	1.464	0.905	1.505	1.283	0.424	1.243	1.269	0.315	0.454	1.251
A0A6P3U241	32 kDa beta-galactoside-binding lectin isoform X2 OS=Bombus terrestris OX=30195 GN=LOC100649028 PE=4 SV=1	LOC100649028	12	3	48	3	36.2	1.5663e+06	1.63848e+06	2.02828e+06	2.20872e+06	307398	1.55765e+06	1.22414e+06	1.02305e+06	2.47237e+06	2.49432e+06	2.63482e+06	715524	2.62645e+06	1.709e+06	2.5388e+06	1.82635e+06	2.05659e+06	412464	1.80709e+06	1.64106e+06	1.76084e+06	1.107	1.186	1.424	1.413	0.192	0.981	0.763	0.642	1.577	1.494	1.586	0.421	1.64	1.047	1.564	1.014	1.138	0.235	0.98	0.881	0.935
A0A6P3D9H8	mucin-3A OS=Bombus terrestris OX=30195 GN=LOC100642366 PE=4 SV=1	LOC100642366	2	5	12	5	348.6	560581	486653	652587	612302	1.1579e+06	1.14242e+06	1.08513e+06	1.0658e+06	1.59955e+06	1.71782e+06	1.47304e+06	2.04069e+06	1.80687e+06	1.63985e+06	1.72798e+06	2.31834e+06	1.95842e+06	1.93654e+06	1.38465e+06	1.52129e+06	1.30883e+06	0.492	0.437	0.569	0.486	0.9	0.893	0.84	0.83	1.267	1.278	1.101	1.49	1.401	1.247	1.322	1.599	1.345	1.369	0.932	1.014	0.863
A0A6P3TZH6	probable medium-chain specific acyl-CoA dehydrogenase, mitochondrial OS=Bombus terrestris OX=30195 GN=LOC100649997 PE=4 SV=1	LOC100649997	46	19	1009	19	46.1	5.35779e+08	5.58032e+08	5.32513e+08	5.66947e+08	5.51313e+08	5.34735e+08	6.97355e+08	6.82303e+08	7.18241e+08	6.01071e+08	5.86822e+08	5.61129e+08	4.93492e+08	5.03463e+08	5.13455e+08	4.52081e+08	4.75311e+08	4.34039e+08	2.62413e+08	2.82347e+08	2.60542e+08	1.271	1.355	1.254	1.217	1.158	1.129	1.458	1.436	1.537	1.208	1.185	1.108	1.034	1.035	1.061	0.843	0.883	0.829	0.477	0.509	0.464
A0A6P3UC18	serine--tRNA ligase, mitochondrial OS=Bombus terrestris OX=30195 GN=LOC100646966 PE=4 SV=1	LOC100646966	4	1	4	1	49.5	2.65132e+06	2.32389e+06	2.44873e+06	1.9566e+06	2.00999e+06	2.07479e+06	2.13758e+06	2.06805e+06	2.37072e+06	1.6035e+06	1.86016e+06	1.94109e+06	1.55751e+06	1.55031e+06	1.51729e+06	1.69885e+06	1.90657e+06	1.59556e+06	1.36009e+06	1.09759e+06	1.31758e+06
A0A6P3DAL0	dedicator of cytokinesis protein 7 OS=Bombus terrestris OX=30195 GN=LOC100645525 PE=4 SV=1	LOC100645525	1	1	5	1	221.5				97452.1	228353	76059.4		162153	94328.6	208141	128811	123206	215714	228227	195412	112522	125461	109157	98534.5	385402	115668
A0A6P3TYX7	Limkain-b1-like protein(predicted) OS=Bombus terrestris OX=30195 GN=LOC100644130 PE=4 SV=1	LOC100644130	7	4	30	4	89.2				895658	791846	1.28846e+06	778586	818086	837135	1.37603e+06	1.43872e+06	2.13851e+06	1.3638e+06	1.63405e+06	1.43493e+06	2.17737e+06	2.09737e+06	2.1348e+06	2.84506e+06	3.05274e+06	2.55712e+06				0.6	0.519	0.85	0.508	0.538	0.559	0.863	0.907	1.318	0.892	1.048	0.926	1.267	1.216	1.273	1.616	1.717	1.423
A0A6P3DG00	LOW QUALITY PROTEIN: protein dj-1beta OS=Bombus terrestris OX=30195 GN=LOC100652254 PE=4 SV=1	LOC100652254	50	10	539	10	23.4	3.95692e+08	3.64052e+08	3.52118e+08	2.89376e+08	2.75844e+08	2.70824e+08	3.09693e+08	3.19998e+08	3.17109e+08	3.25886e+08	3.22676e+08	3.04452e+08	3.05544e+08	3.06168e+08	3.08326e+08	2.83895e+08	3.02752e+08	2.93417e+08	2.21322e+08	2.53535e+08	2.70867e+08	1.586	1.493	1.402	1.05	0.979	0.967	1.094	1.138	1.147	1.107	1.101	1.015	1.082	1.063	1.077	0.894	0.95	0.947	0.68	0.772	0.816
A0A6P3TXB0	putative ferric-chelate reductase 1 homolog isoform X1 OS=Bombus terrestris OX=30195 GN=LOC100647963 PE=4 SV=1	LOC100647963	21	10	138	10	68.9	1.97853e+07	1.84605e+07	1.93697e+07	1.72033e+07	1.83699e+07	1.75703e+07	1.74303e+07	1.54674e+07	1.73707e+07	1.98892e+07	1.97882e+07	2.31789e+07	2.05961e+07	2.23885e+07	2.1579e+07	2.40665e+07	2.10683e+07	2.44512e+07	1.95222e+07	1.84294e+07	1.89857e+07	1.222	1.167	1.188	0.962	1.005	0.966	0.949	0.848	0.968	1.041	1.04	1.191	1.123	1.198	1.161	1.168	1.018	1.216	0.925	0.865	0.881
A0A6P3DML9	trypsin-2 OS=Bombus terrestris OX=30195 GN=LOC100646690 PE=4 SV=1	LOC100646690	29	6	136	6	26.8	5.53695e+07	5.93242e+07	6.34928e+07	3.98422e+07	4.35721e+07	4.87258e+07	3.39378e+07	3.24405e+07	3.06734e+07	3.71306e+07	3.36638e+07	3.49211e+07	3.08016e+06	2.46573e+06	2.26681e+06	4.08497e+07	3.87778e+07	3.85264e+07	2.2988e+07	2.60294e+07	26058526	1.987	2.179	2.263	1.294	1.385	1.557	1.074	1.033	0.993	1.129	1.028	1.043	0.098	0.077	0.071	1.152	1.089	1.114	0.633	0.71	0.702
A0A6P3TPG8	LOW QUALITY PROTEIN: isoleucine--tRNA ligase, cytoplasmic OS=Bombus terrestris OX=30195 GN=LOC100645986 PE=4 SV=1	LOC100645986	26	26	281	26	143.6	4.62687e+06	4.74876e+06	5.38272e+06	1.00145e+07	8.68168e+06	7.82002e+06	7.4315e+06	1.04916e+07	4.3847e+06	1.25071e+07	1.29213e+07	1.3561e+07	2.06565e+07	1.50969e+07	1.74152e+07	1.85284e+07	2.03875e+07	1.64376e+07	4.83831e+07	4.61209e+07	5.41465e+07	0.33	0.346	0.381	0.646	0.548	0.496	0.467	0.663	0.282	0.755	0.784	0.804	1.3	0.932	1.081	1.037	1.137	0.943	2.643	2.496	2.897
A0A6P3U3F0	peptide transporter family 1 isoform X3 OS=Bombus terrestris OX=30195 GN=LOC100645679 PE=4 SV=1	LOC100645679	2	2	24	2	77.7	1.37965e+06	1.06089e+06	1.45726e+06	1.2044e+06	1.19265e+06	1.27611e+06	1.38653e+06	1.20323e+06	135007	227015	1.20603e+06	1.05314e+06	1.38414e+06	1.08288e+06	906543	1.36251e+06	1.24765e+06	1.43365e+06	1.04166e+06	1.32728e+06	1.15964e+06	1.49	1.173	1.563	1.177	1.141	1.227	1.32	1.153	0.132	0.208	1.109	0.946	1.32	1.013	0.853	1.156	1.055	1.247	0.863	1.089	0.941
A0A6P3UIQ3	protein lethal(2)essential for life OS=Bombus terrestris OX=30195 GN=LOC105667104 PE=4 SV=1	LOC105667104	72	12	1323	12	22	5.03469e+08	5.09644e+08	5.38336e+08	3.47284e+08	3.66544e+08	3.56613e+08	2.80839e+08	3.11399e+08	3.13494e+08	3.19156e+08	2.95512e+08	2.90219e+08	2.44926e+08	2.56281e+08	2.26493e+08	3.04826e+08	3.52744e+08	2.95906e+08	1.69969e+08	1.64898e+08	1.71076e+08	1.949	2.019	2.07	1.217	1.257	1.229	0.958	1.07	1.095	1.047	0.974	0.935	0.838	0.859	0.764	0.927	1.069	0.923	0.505	0.485	0.497
A0A6P3D7I1	protein obstructor-E OS=Bombus terrestris OX=30195 GN=LOC100643032 PE=4 SV=1	LOC100643032	59	10	177	10	25.7	3.15144e+07	3.18874e+07	2.89934e+07	2.41203e+07	2.39318e+07	2.32544e+07	1.91755e+07	2.04851e+07	1.92641e+07	2.24505e+07	1.73233e+07	1.95566e+07	1.28638e+07	1.227e+07	1.25055e+07	7.12935e+06	6.56996e+06	5.83163e+06	2.06192e+06	848011	1.95155e+06	2.348	2.431	2.145	1.627	1.579	1.543	1.259	1.354	1.295	1.417	1.099	1.212	0.846	0.792	0.812	0.417	0.383	0.35	0.118	0.048	0.109
A0A6P3TYW1	cleavage and polyadenylation specificity factor subunit CG7185 isoform X4 OS=Bombus terrestris OX=30195 GN=LOC100651995 PE=4 SV=1	LOC100651995	13	7	158	7	85.1	5.71437e+07	5.17676e+07	5.8512e+07	4.47295e+07	5.97685e+07	4.78552e+07	2.56289e+07	2.90894e+07	2.76272e+07	3.28117e+07	2.63321e+07	3.1655e+07	2.96484e+07	2.72408e+07	2.49935e+07	3.63678e+07	2.94754e+07	3.18338e+07	2.69725e+07	2.48687e+07	2.69103e+07	1.949	1.807	1.982	1.381	1.806	1.454	0.771	0.881	0.85	0.948	0.765	0.899	0.893	0.805	0.743	0.975	0.787	0.875	0.706	0.644	0.69
A0A6P3UK83	LOW QUALITY PROTEIN: venom acid phosphatase Acph-1 OS=Bombus terrestris OX=30195 GN=LOC100647291 PE=4 SV=1	LOC100647291	13	4	36	4	46.3	1.19773e+06	2.54366e+06	1.54166e+06	1.34602e+06	1.14568e+06	2.1914e+06	2.65524e+06	1.85719e+06	2.64884e+06	1.90538e+06	2.39279e+06	2.63199e+06	1.82959e+06	1.66223e+06	1.55497e+06	3.31332e+06	2.36086e+06	2.16809e+06	2.65037e+06	3.00868e+06	3.51498e+06	0.665	1.447	0.851	0.677	0.564	1.084	1.301	0.916	1.328	0.897	1.132	1.217	0.898	0.8	0.753	1.446	1.027	0.97	1.129	1.27	1.467
A0A6P3UJ55	probable 28S ribosomal protein S6, mitochondrial OS=Bombus terrestris OX=30195 GN=LOC100646767 PE=4 SV=1	LOC100646767	13	2	28	2	17.4	1.34604e+06	1.12142e+06	1.42682e+06	1.66447e+06	1.56704e+06	1.64242e+06	1.83786e+06	1.52889e+06	1.63172e+06	1.46283e+06	1.5071e+06	1.59912e+06	1.15196e+06	1.54147e+06	1.14923e+06	1.50791e+06	1.10195e+06	1.12143e+06	886392	895372	877400	1.207	1.03	1.271	1.352	1.245	1.312	1.453	1.217	1.321	1.112	1.151	1.194	0.913	1.198	0.898	1.063	0.774	0.81	0.61	0.61	0.591
A0A6P3TM41	eukaryotic translation initiation factor 2A OS=Bombus terrestris OX=30195 GN=LOC100645751 PE=4 SV=1	LOC100645751	25	12	142	12	64.8	8.35106e+06	7.08134e+06	5.46917e+06	1.08299e+07	1.10762e+07	1.13293e+07	1.14635e+07	1.13687e+07	1.07304e+07	1.08896e+07	1.05504e+07	1.11702e+07	1.05109e+07	1.03824e+07	1.0528e+07	2.01939e+07	2.22534e+07	2.00517e+07	2.21991e+07	2.31443e+07	2.1119e+07	0.762	0.662	0.496	0.895	0.896	0.921	0.923	0.921	0.884	0.842	0.82	0.849	0.848	0.821	0.838	1.448	1.59	1.475	1.554	1.605	1.448
A0A6P3U7I3	chromobox protein homolog 1 OS=Bombus terrestris OX=30195 GN=LOC105666346 PE=4 SV=1	LOC105666346	36	5	127	5	21.2	8.87983e+06	7.64334e+06	6.89658e+06	1.16562e+07	9.94171e+06	8.43982e+06	9.74214e+06	1.12897e+07	1.16477e+07	1.20822e+07	1.3611e+07	1.04902e+07	1.18466e+07	1.19964e+07	1.26992e+07	1.01779e+07	6.97269e+06	8.84882e+06	8.43181e+06	1.00301e+07	1.02044e+07	1.066	0.939	0.822	1.266	1.057	0.902	1.031	1.203	1.261	1.229	1.391	1.048	1.256	1.247	1.328	0.96	0.655	0.855	0.776	0.914	0.92
A0A6P3U108	protein unc-13 homolog 4B isoform X1 OS=Bombus terrestris OX=30195 GN=LOC100645167 PE=4 SV=1	LOC100645167	1	1	11	1	159.9		58139.7		240813		109349		81146.6		237802	247362	320719	276904	307629	264072	334970	573969	435863	387026	230691	285170
A0A6P3D7G6	succinate--CoA ligase [ADP/GDP-forming] subunit alpha, mitochondrial OS=Bombus terrestris OX=30195 GN=LOC100652037 PE=4 SV=1	LOC100652037	42	11	785	11	35.3	5.23872e+08	5.21809e+08	4.86426e+08	5.40992e+08	5.44379e+08	5.15117e+08	5.59249e+08	5.16303e+08	5.31378e+08	4.62528e+08	4.63292e+08	4.7595e+08	4.98036e+08	5.20772e+08	5.52702e+08	4.12559e+08	4.6881e+08	5.08469e+08	3.74663e+08	3.46502e+08	3.60941e+08	1.318	1.344	1.215	1.232	1.213	1.154	1.24	1.153	1.207	0.986	0.992	0.997	1.107	1.135	1.212	0.816	0.923	1.031	0.723	0.662	0.682
A0A6P5HTW1	glycerol-3-phosphate dehydrogenase [NAD(+)], cytoplasmic isoform X2 OS=Bombus terrestris OX=30195 GN=LOC100643490 PE=4 SV=1	LOC100643490	80	27	2077	1	38.5	9.02886e+08	9.21333e+08	9.49453e+08	1.05818e+09	1.1228e+09	1.1194e+09	1.63331e+09	1.48348e+09	1.53879e+09	1.30041e+09	1.32679e+09	1.36796e+09	1.41835e+09	1.46268e+09	1.49966e+09	1.14904e+09	1.11095e+09	1.0864e+09	1.05468e+09	1.01171e+09	1.05502e+09
A0A6P3DG40	Ly6/neurotoxin 4(predicted) OS=Bombus terrestris OX=30195 GN=LOC100644414 PE=4 SV=1	LOC100644414	23	4	101	4	18.2	8.66304e+06	7.84523e+06	9.14789e+06	7.08853e+06	6.8444e+06	6.99478e+06	1.70242e+06	3.4039e+06	3.77727e+06	3.6341e+06	3.66213e+06	4.14802e+06	3.37426e+06	3.36806e+06	3.55481e+06	4.35756e+06	3.16365e+06	3.41837e+06	2.55653e+06	3.05684e+06	1.7789e+06	2.324	2.154	2.437	1.721	1.626	1.671	0.403	0.81	0.914	0.826	0.836	0.926	0.799	0.783	0.831	0.918	0.664	0.739	0.526	0.623	0.358
A0A6P5IHK8	histone H2A.V OS=Bombus terrestris OX=30195 GN=LOC100651471 PE=4 SV=1	LOC100651471	20	3	268	1	13.4	875107	1.25626e+06	987928	1.84946e+06	2.47104e+06	2.1243e+06	3.1761e+06	3.09392e+06	2.93715e+06	5.11938e+06	3.11975e+06	3.44806e+06	3.67054e+06	3.13953e+06	3.07643e+06	3.86584e+06	3.13489e+06	2.99229e+06	3.76621e+06	4.42783e+06	3.57383e+06
A0A6P3TXM7	catalase isoform X2 OS=Bombus terrestris OX=30195 GN=LOC100651198 PE=4 SV=1	LOC100651198	62	31	1244	31	67.4	2.67483e+08	2.4679e+08	2.52944e+08	2.13113e+08	2.25176e+08	2.22653e+08	3.3137e+08	3.21349e+08	3.58674e+08	3.00421e+08	3.02223e+08	2.90145e+08	2.55028e+08	2.43273e+08	2.37719e+08	3.95573e+08	4.00651e+08	3.65879e+08	1.30536e+09	1.40452e+09	1.43456e+09	0.731	0.69	0.687	0.527	0.545	0.542	0.798	0.78	0.885	0.696	0.703	0.66	0.616	0.576	0.566	0.85	0.857	0.806	2.737	2.916	2.946
A0A6P3D7H8	coatomer subunit delta OS=Bombus terrestris OX=30195 GN=LOC100645041 PE=4 SV=1	LOC100645041	37	14	302	14	57.8	4.97065e+06	6.48576e+06	5.37453e+06	1.50873e+07	1.44242e+07	1.39709e+07	1.60979e+07	1.62667e+07	1.59973e+07	1.6628e+07	1.6647e+07	1.87434e+07	1.87861e+07	1.70911e+07	1.8042e+07	2.65873e+07	2.45339e+07	2.31562e+07	4.05797e+07	3.87995e+07	4.13296e+07	0.311	0.415	0.334	0.854	0.799	0.778	0.888	0.903	0.903	0.881	0.887	0.976	1.038	0.926	0.984	1.307	1.201	1.167	1.947	1.844	1.942
A0A6P3DF48	proteasome subunit beta type-3 OS=Bombus terrestris OX=30195 GN=LOC100651018 PE=4 SV=1	LOC100651018	16	4	135	4	22.9	1.85667e+07	1.66399e+07	1.91511e+07	1.97702e+07	2.20316e+07	2.18003e+07	2.52672e+07	2.39783e+07	2.35513e+07	2.16772e+07	2.13339e+07	2.14665e+07	2.37245e+07	1.82142e+07	1.70238e+07	2.19218e+07	2.86025e+07	2.37332e+07	2.95737e+07	3.28226e+07	3.41036e+07	0.981	0.9	1.005	0.946	1.031	1.026	1.177	1.125	1.123	0.971	0.96	0.944	1.107	0.834	0.784	0.91	1.183	1.01	1.199	1.318	1.354
A0A6P5HKA8	UMP-CMP kinase isoform X1 OS=Bombus terrestris OX=30195 GN=LOC100643649 PE=4 SV=1	LOC100643649	34	7	279	7	24.1	4.07019e+08	3.72434e+08	4.00971e+08	2.81633e+08	2.75332e+08	2.58514e+08	1.57736e+08	1.78055e+08	2.11219e+08	2.11475e+08	2.15382e+08	2.22921e+08	1.62419e+08	1.58218e+08	1.50178e+08	2.09745e+08	1.48345e+08	1.54667e+08	1.36627e+08	1.38114e+08	1.44611e+08	2.27	2.126	2.22	1.422	1.36	1.284	0.775	0.881	1.063	0.999	1.023	1.034	0.8	0.764	0.73	0.919	0.648	0.695	0.584	0.585	0.606
A0A6P3DM48	LOW QUALITY PROTEIN: nuclear pore complex protein Nup160 homolog OS=Bombus terrestris OX=30195 GN=LOC100643912 PE=4 SV=1	LOC100643912	7	7	59	7	161	1.13904e+06	1.11604e+06	1.2759e+06	1.33287e+06	1.36216e+06	1.06886e+06	1.1428e+06	1.04254e+06	728404	1.8204e+06	2.69718e+06	1.91111e+06	1.80274e+06	1.57976e+06	1.88958e+06	2.65082e+06	1.94621e+06	2.18776e+06	1.8101e+06	1.8772e+06	2.05261e+06	0.848	0.85	0.943	0.898	0.898	0.708	0.75	0.689	0.489	1.148	1.709	1.184	1.185	1.018	1.225	1.55	1.134	1.311	1.033	1.061	1.147
A0A6P3DHA3	protein SCO2 homolog, mitochondrial OS=Bombus terrestris OX=30195 GN=LOC100647359 PE=4 SV=1	LOC100647359	23	8	178	8	33.3	9.15878e+06	9.74463e+06	9.01749e+06	2.14582e+07	2.15777e+07	2.16537e+07	2.28135e+07	2.11369e+07	2.07728e+07	1.87179e+07	1.84577e+07	1.86696e+07	1.97576e+07	1.82826e+07	1.75627e+07	2.62998e+07	2.38963e+07	2.4132e+07	1.9797e+07	1.78174e+07	2.15666e+07	0.583	0.635	0.57	1.237	1.217	1.228	1.281	1.195	1.194	1.01	1.001	0.99	1.112	1.009	0.975	1.316	1.192	1.238	0.967	0.862	1.032
A0A6P3D678	endocuticle structural glycoprotein SgAbd-4 OS=Bombus terrestris OX=30195 GN=LOC100643109 PE=4 SV=1	LOC100643109	18	2	92	2	17.6	1.10912e+07	1.67357e+07	1.39051e+07	8.39479e+06	1.20858e+07	1.06853e+07	5.47809e+06	5.92359e+06	5.19234e+06	4.93403e+06	6.09225e+06	5.58356e+06	3.32514e+06	3.15754e+06	3.37131e+06	4.4182e+06	4.31346e+06	3.7737e+06	1.91589e+06	1.9992e+06	1.59585e+06	2.122	3.276	2.641	1.454	2.047	1.82	0.924	1.006	0.896	0.8	0.992	0.889	0.562	0.523	0.562	0.664	0.646	0.581	0.281	0.29	0.229
A0A6P3UJP7	cytochrome P450 6k1 OS=Bombus terrestris OX=30195 GN=LOC100648391 PE=4 SV=1	LOC100648391	49	22	437	21	57.6	4.92165e+07	2.52485e+07	4.99296e+07	2.91723e+07	5.2753e+07	3.61202e+07	4.39691e+07	4.66755e+07	3.79922e+07	3.45595e+07	2.70682e+07	2.49681e+07	3.48381e+07	2.7659e+07	2.69032e+07	5.03878e+07	4.82347e+07	4.67966e+07	4.80966e+07	5.59772e+07	5.35356e+07	1.484	0.779	1.495	0.796	1.408	0.97	1.168	1.249	1.034	0.883	0.695	0.626	0.928	0.722	0.707	1.193	1.138	1.136	1.112	1.282	1.212
A0A6P3UIF4	protein sly1 homolog OS=Bombus terrestris OX=30195 GN=LOC105667087 PE=4 SV=1	LOC105667087	19	11	159	11	71.6	8.2451e+06	8.01018e+06	8.05301e+06	9.86658e+06	1.00981e+07	8.78423e+06	1.19406e+07	9.37049e+06	1.23083e+07	1.18454e+07	1.21354e+07	1.18601e+07	1.39115e+07	1.18361e+07	1.08783e+07	1.5105e+07	1.66263e+07	1.7364e+07	1.7846e+07	2.36187e+07	1.8553e+07	0.788	0.783	0.764	0.853	0.854	0.747	1.005	0.794	1.061	0.959	0.987	0.943	1.174	0.979	0.906	1.134	1.243	1.336	1.308	1.714	1.331
A0A6P3UAG0	prostatic acid phosphatase isoform X2 OS=Bombus terrestris OX=30195 GN=LOC100648456 PE=4 SV=1	LOC100648456	32	9	294	9	42	1.12782e+07	1.21551e+07	1.12529e+07	1.24698e+07	1.37109e+07	1.34512e+07	1.80236e+07	1.78241e+07	1.6405e+07	1.26031e+07	1.27563e+07	1.38737e+07	1.19374e+07	1.37946e+07	1.23504e+07	1.42405e+07	1.30656e+07	1.2262e+07	1.08216e+07	1.07265e+07	1.09438e+07	1.047	1.155	1.038	1.048	1.128	1.112	1.475	1.469	1.375	0.992	1.009	1.072	0.979	1.11	0.999	1.039	0.95	0.917	0.771	0.757	0.763
A0A6P3TLE6	dnaJ homolog subfamily A member 1 OS=Bombus terrestris OX=30195 GN=LOC100645708 PE=4 SV=1	LOC100645708	63	19	433	19	44.6	2.68733e+07	3.2003e+07	2.69603e+07	6.79929e+07	6.0939e+07	5.92336e+07	7.84131e+07	8.28838e+07	7.49918e+07	8.18125e+07	7.99323e+07	7.65159e+07	8.97365e+07	9.18157e+07	9.02502e+07	1.02222e+08	1.07385e+08	1.06698e+08	1.46686e+08	1.36192e+08	1.40431e+08	0.391	0.477	0.39	0.896	0.786	0.768	1.006	1.071	0.985	1.009	0.991	0.927	1.154	1.158	1.145	1.169	1.224	1.251	1.638	1.506	1.536
A0A6P3DAN5	probable cysteine--tRNA ligase, mitochondrial OS=Bombus terrestris OX=30195 GN=LOC100643038 PE=4 SV=1	LOC100643038	5	2	6	2	60.1				120672		133585	185992	170720		167141		232992	197212	191162	161305	237795	118548		104330	141810	118135				0.818		0.891	1.228	1.135		1.061		1.452	1.304	1.24	1.053	1.399	0.695		0.599	0.807	0.665
A0A6P3U7H5	cleavage and polyadenylation specificity factor 73 OS=Bombus terrestris OX=30195 GN=LOC105666336 PE=4 SV=1	LOC105666336	3	1	7	1	77.6						97226.8	96656.9		90358.2	145280	139673	155972	164787			265271	183665		194906		142181
A0A6P5IFT0	Cytochrome c oxidase protein(predicted) OS=Bombus terrestris OX=30195 GN=LOC105666721 PE=4 SV=1	LOC105666721	17	2	5	2	13.9	698292	2.00537e+06	2.65203e+06	3.20281e+06	2.75147e+06	2.72692e+06		2.14323e+06	511310		2.70883e+06	2.79115e+06	1.6384e+06	1.49967e+06	1.447e+06	1.96052e+06	1.7958e+06		1.44012e+06	1.07253e+06	882997	0.452	1.329	1.705	1.877	1.578	1.572		1.231	0.299		1.493	1.504	0.937	0.841	0.816	0.997	0.91		0.715	0.527	0.429
A0A6P3DKP3	ER membrane protein complex subunit 4 OS=Bombus terrestris OX=30195 GN=LOC100650347 PE=4 SV=1	LOC100650347	22	4	75	4	19.6	4.24534e+06	4.2523e+06	4.70255e+06	5.39377e+06	5.87328e+06	5.7842e+06	4.9008e+06	4.6209e+06	3.88644e+06	3.98498e+06	4.19699e+06	3.42367e+06	4.05059e+06	4.29806e+06	3.48328e+06	5.04681e+06	5.11238e+06	5.15325e+06	8.63036e+06	8.18632e+06	9740104	0.998	1.024	1.098	1.148	1.223	1.211	1.016	0.964	0.825	0.794	0.84	0.67	0.841	0.876	0.714	0.933	0.941	0.976	1.557	1.462	1.721
A0A6P3U9P6	forkhead box protein O OS=Bombus terrestris OX=30195 GN=LOC100643217 PE=4 SV=1	LOC100643217	9	2	10	2	61.4					1.41805e+06			975550		971847				752404	744234	747138			319849	346270						1.954			1.347		1.281				1.014	1.009	0.913			0.382	0.409
A0A6P3DD30	E3 ubiquitin-protein ligase hyd isoform X2 OS=Bombus terrestris OX=30195 GN=LOC100646190 PE=4 SV=1	LOC100646190	1	2	8	2	311.1			22027.8	63758.9	125607	126800	144004	63023.1	94093.8	106090	201497	196984	181420	83571.7	136100	209523	305670	194300	166346	157015	254414			0.179	0.472	0.911	0.924	1.039	0.458	0.695	0.736	1.404	1.342	1.312	0.593	0.971	1.348	1.959	1.281	1.044	0.976	1.564
A0A6P3DCP7	Protein quiver(predicted) OS=Bombus terrestris OX=30195 GN=LOC100643051 PE=4 SV=1	LOC100643051	11	1	44	1	17.3	2.67834e+06	2.67352e+06	2.85426e+06	1.60619e+06	1.51045e+06	1.53444e+06	1.0032e+06	1.08714e+06	883554	1.00894e+06	1.12496e+06	1.00688e+06	974964	795707	896264	967179	1.07626e+06	1.01055e+06	626740	616558	903929
A0A6P3D6N8	inositol oxygenase OS=Bombus terrestris OX=30195 GN=LOC100646373 PE=4 SV=1	LOC100646373	62	17	325	17	34.7	8.9941e+06	6.87715e+06	8.65238e+06	1.21968e+07	1.10096e+07	1.35692e+07	1.24619e+07	1.32362e+07	1.27309e+07	2.56664e+07	2.64966e+07	2.19548e+07	2.29199e+07	2.26367e+07	2.28764e+07	1.01965e+08	1.09204e+08	1.02115e+08	1.45371e+08	1.39736e+08	1.37018e+08	0.236	0.184	0.225	0.289	0.256	0.317	0.288	0.308	0.301	0.57	0.591	0.479	0.531	0.514	0.522	2.1	2.241	2.156	2.922	2.782	2.698
A0A6P3UAV8	peptide deformylase, mitochondrial OS=Bombus terrestris OX=30195 GN=LOC105666512 PE=4 SV=1	LOC105666512	40	6	135	6	27.5	6.45328e+06	6.37465e+06	5.50277e+06	1.27796e+07	1.43844e+07	1.25239e+07	1.31908e+07	1.34301e+07	1.12611e+07	1.04395e+07	1.11384e+07	1.08556e+07	1.05779e+07	1.14698e+07	1.0608e+07	1.1386e+07	1.09668e+07	1.08876e+07	4.25941e+06	4.64085e+06	2.62916e+06	0.804	0.813	0.681	1.441	1.587	1.389	1.448	1.485	1.266	1.102	1.181	1.125	1.164	1.237	1.151	1.114	1.069	1.092	0.407	0.439	0.246
A0A6P3DIS2	replication factor C subunit 2 OS=Bombus terrestris OX=30195 GN=LOC100650425 PE=4 SV=1	LOC100650425	7	2	14	2	39	444740	120012	394643	219283	428121	418788	538126	484525	233648	297098	297015	572883	554091	539649	533796	544096	543017	485529	455607	392000	401470	1.281	0.354	1.129	0.572	1.092	1.074	1.366	1.238	0.607	0.725	0.728	1.373	1.41	1.346	1.34	1.231	1.224	1.126	1.006	0.858	0.869
A0A6P3D690	thioredoxin domain-containing protein 17 OS=Bombus terrestris OX=30195 GN=LOC100647136 PE=4 SV=1	LOC100647136	38	4	219	4	14.7	1.86739e+07	2.077e+07	1.95671e+07	1.64956e+07	1.71583e+07	1.64838e+07	1.85313e+07	1.91836e+07	2.00403e+07	1.98279e+07	1.69106e+07	1.93191e+07	2.06892e+07	2.12675e+07	2.13615e+07	2.02455e+07	1.99905e+07	1.92601e+07	2.13561e+07	2.35104e+07	2.62903e+07	1.148	1.307	1.194	0.918	0.934	0.902	1.004	1.046	1.112	1.033	0.885	0.988	1.123	1.132	1.144	0.978	0.962	0.954	1.007	1.098	1.214
A0A6P5IG12	fatty acyl-CoA reductase 1 isoform X3 OS=Bombus terrestris OX=30195 GN=LOC100642508 PE=4 SV=1	LOC100642508	10	5	42	1	49.1	2.16733e+06	1.94013e+06	2.92396e+06	998311	1.37259e+06	1.57706e+06	1.25655e+06	1.03703e+06	1.05872e+06	1.24945e+06	2.28798e+06	1.00788e+06	1.25997e+06	1.00857e+06	1.03909e+06	936785	1.09168e+06	1.12049e+06	1.09496e+06	1.00065e+06	719234
A0A6P3DMG5	E3 SUMO-protein ligase NSE2 OS=Bombus terrestris OX=30195 GN=LOC100645106 PE=4 SV=1	LOC100645106	8	1	19	1	24.3							203216		156080	193546	193193	180967	278236		179553	205144	244188	159504	4.83686e+06	6.86836e+06
A0A6P3TXJ3	Proteasome endopeptidase complex(predicted) OS=Bombus terrestris OX=30195 GN=LOC100651366 PE=4 SV=1	LOC100651366	23	13	572	13	73.3	1.21102e+08	1.0839e+08	1.16962e+08	1.34544e+08	1.19852e+08	1.22273e+08	1.62088e+08	1.57343e+08	1.52854e+08	1.32756e+08	1.32603e+08	1.40104e+08	1.23689e+08	1.31866e+08	1.31402e+08	1.32897e+08	1.42475e+08	1.40896e+08	2.04576e+08	2.06879e+08	2.14164e+08	1.024	0.938	0.982	1.03	0.898	0.921	1.209	1.181	1.167	0.951	0.955	0.986	0.924	0.966	0.968	0.883	0.943	0.96	1.327	1.329	1.361
A0A6P3DI69	probable 28S rRNA (Cytosine-C(5))-methyltransferase OS=Bombus terrestris OX=30195 GN=LOC100646720 PE=4 SV=1	LOC100646720	2	1	3	1	66															173851		320104		517104	504637	322471
A0A6P3DGF5	NADP-dependent malic enzyme isoform X1 OS=Bombus terrestris OX=30195 GN=LOC100642264 PE=4 SV=1	LOC100642264	59	27	1206	27	70	1.59153e+08	1.54796e+08	1.51585e+08	2.31732e+08	2.393e+08	2.4399e+08	3.09508e+08	3.09396e+08	3.32632e+08	3.16133e+08	3.3954e+08	3.27282e+08	4.18813e+08	3.99843e+08	4.22054e+08	3.26181e+08	3.08326e+08	3.06886e+08	2.64973e+08	2.77515e+08	2.69623e+08	0.668	0.665	0.631	0.88	0.889	0.911	1.144	1.152	1.259	1.124	1.213	1.142	1.552	1.453	1.543	1.075	1.012	1.037	0.852	0.884	0.85
A0A6P3D4C2	U4/U6 small nuclear ribonucleoprotein Prp4 OS=Bombus terrestris OX=30195 GN=LOC100645155 PE=4 SV=1	LOC100645155	9	3	19	3	59				346378	292826	518155	628298	661048	621592	597853	495412	802705	482922	1.3224e+06	1.0103e+06	1.00759e+06	1.05601e+06	863980	171398	1.17709e+06	1.07068e+06				0.525	0.434	0.772	0.927	0.982	0.939	0.848	0.706	1.118	0.714	1.917	1.473	1.325	1.383	1.164	0.22	1.496	1.346
A0A6P3U987	RING finger protein nhl-1 isoform X2 OS=Bombus terrestris OX=30195 GN=LOC100643462 PE=4 SV=1	LOC100643462	9	10	68	10	142.5	1.46125e+06	1.32162e+06	2.74562e+06	5.04219e+06	7.93759e+06	2.97936e+06	3.05858e+06	3.29349e+06	3.08923e+06	4.82655e+06	4.50157e+06	3.50227e+06	3.43583e+06	3.75478e+06	3.13438e+06	5.44813e+06	5.2365e+06	5.7395e+06	5.77747e+06	1.02664e+07	6.67095e+06	0.402	0.372	0.75	1.255	1.933	0.729	0.741	0.804	0.766	1.124	1.054	0.801	0.834	0.894	0.751	1.177	1.127	1.271	1.218	2.144	1.377
A0A6P3D7B9	LIM and SH3 domain protein Lasp isoform X1 OS=Bombus terrestris OX=30195 GN=LOC100650472 PE=4 SV=1	LOC100650472	27	8	170	8	35.6	1.45108e+07	1.68742e+07	9.8943e+06	1.93717e+07	1.55876e+07	1.27586e+07	2.07533e+07	1.67244e+07	2.11066e+07	1.86579e+07	2.05861e+07	2.03751e+07	1.82582e+07	1.4318e+07	1.69591e+07	1.25837e+07	1.63816e+07	1.46412e+07	1.73809e+07	2.09075e+07	1.79898e+07	1.043	1.241	0.706	1.26	0.992	0.816	1.315	1.067	1.369	1.136	1.259	1.218	1.159	0.891	1.062	0.71	0.921	0.847	0.958	1.141	0.971
A0A6P3DGN8	cuticle protein 2 OS=Bombus terrestris OX=30195 GN=LOC100650058 PE=4 SV=1	LOC100650058	75	9	478	9	16.3	2.42524e+09	2.34717e+09	2.30318e+09	1.83197e+09	1.78264e+09	1.72913e+09	6.03259e+08	5.45342e+08	5.88405e+08	6.65999e+08	6.85619e+08	6.50189e+08	4.73558e+08	4.90475e+08	5.03191e+08	5.17659e+08	5.12719e+08	5.46361e+08	1.59927e+08	1.58537e+08	1.71988e+08	3.156	3.126	2.976	2.158	2.055	2.004	0.692	0.63	0.691	0.734	0.76	0.704	0.544	0.553	0.571	0.529	0.522	0.573	0.16	0.157	0.168
A0A6P3DIC9	eukaryotic translation initiation factor 3 subunit B OS=Bombus terrestris OX=30195 GN=LOC100652255 PE=4 SV=1	LOC100652255	30	18	207	18	81.4	1.64083e+06	2.26486e+06	666650	5.19657e+06	5.88413e+06	5.60863e+06	3.86002e+06	3.44495e+06	2.21855e+06	1.03346e+07	9.5242e+06	1.15948e+07	1.10127e+07	1.28326e+07	1.24497e+07	1.53028e+07	1.48638e+07	1.21854e+07	2.14414e+07	2.39218e+07	1.95902e+07	0.204	0.289	0.082	0.586	0.649	0.622	0.424	0.381	0.249	1.09	1.01	1.201	1.211	1.384	1.351	1.497	1.448	1.222	2.047	2.262	1.832
A0A6P3D7Q9	division abnormally delayed protein OS=Bombus terrestris OX=30195 GN=LOC100650315 PE=4 SV=1	LOC100650315	33	15	185	15	68.9	5.55756e+07	5.50766e+07	5.78496e+07	2.07926e+07	1.86096e+07	1.9882e+07	4.09512e+07	3.79839e+07	3.91694e+07	3.15311e+07	3.00941e+07	3.26903e+07	3.3156e+07	3.68606e+07	3.19928e+07	2.15634e+07	2.20043e+07	2.13317e+07	1.95574e+07	2.12723e+07	2.09971e+07	2.129	2.16	2.201	0.721	0.631	0.678	1.383	1.291	1.354	1.023	0.982	1.042	1.122	1.223	1.068	0.649	0.66	0.658	0.575	0.619	0.604
A0A6P3TZW3	DDB1- and CUL4-associated factor 8 isoform X4 OS=Bombus terrestris OX=30195 GN=LOC100644051 PE=4 SV=1	LOC100644051	2	1	8	1	79.4	330618	368320	319562	209851	185637	209238	417177	241986	271363	215802	194295	272162	174865	181006	212652	619293	599136	274560	263794	334849	254908
A0A6P3DAQ2	heat shock 70 kDa protein cognate 4 OS=Bombus terrestris OX=30195 GN=LOC100645451 PE=4 SV=1	LOC100645451	59	33	1886	29	70.8	4.29221e+08	4.28632e+08	3.73173e+08	8.48284e+08	8.28964e+08	8.15576e+08	1.06268e+09	1.10022e+09	1.08729e+09	1.08383e+09	1.10671e+09	1.14596e+09	1.42459e+09	1.36192e+09	1.36746e+09	1.44725e+09	1.31557e+09	1.33533e+09	1.77243e+09	1.71392e+09	1.63633e+09	0.464	0.475	0.401	0.831	0.794	0.786	1.014	1.056	1.062	0.994	1.019	1.032	1.361	1.276	1.289	1.23	1.114	1.164	1.471	1.409	1.33
A0A6P3U6U7	protein lethal(2)essential for life OS=Bombus terrestris OX=30195 GN=LOC100651433 PE=4 SV=1	LOC100651433	59	8	108	8	22.3	4.67584e+07	5.23355e+07	2.84708e+07	7.26849e+06	7.91665e+06	2.43956e+07	3.88183e+06	5.11224e+06	1.7085e+07	2.77823e+07	1.5791e+07	1.73631e+07	1.68164e+07	1.89697e+07	1.8045e+07	1.06368e+07	2.23246e+07	2.29243e+07	3.65528e+06	9.03183e+06	695010	3.176	3.639	1.921	0.447	0.476	1.476	0.232	0.308	1.047	1.599	0.913	0.981	1.009	1.116	1.068	0.568	1.187	1.254	0.19	0.466	0.035
A0A6P3DAZ3	heat shock protein 83 OS=Bombus terrestris OX=30195 GN=LOC100645524 PE=4 SV=1	LOC100645524	54	39	1074	27	83.6	5.17701e+08	5.03949e+08	5.75523e+08	3.74731e+08	3.22398e+08	3.35454e+08	5.91958e+08	4.93591e+08	5.87496e+08	4.87049e+08	6.546e+08	5.69575e+08	6.36549e+08	5.55852e+08	6.26893e+08	6.42726e+08	6.31304e+08	5.84829e+08	1.03107e+09	1.04657e+09	1.0051e+09	1.038	1.035	1.147	0.68	0.573	0.599	1.047	0.879	1.064	0.828	1.118	0.951	1.128	0.966	1.096	1.013	0.991	0.945	1.586	1.595	1.515
A0A6P3D4U2	EB domain-containing protein(predicted) OS=Bombus terrestris OX=30195 GN=LOC100644592 PE=4 SV=1	LOC100644592	13	1	1	1	18.4		261817	268969	161288	210960	200743	171948	137851		274559	246063	219495	270375	281138	212259	247448	333821	240733		314835
A0A6P3U2N6	Chitin-binding type-2 domain-containing protein(predicted) OS=Bombus terrestris OX=30195 GN=LOC100651046 PE=4 SV=1	LOC100651046	6	3	46	3	99.2	2.01781e+06	2.62154e+06	2.3523e+06	1.3084e+06	1.48115e+06	1.55915e+06	364671	405357	876635	182465	727014	461028	966807					128109				2.231	2.966	2.583	1.309	1.45	1.535	0.355	0.398	0.875	0.171	0.684	0.424	0.944					0.114
A0A6P3UDH4	venom allergen 5.02 OS=Bombus terrestris OX=30195 GN=LOC100648036 PE=4 SV=1	LOC100648036	39	6	38	6	26.9	1.94092e+07	1.89413e+07	1.22724e+07	1.52437e+07	1.21482e+07	1.10106e+07	8.63024e+06	5.14713e+06	7.80228e+06	6.54198e+06	8.37234e+06	8.29444e+06	7.63096e+06	7.30324e+06	4.58156e+06	3.36573e+06	3.24563e+06	5.95253e+06	2.40728e+07	2.00296e+07	2.35398e+07	2.13	2.127	1.337	1.514	1.181	1.076	0.835	0.501	0.773	0.608	0.782	0.757	0.74	0.694	0.438	0.29	0.279	0.526	2.026	1.67	1.94
A0A6P3UJ40	synapse-associated protein 1 isoform X1 OS=Bombus terrestris OX=30195 GN=LOC100651118 PE=4 SV=1	LOC100651118	40	16	253	16	48.5	4.94948e+07	4.68954e+07	4.80421e+07	3.52868e+07	4.50443e+07	4.18099e+07	4.92627e+07	5.05344e+07	4.95808e+07	4.82543e+07	5.45742e+07	5.27664e+07	4.36865e+07	4.27989e+07	4.39947e+07	4.8005e+07	3.9896e+07	3.81207e+07	3.35388e+07	4.39388e+07	3.3407e+07	1.351	1.31	1.302	0.872	1.089	1.016	1.185	1.224	1.221	1.116	1.268	1.198	1.053	1.012	1.046	1.029	0.852	0.838	0.702	0.911	0.685
A0A6P3TST3	epimerase family protein SDR39U1 isoform X1 OS=Bombus terrestris OX=30195 GN=LOC100642523 PE=4 SV=1	LOC100642523	51	10	236	10	33.4	5.13574e+07	5.07884e+07	5.6394e+07	7.16261e+07	5.7733e+07	6.98286e+07	5.95196e+07	6.3988e+07	6.03777e+07	5.90354e+07	5.20754e+07	5.40753e+07	4.03136e+07	5.26211e+07	4.4278e+07	5.4209e+07	6.54379e+07	6.79724e+07	4.42103e+07	4.25621e+07	4.259e+07	1.134	1.147	1.236	1.431	1.129	1.372	1.158	1.254	1.203	1.104	0.979	0.993	0.786	1.006	0.852	0.94	1.131	1.208	0.748	0.714	0.706
A0A6P3D801	monocarboxylate transporter 13 OS=Bombus terrestris OX=30195 GN=LOC100645159 PE=4 SV=1	LOC100645159	3	1	3	1	67.1							335414	322016									285260		364072		373713
A0A6P3D989	tubulin beta-1 chain OS=Bombus terrestris OX=30195 GN=LOC100644287 PE=4 SV=1	LOC100644287	70	21	731	8	50.1	1.45905e+08	1.37848e+08	1.57076e+08	1.76104e+08	1.85116e+08	1.87825e+08	4.87239e+07	5.3399e+07	5.60164e+07	1.13361e+08	1.112e+08	1.16269e+08	7.10954e+07	7.4117e+07	7.22504e+07	2.12259e+08	2.21745e+08	2.15922e+08	3.69978e+08	3.54183e+08	3.69707e+08	1.084	1.048	1.159	1.184	1.218	1.242	0.319	0.352	0.375	0.713	0.703	0.719	0.466	0.477	0.468	1.239	1.289	1.292	2.108	1.998	2.063
A0A6P3DH04	dolichyl-diphosphooligosaccharide--protein glycosyltransferase 48 kDa subunit OS=Bombus terrestris OX=30195 GN=LOC100648117 PE=4 SV=1	LOC100648117	36	12	172	12	48.3	1.92251e+07	1.92762e+07	1.71841e+07	2.82446e+07	2.04025e+07	2.16761e+07	3.58958e+07	2.6219e+07	2.52948e+07	2.02268e+07	1.88236e+07	2.08579e+07	2.61288e+07	2.01742e+07	2.0428e+07	2.43089e+07	3.11262e+07	2.24482e+07	3.74948e+07	3.33627e+07	3.75868e+07	0.936	0.96	0.831	1.245	0.88	0.94	1.54	1.133	1.111	0.834	0.78	0.845	1.124	0.851	0.867	0.93	1.186	0.88	1.4	1.234	1.375
A0A6P3DCJ2	LOW QUALITY PROTEIN: methionyl-tRNA formyltransferase, mitochondrial OS=Bombus terrestris OX=30195 GN=LOC100650847 PE=4 SV=1	LOC100650847	33	9	143	9	40.4	2.49105e+06	2.94122e+06	1.556e+06	4.19251e+06	4.57473e+06	4.99057e+06	6.15608e+06	6.19831e+06	5.3273e+06	5.20151e+06	4.72569e+06	5.52533e+06	5.03226e+06	5.50357e+06	3.50264e+06	5.04516e+06	6.07623e+06	3.72611e+06	1.67229e+06	1.67966e+06	1.64132e+06	0.727	0.879	0.451	1.108	1.183	1.298	1.585	1.606	1.404	1.287	1.175	1.343	1.298	1.392	0.891	1.157	1.389	0.876	0.375	0.373	0.36
A0A6P5I800	solute carrier family 25 member 46 OS=Bombus terrestris OX=30195 GN=LOC100648119 PE=4 SV=1	LOC100648119	5	2	43	2	45.1	1.34686e+06	393728	922258	918115	1.71911e+06	1.65187e+06	2.10778e+06	1.06126e+06	1.20273e+06	2.11043e+06	2.91221e+06	3.38401e+06	870581	2.9007e+06	3.15251e+06	682433	1.66352e+06	1.86434e+06	1.00511e+06	1.05288e+06	1.01225e+06	1.017	0.304	0.692	0.628	1.15	1.111	1.403	0.711	0.82	1.35	1.872	2.127	0.581	1.898	2.074	0.405	0.983	1.134	0.582	0.604	0.574
A0A6P3U3W2	sorting nexin-8 isoform X1 OS=Bombus terrestris OX=30195 GN=LOC100648645 PE=4 SV=1	LOC100648645	4	2	23	2	60.7	259212	154743	297352	350535	166150	310226	416995	376927	89071.2	396450	500232	508117	442920	456872	510439	642565	613707	671440	544245	678341	666310	0.734	0.448	0.836	0.898	0.417	0.782	1.041	0.947	0.228	0.951	1.206	1.197	1.107	1.12	1.259	1.429	1.36	1.531	1.182	1.459	1.417
A0A6P5HY30	junctophilin-1 OS=Bombus terrestris OX=30195 GN=LOC100647906 PE=4 SV=1	LOC100647906	15	13	127	13	101.2	7.75876e+06	5.95777e+06	7.1421e+06	7.005e+06	7.52689e+06	1.17493e+07	4.02685e+06	4.90216e+06	5.07147e+06	6.51742e+06	7.24703e+06	8.89885e+06	8.73004e+06	4.46649e+06	5.43878e+06	6.84498e+06	7.9682e+06	7.8753e+06	7.05951e+06	8.33835e+06	8.68544e+06	1.333	1.047	1.218	1.089	1.145	1.797	0.61	0.747	0.786	0.948	1.06	1.272	1.324	0.665	0.814	0.924	1.071	1.089	0.93	1.088	1.121
A0A6P3DE66	dnaJ homolog subfamily C member 5 isoform X1 OS=Bombus terrestris OX=30195 GN=LOC100650974 PE=4 SV=1	LOC100650974	24	6	143	6	27.5	9.86484e+06	1.53716e+07	8.2694e+06	6.37941e+06	1.05088e+07	1.17781e+07	6.6162e+06	3.68826e+06	4.99757e+06	6.10354e+06	3.19679e+06	4.07535e+06	2.39251e+06	5.73363e+06	2.93269e+06	4.32959e+06	4.36223e+06	4.48473e+06	2.17186e+06	1.66763e+06	2.38287e+06	2.084	3.324	1.735	1.22	1.966	2.216	1.232	0.692	0.953	1.093	0.575	0.716	0.446	1.049	0.54	0.719	0.721	0.763	0.352	0.268	0.378
A0A6P3DAY1	vacuolar protein sorting-associated protein 4B OS=Bombus terrestris OX=30195 GN=LOC100648278 PE=4 SV=1	LOC100648278	21	9	160	9	49.3	4.23401e+06	3.92518e+06	3.37828e+06	6.95476e+06	7.63092e+06	6.15537e+06	7.21175e+06	5.61745e+06	5.81115e+06	7.28504e+06	1.39327e+07	1.06548e+07	9.65992e+06	8.68776e+06	1.00502e+07	9.94264e+06	1.21303e+07	1.07561e+07	1.54366e+07	1.6632e+07	1.65769e+07	0.563	0.534	0.446	0.837	0.899	0.729	0.846	0.663	0.698	0.821	1.578	1.179	1.135	1.001	1.165	1.039	1.263	1.152	1.575	1.68	1.656
A0A6P3TSK4	MAGUK p55 subfamily member 7 isoform X2 OS=Bombus terrestris OX=30195 GN=LOC100645325 PE=4 SV=1	LOC100645325	25	11	144	11	62.5	7.27636e+06	7.46912e+06	8.66277e+06	1.18905e+07	1.20423e+07	1.08403e+07	1.22475e+07	1.32207e+07	1.36033e+07	1.20698e+07	1.3935e+07	1.49133e+07	1.47286e+07	1.47717e+07	1.30348e+07	1.63328e+07	1.68346e+07	1.81192e+07	1.3223e+07	1.51306e+07	1.32901e+07	0.681	0.716	0.806	1.008	0.999	0.904	1.011	1.099	1.15	0.958	1.111	1.162	1.218	1.198	1.064	1.202	1.234	1.367	0.95	1.076	0.935
A0A6P3UBM7	rhodopsin, long-wavelength OS=Bombus terrestris OX=30195 GN=LOC100631086 PE=4 SV=1	LOC100631086	4	1	12	1	42.3	1.74444e+06	1.82545e+06	2.09965e+06	1.84716e+06	1.68089e+06	1.77433e+06	1.21047e+06	1.06589e+06		943484	1.07367e+06				1.23373e+06	1.18666e+06
A0A6P3U3L0	LOW QUALITY PROTEIN: UPF0518 protein AAEL005291 OS=Bombus terrestris OX=30195 GN=LOC100642758 PE=4 SV=1	LOC100642758	2	2	17	2	113.6					113433				1.45112e+06	1.82926e+06	197901	196160	206616	205283	820782	681270	530099	2.35843e+06	225644	193742	198681					0.186				2.43	2.876	0.313	0.303	0.339	0.33	1.327	0.993	0.77	3.524	0.321	0.273	0.277
A0A6P3DD69	LOW QUALITY PROTEIN: methylglutaconyl-CoA hydratase, mitochondrial OS=Bombus terrestris OX=30195 GN=LOC100646071 PE=4 SV=1	LOC100646071	40	11	351	11	32	8.75959e+07	7.57791e+07	8.09953e+07	6.09141e+07	6.43269e+07	6.45622e+07	6.35352e+07	6.11131e+07	5.95757e+07	5.411e+07	5.28033e+07	5.21754e+07	4.46587e+07	5.0031e+07	4.53726e+07	3.65192e+07	3.90416e+07	3.74e+07	7.05357e+07	7.62742e+07	7.0304e+07	1.799	1.593	1.652	1.133	1.17	1.181	1.15	1.114	1.104	0.942	0.923	0.892	0.81	0.89	0.812	0.589	0.628	0.619	1.111	1.19	1.085
A0A6P3DM54	LOW QUALITY PROTEIN: tRNA-dihydrouridine(47) synthase [NAD(P)(+)]-like OS=Bombus terrestris OX=30195 GN=LOC100642985 PE=4 SV=1	LOC100642985	4	2	21	2	74.9		98545.3		392047	293999	180896	248994		264170	318215	503515	533591	541296	448045	451750	559252	501367	490283	449034	534718	449646		0.305		1.074	0.788	0.487	0.664		0.721	0.816	1.297	1.344	1.447	1.174	1.191	1.33	1.187	1.195	1.042	1.229	1.022
A0A6P3D5T0	peptidyl-prolyl cis-trans isomerase H OS=Bombus terrestris OX=30195 GN=LOC100645587 PE=4 SV=1	LOC100645587	35	6	125	6	20.3	2.00482e+07	8.68261e+06	1.82732e+07	1.13671e+07	1.59107e+07	1.20754e+07	1.11911e+07	8.52866e+06	6.56855e+06	2.09114e+06	3.25632e+06	2.18078e+06	3.79397e+06	5.93628e+06	1.41799e+06	8.33018e+06	5.91292e+06	8.83887e+06	5.05294e+06	2.00551e+06	1.55362e+06	3.152	1.397	2.853	1.618	2.215	1.69	1.551	1.19	0.932	0.279	0.436	0.285	0.527	0.808	0.194	1.029	0.728	1.119	0.609	0.239	0.183
A0A6P3U3K8	alpha-tocopherol transfer protein-like isoform X1 OS=Bombus terrestris OX=30195 GN=LOC100651376 PE=4 SV=1	LOC100651376	72	23	499	23	35.9	3.74202e+07	3.95261e+07	4.00028e+07	8.85343e+07	8.38241e+07	7.89005e+07	9.71879e+07	9.65915e+07	8.68521e+07	8.79615e+07	8.20472e+07	8.46634e+07	9.17525e+07	8.81781e+07	7.55291e+07	1.22888e+08	1.18746e+08	1.27307e+08	3.48046e+08	3.44287e+08	3.21658e+08	0.377	0.408	0.401	0.808	0.748	0.708	0.864	0.864	0.79	0.751	0.704	0.71	0.817	0.77	0.664	0.973	0.937	1.034	2.691	2.637	2.436
A0A6P3UAZ6	ethanolamine-phosphate cytidylyltransferase isoform X1 OS=Bombus terrestris OX=30195 GN=LOC100644269 PE=4 SV=1	LOC100644269	57	15	245	15	42	1.04662e+07	9.12575e+06	1.01637e+07	1.076e+07	1.13267e+07	1.09227e+07	1.5514e+07	1.42036e+07	1.44136e+07	1.46365e+07	1.5119e+07	1.51413e+07	1.62602e+07	1.61038e+07	1.62748e+07	1.48283e+07	1.21911e+07	1.33053e+07	1.06593e+07	9.60228e+06	9.858e+06	0.99	0.884	0.955	0.921	0.949	0.92	1.294	1.193	1.231	1.173	1.218	1.192	1.359	1.32	1.342	1.102	0.903	1.014	0.773	0.69	0.701
A0A6P3D6D0	probable histone-binding protein Caf1 OS=Bombus terrestris OX=30195 GN=LOC100651191 PE=4 SV=1	LOC100651191	49	12	264	12	48.1	6.86297e+06	9.24692e+06	6.97207e+06	1.45169e+07	1.26926e+07	1.28654e+07	1.80088e+07	1.85961e+07	2.29925e+07	2.15684e+07	2.40762e+07	2.97934e+07	3.04999e+07	2.42514e+07	2.54358e+07	3.44333e+07	2.47478e+07	2.46936e+07	3.87097e+07	3.91525e+07	3.91628e+07	0.367	0.506	0.37	0.703	0.601	0.613	0.849	0.882	1.109	0.977	1.096	1.326	1.44	1.123	1.185	1.446	1.036	1.063	1.587	1.59	1.573
A0A6P3U5J7	glycine N-methyltransferase OS=Bombus terrestris OX=30195 GN=LOC100647936 PE=4 SV=1	LOC100647936	23	5	76	5	34.1	6.43465e+06	5.50924e+06	5.07677e+06	6.61087e+06	5.91979e+06	5.2566e+06	1.26429e+07	4.85593e+06	5.52625e+06	9.66096e+06	3.99342e+06	1.07555e+07	4.68295e+06	4.83713e+06	1.03407e+07	1.12302e+07	1.09628e+07	7.27126e+06	9.06969e+06	1.04853e+07	1.22259e+07	1.009	0.885	0.791	0.939	0.823	0.734	1.748	0.676	0.782	1.284	0.533	1.404	0.649	0.657	1.414	1.384	1.346	0.919	1.091	1.25	1.441
A0A6P5HMT6	Endocuticle structural glycoprotein SgAbd-2(predicted) OS=Bombus terrestris OX=30195 GN=LOC100644017 PE=4 SV=1	LOC100644017	40	4	214	4	16.5	6.98602e+07	5.89863e+07	6.54004e+07	3.78436e+07	4.03682e+07	3.71582e+07	2.60949e+07	2.82902e+07	3.2066e+07	3.37152e+07	3.38926e+07	2.92745e+07	2.13794e+07	2.53866e+07	2.26433e+07	3.15564e+07	3.10227e+07	2.96992e+07	2.38403e+07	1.91467e+07	2.00729e+07	2.494	2.156	2.319	1.223	1.277	1.181	0.821	0.897	1.033	1.02	1.03	0.87	0.674	0.785	0.705	0.885	0.867	0.854	0.653	0.519	0.538
A0A6P3UHA6	vacuolar-sorting protein SNF8 OS=Bombus terrestris OX=30195 GN=LOC105666930 PE=4 SV=1	LOC105666930	16	3	31	3	28.8	428233	509397	431791	590877	819369	770278	893225	1.10007e+06	1.03529e+06	1.2239e+06	1.06831e+06	1.38857e+06	989257	885678	799511	1.44056e+06	1.40098e+06	1.51338e+06	1.28446e+06	988510	928080	0.536	0.652	0.536	0.669	0.908	0.858	0.985	1.221	1.168	1.297	1.138	1.445	1.093	0.96	0.871	1.416	1.372	1.525	1.232	0.939	0.872
A0A6P3UAR0	protein MON2 homolog isoform X1 OS=Bombus terrestris OX=30195 GN=LOC100648458 PE=4 SV=1	LOC100648458	8	11	80	11	183	289632	754603	330663	1.40924e+06	1.51254e+06	1.17187e+06	1.33512e+06	1.41607e+06	1.30407e+06	1.84165e+06	1.6852e+06	2.07489e+06	2.07997e+06	1.7162e+06	2.10536e+06	3.31862e+06	3.99973e+06	4.24236e+06	4.49087e+06	3.89846e+06	3.32869e+06	0.168	0.447	0.19	0.738	0.775	0.604	0.681	0.727	0.681	0.903	0.83	0.999	1.063	0.86	1.061	1.508	1.811	1.976	1.992	1.713	1.446
A0A6P3DFC4	60S ribosomal protein L3 OS=Bombus terrestris OX=30195 GN=LOC100646559 PE=4 SV=1	LOC100646559	30	10	160	10	46.9	2.24541e+06	1.41404e+06	2.35513e+06	3.77878e+06	6.31109e+06	5.21624e+06	2.06915e+06	1.42897e+06	1.53853e+06	6.6977e+06	6.77212e+06	7.0621e+06	5.53541e+06	4.51886e+06	6.71524e+06	9.90744e+06	9.75669e+06	1.02553e+07	4.16246e+07	4.02334e+07	4.80022e+07	0.258	0.166	0.268	0.392	0.641	0.533	0.209	0.145	0.159	0.651	0.661	0.674	0.561	0.449	0.671	0.893	0.876	0.947	3.662	3.505	4.136
A0A6P5HLK9	UDP-glucuronosyltransferase 2B17 OS=Bombus terrestris OX=30195 GN=LOC100646290 PE=4 SV=1	LOC100646290	19	7	61	7	58.2	6.34954e+06	5.12525e+06	5.82159e+06	5.23788e+06	4.99165e+06	4.96227e+06	5.36801e+06	4.96754e+06	4.25052e+06	6.08741e+06	5.88026e+06	5.64004e+06	4.33477e+06	4.87664e+06	5.31491e+06	3.62388e+06	2.30541e+06	3.03162e+06	1.90204e+06	1.97381e+06	2.04903e+06	1.729	1.429	1.575	1.291	1.204	1.203	1.289	1.201	1.045	1.405	1.363	1.278	1.043	1.151	1.261	0.775	0.491	0.665	0.397	0.408	0.419
A0A6P3D723	proteasome maturation protein OS=Bombus terrestris OX=30195 GN=LOC100646776 PE=4 SV=1	LOC100646776	25	2	22	2	15.8	371500	541754	407102	505846	456382	451780	210353	211698	188412	273217	475250	390794	385885	431983	525526	278360	262320	292904	297911	366684	444861	1.225	1.829	1.333	1.51	1.333	1.327	0.612	0.62	0.561	0.763	1.334	1.072	1.124	1.234	1.51	0.721	0.677	0.778	0.754	0.919	1.102
A0A6P3D7G4	ZP domain-containing protein(predicted) OS=Bombus terrestris OX=30195 GN=LOC100648550 PE=4 SV=1	LOC100648550	8	7	70	7	111.6	2.89043e+06	3.34573e+06	3.5373e+06	2.97007e+06	3.26479e+06	2.64846e+06	1.74299e+06	1.64762e+06	1.93912e+06	2.85551e+06	3.3071e+06	2.32158e+06	3.82826e+06	2.45393e+06	2.78534e+06	2.84067e+06	3.77861e+06	4.00083e+06	2.02542e+06	2.4744e+06	2.87466e+06	1.244	1.474	1.512	1.157	1.245	1.015	0.661	0.629	0.753	1.041	1.212	0.832	1.456	0.915	1.045	0.961	1.273	1.387	0.669	0.809	0.93
A0A6P3U601	protein held out wings isoform X4 OS=Bombus terrestris OX=30195 GN=LOC100651653 PE=4 SV=1	LOC100651653	50	13	338	13	36.4	5.00825e+07	5.08137e+07	5.47426e+07	3.94432e+07	3.82726e+07	3.81509e+07	3.00182e+07	2.935e+07	3.15505e+07	2.52366e+07	2.6729e+07	2.47914e+07	2.26694e+07	2.53612e+07	2.50696e+07	3.45918e+07	3.44622e+07	3.77536e+07	2.92204e+07	3.01168e+07	2.87689e+07	1.815	1.885	1.97	1.294	1.228	1.231	0.959	0.944	1.032	0.775	0.825	0.748	0.726	0.796	0.792	0.985	0.978	1.102	0.812	0.829	0.783
A0A6P3DDQ4	beta-hexosaminidase subunit beta OS=Bombus terrestris OX=30195 GN=LOC100649144 PE=4 SV=1	LOC100649144	28	11	299	11	61.9	5.15258e+07	5.98355e+07	5.83186e+07	4.39483e+07	4.28189e+07	4.36729e+07	4.29574e+07	4.41212e+07	4.27134e+07	4.24452e+07	3.86683e+07	3.74737e+07	3.20393e+07	2.88207e+07	3.38721e+07	6.34659e+07	6.28083e+07	6.51613e+07	4.58643e+07	4.52688e+07	4.65505e+07	1.358	1.614	1.526	1.048	0.999	1.025	0.998	1.032	1.016	0.948	0.868	0.822	0.746	0.658	0.778	1.314	1.296	1.383	0.927	0.906	0.922
A0A6P5I7V7	G patch domain and ankyrin repeat-containing protein 1 homolog isoform X2 OS=Bombus terrestris OX=30195 GN=LOC105665794 PE=4 SV=1	LOC105665794	5	3	24	3	52.6	1.39193e+06	1.36919e+06	1.3791e+06	1.07778e+06	1.30422e+06	1.1319e+06	1.11382e+06	1.08222e+06	1.01521e+06	1.04892e+06	851135	1.03375e+06	770345	1.27643e+06	1.32244e+06	1.0262e+06	1.27406e+06	1.12528e+06	1.05979e+06	1.1552e+06	1.19282e+06	1.486	1.496	1.462	1.042	1.233	1.076	1.048	1.026	0.978	0.949	0.774	0.918	0.727	1.181	1.23	0.861	1.065	0.968	0.868	0.937	0.957
A0A6P3DI42	elongin-C isoform X2 OS=Bombus terrestris OX=30195 GN=LOC100651545 PE=4 SV=1	LOC100651545	57	6	158	6	13.5	2.70673e+07	2.16988e+07	2.6199e+07	2.13781e+07	1.63674e+07	1.4083e+07	1.2887e+07	2.35522e+07	1.34829e+07	1.31869e+07	2.33048e+07	2.1451e+07	2.0372e+07	1.29298e+07	1.27843e+07	1.91936e+07	8.21285e+06	1.21849e+07	2.3553e+07	2.54917e+07	1.32065e+07	1.813	1.488	1.743	1.296	0.971	0.84	0.761	1.4	0.815	0.748	1.329	1.196	1.205	0.75	0.746	1.01	0.431	0.657	1.21	1.297	0.664
A0A6P3U008	LOW QUALITY PROTEIN: N-alpha-acetyltransferase 11 OS=Bombus terrestris OX=30195 GN=LOC100651130 PE=4 SV=1	LOC100651130	49	8	80	8	21.2	6.18079e+06	7.39255e+06	6.10069e+06	9.33575e+06	9.43869e+06	9.2431e+06	1.03732e+07	8.75355e+06	9.90775e+06	1.36084e+07	1.27844e+07	1.09719e+07	1.4953e+07	1.38606e+07	1.57185e+07	1.4226e+07	1.1957e+07	1.2466e+07	1.22694e+07	1.12833e+07	1.27113e+07	0.678	0.83	0.665	0.927	0.917	0.903	1.003	0.852	0.981	1.265	1.194	1.002	1.449	1.318	1.503	1.226	1.027	1.102	1.033	0.941	1.048
A0A6P3DBF2	vacuolar fusion protein MON1 homolog A OS=Bombus terrestris OX=30195 GN=LOC100650152 PE=4 SV=1	LOC100650152	4	1	22	1	58.8			42103.8	102876	114646	132137	150859	133712	85514.6	122507	163339	170419	192178	169829	334364	162815	115463	146966	164446	193195	186701
A0A6P3UI80	MAP7 domain-containing protein 1 isoform X4 OS=Bombus terrestris OX=30195 GN=LOC100648046 PE=4 SV=1	LOC100648046	10	10	120	10	130.2	3.43674e+06	3.30928e+06	2.96593e+06	8.20351e+06	1.00651e+07	9.47895e+06	8.95688e+06	8.16819e+06	8.80945e+06	1.37316e+07	1.44973e+07	1.53821e+07	1.16795e+07	1.19804e+07	1.19177e+07	1.56516e+07	1.61214e+07	1.5572e+07	1.48755e+07	1.22084e+07	1.47093e+07	0.38	0.375	0.326	0.821	0.986	0.933	0.873	0.802	0.879	1.287	1.365	1.416	1.141	1.148	1.148	1.36	1.396	1.387	1.262	1.026	1.222
A0A6P3D6W7	heat shock 70 kDa protein 4 isoform X1 OS=Bombus terrestris OX=30195 GN=LOC100646893 PE=4 SV=1	LOC100646893	53	40	944	1	97.6						507540	592205			691997	498480		818529	877996	1.05983e+06	871068	529131	892015	860114	802789	886127
A0A6P3TZV3	5-oxoprolinase OS=Bombus terrestris OX=30195 GN=LOC100650680 PE=4 SV=1	LOC100650680	28	25	277	25	139.5	1.95503e+07	2.15507e+07	2.1114e+07	2.24135e+07	2.02629e+07	2.17344e+07	1.73626e+07	1.5617e+07	1.7138e+07	2.42037e+07	2.64015e+07	2.6735e+07	2.64203e+07	2.31019e+07	2.73965e+07	2.37378e+07	2.33061e+07	2.16602e+07	2.20182e+07	2.20257e+07	2.34517e+07	1.072	1.21	1.15	1.113	0.984	1.062	0.839	0.76	0.848	1.125	1.233	1.22	1.28	1.098	1.309	1.023	1.001	0.957	0.926	0.918	0.966
A0A6P5I4J5	trypsin-3 OS=Bombus terrestris OX=30195 GN=LOC100642942 PE=4 SV=1	LOC100642942	7	2	7	2	36.8	2.37731e+06	2.1092e+06	2.43298e+06	324906	879496	860456	345915	714710	825090		274309	667600	856151	439578	436000	393861			355399	373026	302720	3.489	3.168	3.546	0.432	1.143	1.124	0.447	0.931	1.093		0.343	0.815	1.11	0.559	0.558	0.454			0.4	0.416	0.334
A0A6P3U6J7	elongation of very long chain fatty acids protein AAEL008004 OS=Bombus terrestris OX=30195 GN=LOC100648720 PE=4 SV=1	LOC100648720	19	7	152	6	38	8.94312e+06	7.92586e+06	6.42603e+06	5.09757e+06	6.22882e+06	5.39686e+06	4.85277e+06	5.09561e+06	4.5653e+06	6.12916e+06	3.51939e+06	5.04051e+06	4.73651e+06	4.40155e+06	4.63318e+06	2.3562e+07	1.78031e+07	1.70348e+07	5.43441e+07	5.32942e+07	5.19577e+07	0.761	0.691	0.543	0.393	0.47	0.409	0.364	0.385	0.351	0.442	0.255	0.357	0.356	0.325	0.344	1.576	1.186	1.168	3.549	3.447	3.323
A0A6P3DLL7	electron transfer flavoprotein-ubiquinone oxidoreductase, mitochondrial isoform X2 OS=Bombus terrestris OX=30195 GN=LOC100648613 PE=4 SV=1	LOC100648613	44	20	546	20	66.9	2.58832e+07	2.82085e+07	2.41854e+07	6.58328e+07	6.79876e+07	6.60724e+07	6.71603e+07	7.12736e+07	7.5499e+07	8.00154e+07	7.39329e+07	7.72144e+07	7.57127e+07	7.55342e+07	8.13063e+07	6.42557e+07	6.70252e+07	7.52311e+07	5.06512e+07	5.43318e+07	5.52948e+07	0.501	0.559	0.465	1.155	1.167	1.14	1.147	1.226	1.32	1.314	1.22	1.245	1.296	1.268	1.373	0.978	1.017	1.174	0.753	0.8	0.805
A0A6P3D7H9	proton-coupled amino acid transporter-like protein CG1139 OS=Bombus terrestris OX=30195 GN=LOC100644921 PE=4 SV=1	LOC100644921	9	3	59	3	53.5	3.4631e+06	2.20646e+06	3.66105e+06	1.64144e+06	4.1382e+06	3.9967e+06	2.38653e+06	1.97567e+06	1.97493e+06	1.28483e+06	1.60792e+06	1.505e+06	1.20831e+06	1.34905e+06	1.69251e+06	2.072e+06	1.71037e+06	1.66453e+06	1.9492e+06	584644	1.77105e+06	2.024	1.32	2.125	0.868	2.142	2.08	1.23	1.025	1.042	0.636	0.8	0.732	0.624	0.683	0.862	0.952	0.783	0.784	0.874	0.26	0.778
A0A6P3U3H5	orcokinin peptides isoform X1 OS=Bombus terrestris OX=30195 GN=LOC105666199 PE=4 SV=1	LOC105666199	11	1	2	1	22.9
A0A6P3U1Q5	V-type proton ATPase 116 kDa subunit a isoform X3 OS=Bombus terrestris OX=30195 GN=LOC100644609 PE=4 SV=1	LOC100644609	24	16	445	2	96				401140	726525	499767	533382	481673	436129	588870	621365	562255	725156	663085	685462	699004	681660	723568	733964	692224	689369				0.716	1.268	0.877	0.927	0.843	0.776	0.983	1.043	0.922	1.262	1.132	1.177	1.082	1.052	1.149	1.11	1.036	1.021
A0A6P3DCB2	PDZ and LIM domain protein 4 OS=Bombus terrestris OX=30195 GN=LOC100644649 PE=4 SV=1	LOC100644649	72	6	360	6	10.1	4.90786e+08	4.99905e+08	5.38168e+08	5.22255e+08	4.96679e+08	4.77662e+08	3.31376e+08	3.53191e+08	2.97682e+08	3.13628e+08	2.72227e+08	2.90557e+08	2.12488e+08	2.85922e+08	2.53774e+08	2.66968e+08	2.87972e+08	2.8105e+08	1.76449e+08	1.4848e+08	1.65002e+08	1.806	1.883	1.967	1.74	1.619	1.566	1.075	1.154	0.989	0.978	0.853	0.89	0.691	0.912	0.814	0.772	0.83	0.833	0.498	0.415	0.456
A0A6P3DBU4	poly(ADP-ribose) glycohydrolase ARH3 OS=Bombus terrestris OX=30195 GN=LOC100643811 PE=4 SV=1	LOC100643811	37	10	294	10	38.7	1.11147e+07	1.12382e+07	9.61559e+06	1.34568e+07	1.23959e+07	1.27463e+07	1.92568e+07	1.57085e+07	1.79193e+07	1.65571e+07	1.79947e+07	1.9619e+07	1.47944e+07	1.73676e+07	1.58097e+07	1.53769e+07	1.46093e+07	1.41044e+07	1.4236e+07	1.20275e+07	1.2728e+07	0.923	0.955	0.793	1.011	0.911	0.942	1.409	1.157	1.342	1.165	1.272	1.355	1.085	1.249	1.144	1.003	0.949	0.943	0.906	0.759	0.794
A0A6P3UHY4	phospholipase B1, membrane-associated OS=Bombus terrestris OX=30195 GN=LOC100650185 PE=4 SV=1	LOC100650185	13	5	67	5	47.9	4.78117e+06	4.83381e+06	4.37091e+06	2.48813e+06	4.40896e+06	2.80427e+06	2.32649e+06	3.26888e+06	3.58149e+06	3.31511e+06	2.62528e+06	4.22414e+06	1.7243e+06	3.279e+06	2.09228e+06	4.0096e+06	4.45862e+06	3.09915e+06	2.89202e+06	2.6511e+06	2.99316e+06	1.745	1.805	1.584	0.822	1.425	0.911	0.748	1.059	1.179	1.025	0.816	1.283	0.556	1.037	0.665	1.15	1.274	0.911	0.809	0.735	0.82
A0A6P3TYD1	golgin subfamily B member 1 isoform X2 OS=Bombus terrestris OX=30195 GN=LOC100649926 PE=4 SV=1	LOC100649926	2	6	19	6	425	1.17097e+06	140807	988214	1.06124e+06	1.04926e+06	1.16237e+06	1.09887e+06	1.18552e+06	733915	799373	342843	866470	1.23261e+06	1.14528e+06	971909	1.70272e+06	1.66045e+06	1.30125e+06	1.85235e+06	2.11949e+06	2.29274e+06	1.206	0.148	1.011	0.99	0.957	1.066	0.998	1.084	0.682	0.698	0.301	0.743	1.121	1.022	0.872	1.378	1.339	1.08	1.463	1.658	1.774
A0A6P3DBT4	dopamine N-acetyltransferase isoform X1 OS=Bombus terrestris OX=30195 GN=LOC100648103 PE=4 SV=1	LOC100648103	44	9	180	2	29.4	2.01432e+07	2.07763e+07	2.12855e+07	2.25095e+07	2.18194e+07	2.26419e+07	2.53172e+07	2.25133e+07	2.35203e+07	2.29692e+07	2.0159e+07	2.00158e+07	2.11866e+07	2.13349e+07	2.25528e+07	4.77514e+07	5.13831e+07	4.49914e+07	8.94046e+07	8.14771e+07	7.81301e+07	0.715	0.755	0.75	0.723	0.686	0.716	0.792	0.709	0.753	0.691	0.609	0.591	0.664	0.656	0.698	1.332	1.428	1.286	2.434	2.197	2.083
A0A6P3DBZ8	cartilage oligomeric matrix protein OS=Bombus terrestris OX=30195 GN=LOC100650650 PE=4 SV=1	LOC100650650	13	13	78	13	130.6	8.11851e+06	7.07837e+06	8.24137e+06	2.06174e+06	1.89997e+06	2.77839e+06	755468	571521	812443	1.92584e+06	2.02496e+06	1.53661e+06	887078	1.08765e+06	985695	3.62932e+06	2.97313e+06	2.17821e+06	6.93769e+06	8.14986e+06	7.60987e+06	2.88	2.57	2.903	0.662	0.597	0.878	0.236	0.18	0.26	0.579	0.612	0.454	0.278	0.334	0.305	1.011	0.826	0.622	1.888	2.196	2.028
A0A6P3TXH5	F-actin-capping protein subunit beta isoform X1 OS=Bombus terrestris OX=30195 GN=LOC100642877 PE=4 SV=1	LOC100642877	56	16	453	16	31	4.8673e+07	4.64401e+07	4.79735e+07	4.04483e+07	4.6615e+07	4.93501e+07	6.20196e+07	6.17765e+07	6.43748e+07	5.4652e+07	5.49503e+07	5.5725e+07	5.3986e+07	4.85712e+07	5.26605e+07	5.54832e+07	5.96483e+07	5.61344e+07	4.35187e+07	4.62176e+07	4.63473e+07	1.139	1.112	1.114	0.856	0.966	1.028	1.279	1.282	1.359	1.083	1.094	1.085	1.115	0.984	1.073	1.02	1.092	1.058	0.781	0.821	0.814
A0A6P5IAZ7	pro-resilin isoform X1 OS=Bombus terrestris OX=30195 GN=LOC100650250 PE=4 SV=1	LOC100650250	2	1	4	1	47.8	106455		103599	173433	227616	161335	144578	150289	167518	215817	279129	208005	175994	138667	104368	328464	370537	352880	129763	112038	126555
A0A6P3UJA7	RNA-binding protein 1 isoform X3 OS=Bombus terrestris OX=30195 GN=LOC100647607 PE=4 SV=1	LOC100647607	26	3	45	3	14.9	7.33946e+06	5.88135e+06	6.92095e+06	8.85798e+06	7.64466e+06	8.56343e+06	1.05555e+07	1.01617e+07	1.01727e+07	1.13698e+07	1.21135e+07	1.32027e+07	1.12459e+07	1.3089e+07	1.28674e+07	1.91971e+07	1.95893e+07	1.55867e+07	1.27078e+07	1.36519e+07	1.33456e+07	0.771	0.632	0.722	0.842	0.711	0.801	0.977	0.947	0.964	1.012	1.083	1.154	1.043	1.191	1.177	1.584	1.61	1.318	1.023	1.089	1.053
A0A6P3U0B8	threonine--tRNA ligase, cytoplasmic isoform X2 OS=Bombus terrestris OX=30195 GN=LOC100647101 PE=4 SV=1	LOC100647101	38	21	428	21	82.7	8.50549e+06	9.87509e+06	1.12472e+07	2.97089e+07	2.752e+07	2.97602e+07	3.5635e+07	3.28443e+07	3.42913e+07	4.14571e+07	3.78611e+07	4.03449e+07	4.23885e+07	4.23217e+07	4.20149e+07	3.92902e+07	3.80536e+07	3.41509e+07	4.8104e+07	4.99694e+07	5.05021e+07	0.3	0.357	0.394	0.949	0.861	0.936	1.109	1.029	1.093	1.24	1.138	1.185	1.322	1.294	1.293	1.09	1.052	0.971	1.303	1.34	1.339
A0A6P3DFM2	LOW QUALITY PROTEIN: phosphatidylserine synthase 1 OS=Bombus terrestris OX=30195 GN=LOC100642291 PE=4 SV=1	LOC100642291	4	2	48	2	54.8	1.20364e+06	882741	1.42788e+06	1.35544e+06	1.3289e+06	1.23279e+06	1.54103e+06	1.70649e+06	1.45008e+06	1.00342e+06	1.18064e+06	1.29108e+06	704278	1.46123e+06	1.41619e+06	1.68672e+06	1.60253e+06	1.56529e+06	2.63116e+06	2.44126e+06	2.2877e+06	0.982	0.737	1.157	1.001	0.961	0.896	1.109	1.236	1.068	0.694	0.82	0.877	0.508	1.033	1.007	1.082	1.024	1.029	1.647	1.513	1.402
A0A6P3DGC6	transport and Golgi organization protein 11 isoform X2 OS=Bombus terrestris OX=30195 GN=LOC100651689 PE=4 SV=1	LOC100651689	50	6	162	6	25.6	1.39368e+07	1.2072e+07	1.33259e+07	1.65812e+07	1.58619e+07	1.58006e+07	1.61431e+07	1.69783e+07	1.56479e+07	1.4347e+07	1.08352e+07	1.38663e+07	1.2281e+07	1.44592e+07	1.32792e+07	1.24595e+07	1.54821e+07	1.1739e+07	9.31245e+06	8.63329e+06	7.70534e+06	1.272	1.128	1.208	1.37	1.282	1.284	1.299	1.375	1.289	1.11	0.842	1.053	0.99	1.143	1.056	0.894	1.106	0.863	0.652	0.599	0.528
A0A6P3DJ76	corticotropin-releasing factor-binding protein isoform X1 OS=Bombus terrestris OX=30195 GN=LOC100647798 PE=4 SV=1	LOC100647798	32	7	77	7	36.9	2.615e+06	2.26219e+06	2.54005e+06	1.50816e+06	1.57495e+06	1.46046e+06	2.79719e+06	2.60511e+06	2.12991e+06	3.29588e+06	2.75444e+06	3.10945e+06	2.07737e+06	1.9656e+06	1.92735e+06	1.64593e+06	1.59371e+06	2.1164e+06	1.61087e+06	1.76546e+06	1.56154e+06	1.492	1.321	1.439	0.779	0.796	0.742	1.407	1.319	1.097	1.593	1.338	1.476	1.047	0.971	0.958	0.738	0.712	0.973	0.705	0.765	0.669
A0A6P3DGB0	protein vestigial isoform X1 OS=Bombus terrestris OX=30195 GN=LOC100651612 PE=4 SV=1	LOC100651612	7	2	3	2	34.7	608866	889531	720641	125729	163598	153911		66255.3	58871.8	128518	99354.9	106212	130324	113461	96656.2	145198	142121	180736	376922	157022	187006	3.195	4.778	3.755	0.597	0.76	0.719		0.309	0.279	0.571	0.444	0.464	0.604	0.516	0.442	0.599	0.584	0.764	1.517	0.626	0.737
A0A6P3D6X7	BLOC-1-related complex subunit 7 OS=Bombus terrestris OX=30195 GN=LOC100652070 PE=4 SV=1	LOC100652070	29	2	25	2	11.9	2.84052e+06	2.16635e+06	2.59695e+06	1.22117e+06	1.23983e+06	1.14577e+06	1.47782e+06	1.27009e+06	1.00625e+06	1.24775e+06	979535	1.19048e+06	762709	913637	1.16395e+06	1.07183e+06	1.61417e+06	1.22808e+06	1.25438e+06	940049	971440	2.572	2.008	2.335	1.001	0.994	0.924	1.18	1.021	0.822	0.957	0.755	0.897	0.61	0.717	0.918	0.762	1.144	0.896	0.871	0.647	0.661
A0A6P3D623	VWFC domain-containing protein (Fragment)(predicted) OS=Bombus terrestris OX=30195 GN=LOC100643149 PE=4 SV=1	LOC100643149	63	15	176	14	36.9	6.73862e+06	7.27237e+06	7.23575e+06	5.14527e+06	4.86088e+06	3.77267e+06	1.39589e+06	1.41455e+06	1.37319e+06	3.13081e+06	2.42109e+06	3.32831e+06	1.93274e+06	1.35104e+06	1.45688e+06	1.68195e+06	2.51308e+06	2.39445e+06	6.10741e+08	6.032e+08	6.11288e+08	0.092	0.101	0.098	0.063	0.059	0.046	0.017	0.017	0.017	0.036	0.028	0.038	0.023	0.016	0.017	0.018	0.027	0.026	6.369	6.231	6.244
A0A6P3DI44	NAD-dependent protein deacylase sirtuin-5, mitochondrial OS=Bombus terrestris OX=30195 GN=LOC100644308 PE=4 SV=1	LOC100644308	46	8	266	8	29.7	2.51009e+07	2.25354e+07	2.65748e+07	2.11918e+07	2.29742e+07	2.66291e+07	2.78236e+07	2.55957e+07	2.4742e+07	2.57264e+07	2.8346e+07	3.08298e+07	2.6486e+07	2.76329e+07	3.1944e+07	2.49814e+07	2.50628e+07	2.97444e+07	1.96383e+07	2.07359e+07	2.06239e+07	1.202	1.105	1.264	0.919	0.975	1.136	1.175	1.088	1.07	1.044	1.156	1.229	1.121	1.147	1.333	0.94	0.94	1.148	0.722	0.755	0.742
A0A6P3DJ53	cytoplasmic phosphatidylinositol transfer protein 1 OS=Bombus terrestris OX=30195 GN=LOC100642391 PE=4 SV=1	LOC100642391	31	7	84	7	34.1	4.39467e+06	4.14147e+06	2.51546e+06	5.56328e+06	5.87484e+06	5.68911e+06	5.38901e+06	5.25536e+06	5.62623e+06	4.9291e+06	6.79131e+06	5.56536e+06	4.43968e+06	4.70648e+06	4.60856e+06	5.02896e+06	5.62527e+06	6.52239e+06	6.06892e+06	5.54019e+06	6.45882e+06	1.017	0.981	0.578	1.165	1.204	1.172	1.099	1.079	1.175	0.967	1.338	1.072	0.908	0.944	0.929	0.914	1.019	1.216	1.077	0.974	1.123
A0A6P3D4B7	mitochondrial-processing peptidase subunit beta OS=Bombus terrestris OX=30195 GN=LOC100644159 PE=4 SV=1	LOC100644159	62	24	4466	24	53.3	1.35948e+09	1.20158e+09	1.35957e+09	2.35505e+09	2.39847e+09	2.42604e+09	3.21421e+09	3.035e+09	2.9738e+09	3.10111e+09	3.00928e+09	3.02502e+09	3.22721e+09	3.36753e+09	3.35009e+09	2.96677e+09	2.93924e+09	2.97974e+09	2.2998e+09	2.3185e+09	2.17902e+09	0.632	0.572	0.628	0.992	0.988	1.005	1.318	1.253	1.248	1.222	1.192	1.171	1.326	1.357	1.358	1.084	1.07	1.117	0.821	0.819	0.761
A0A6P3UJ32	LOW QUALITY PROTEIN: dystrophin, isoforms A/C/F/G/H OS=Bombus terrestris OX=30195 GN=LOC100642674 PE=4 SV=1	LOC100642674	2	7	28	7	476.4	819634	762950	851932	558268	519193	588884	110094	157592	622903	1.1971e+06	970202	1.06635e+06	832518	1.0484e+06	821936	1.63173e+06	1.8143e+06	1.46285e+06	1.11236e+06	1.49294e+06	1.47548e+06	1.055	1.005	1.089	0.65	0.592	0.675	0.125	0.18	0.723	1.305	1.063	1.142	0.946	1.169	0.921	1.649	1.827	1.516	1.098	1.459	1.426
A0A6P3DDL5	set1/Ash2 histone methyltransferase complex subunit ASH2 isoform X1 OS=Bombus terrestris OX=30195 GN=LOC100645379 PE=4 SV=1	LOC100645379	3	1	6	1	64.8	308510	339831	380510	225431	167750	295690	207963		207227	249193	316387	192845		170957		272965	244194	259465		138545	269352
A0A6P3D7Y0	frataxin, mitochondrial OS=Bombus terrestris OX=30195 GN=LOC100642799 PE=4 SV=1	LOC100642799	16	3	156	3	24.1	1.24504e+07	9.64736e+06	8.44864e+06	8.88698e+06	9.33073e+06	1.10419e+07	1.00186e+07	9.22643e+06	1.07343e+07	1.02067e+07	1.15399e+07	1.23564e+07	1.05319e+07	1.15372e+07	1.14317e+07	1.15358e+07	1.02187e+07	1.25326e+07	6.84911e+06	6.76603e+06	6.44161e+06	1.507	1.195	1.015	0.974	1	1.19	1.069	0.991	1.172	1.047	1.189	1.244	1.126	1.21	1.206	1.097	0.968	1.222	0.636	0.622	0.586
A0A6P3D9I1	26S protease regulatory subunit 4 OS=Bombus terrestris OX=30195 GN=LOC100651918 PE=4 SV=1	LOC100651918	46	15	284	14	49.2	9.46601e+06	1.01046e+07	7.78687e+06	2.60226e+07	2.05009e+07	2.35074e+07	2.67409e+07	2.89022e+07	2.83835e+07	3.83101e+07	3.3177e+07	4.02969e+07	3.18385e+07	4.08561e+07	3.72143e+07	3.43749e+07	3.68256e+07	3.12591e+07	4.63288e+07	5.38656e+07	5.59031e+07	0.367	0.401	0.3	0.912	0.703	0.811	0.913	0.993	0.992	1.257	1.094	1.299	1.089	1.371	1.256	1.046	1.116	0.975	1.376	1.585	1.626
A0A6P5I358	coiled-coil domain-containing protein 58 isoform X1 OS=Bombus terrestris OX=30195 GN=LOC100647095 PE=4 SV=1	LOC100647095	34	6	86	6	19.1	4.20286e+07	3.90229e+07	3.70706e+07	2.64093e+07	2.8408e+07	2.69317e+07	2.36218e+07	1.97238e+07	1.8919e+07	2.24892e+07	1.89607e+07	2.25302e+07	1.84759e+07	2.0917e+07	1.81605e+07	1.90833e+07	2.27116e+07	2.05938e+07	1.58232e+07	1.46806e+07	1.216e+07	2.204	2.094	1.93	1.254	1.319	1.257	1.092	0.918	0.895	0.999	0.846	0.983	0.856	0.95	0.83	0.786	0.932	0.87	0.636	0.585	0.479
A0A6P3D8P4	L-2-hydroxyglutarate dehydrogenase, mitochondrial isoform X1 OS=Bombus terrestris OX=30195 GN=LOC100651400 PE=4 SV=1	LOC100651400	46	21	538	21	51.9	2.09603e+08	2.34e+08	2.1818e+08	3.85245e+08	4.49017e+08	3.6109e+08	4.98538e+08	4.22722e+08	4.63054e+08	2.41205e+08	2.40842e+08	2.55297e+08	2.90334e+08	3.1944e+08	3.20022e+08	1.14467e+08	1.15574e+08	1.0897e+08	8.20813e+07	8.20395e+07	9.3395e+07	0.976	1.115	1.009	1.623	1.851	1.497	2.046	1.746	1.945	0.951	0.955	0.989	1.194	1.288	1.298	0.419	0.421	0.409	0.293	0.29	0.327
A0A6P3D5K6	PRA1 family protein 3 OS=Bombus terrestris OX=30195 GN=LOC100648966 PE=4 SV=1	LOC100648966	26	4	106	4	22.6	2.96424e+07	2.54811e+07	3.05406e+07	2.32532e+07	2.0786e+07	2.12224e+07	1.50239e+07	1.34033e+07	8.12116e+06	8.05298e+06	9.46415e+06	9.4622e+06	9.71329e+06	1.16006e+07	9.54676e+06	9.91158e+06	8.85734e+06	6.92028e+06	8.66307e+06	7.81019e+06	7.06462e+06	2.579	2.269	2.639	1.831	1.602	1.644	1.152	1.035	0.638	0.594	0.701	0.685	0.746	0.874	0.724	0.678	0.603	0.485	0.578	0.516	0.462
A0A6P3DIM4	protein yellow OS=Bombus terrestris OX=30195 GN=LOC100650663 PE=4 SV=1	LOC100650663	12	4	71	4	46.9	2.15669e+06	2.82945e+06	2.67108e+06	2.99937e+06	3.30527e+06	3.28596e+06	3.42497e+06	3.42028e+06	3.20563e+06	2.81369e+06	3.17216e+06	2.47462e+06	2.5369e+06	2.51066e+06	2.33553e+06	2.41271e+06	2.46799e+06	2.03852e+06	2.85809e+06	3.13276e+06	3.65661e+06	0.926	1.243	1.138	1.165	1.256	1.256	1.296	1.303	1.242	1.023	1.159	0.884	0.962	0.933	0.873	0.814	0.829	0.705	0.941	1.021	1.179
A0A6P3DEM0	coatomer subunit gamma OS=Bombus terrestris OX=30195 GN=LOC100647748 PE=4 SV=1	LOC100647748	33	21	220	21	96.5	6.30215e+06	7.29384e+06	6.97087e+06	9.52887e+06	1.08056e+07	1.01761e+07	5.22619e+06	5.15644e+06	5.35017e+06	1.18191e+07	1.19573e+07	1.0457e+07	1.08622e+07	1.10615e+07	1.24342e+07	1.57902e+07	1.67758e+07	1.72978e+07	3.16702e+07	2.93204e+07	28633947	0.588	0.696	0.645	0.804	0.892	0.845	0.429	0.427	0.45	0.934	0.949	0.811	0.894	0.893	1.01	1.157	1.224	1.299	2.264	2.076	2.005
A0A6P3DJF1	adenosine kinase 1 isoform X1 OS=Bombus terrestris OX=30195 GN=LOC100648416 PE=4 SV=1	LOC100648416	61	14	349	14	38.5	6.62233e+07	3.59689e+07	6.57355e+07	4.49861e+07	4.74951e+07	5.11147e+07	6.12195e+07	5.52406e+07	4.40326e+07	4.2721e+07	4.3906e+07	4.88519e+07	5.07888e+07	4.92498e+07	4.40596e+07	5.68976e+07	6.13005e+07	5.6075e+07	6.66061e+07	6.53599e+07	7.56718e+07	1.497	0.832	1.476	0.921	0.951	1.029	1.22	1.108	0.898	0.818	0.845	0.919	1.014	0.965	0.868	1.011	1.085	1.021	1.155	1.122	1.285
A0A6P3DDY2	RAC serine/threonine-protein kinase OS=Bombus terrestris OX=30195 GN=LOC100643457 PE=4 SV=1	LOC100643457	23	10	102	9	60.8	2.30293e+06	2.03117e+06	877268	2.65696e+06	2.83708e+06	3.74567e+06	4.30543e+06	4.65065e+06	4.79898e+06	1.02042e+07	5.03093e+06	5.62719e+06	6.86901e+06	7.09091e+06	3.80763e+06	9.29448e+06	1.00498e+07	9.02424e+06	4.49129e+06	6.19122e+06	1.23025e+07	0.499	0.451	0.189	0.521	0.545	0.723	0.823	0.895	0.939	1.875	0.929	1.015	1.316	1.332	0.719	1.583	1.706	1.576	0.747	1.02	2.004
A0A6P3U059	three prime repair exonuclease 2 isoform X2 OS=Bombus terrestris OX=30195 GN=LOC100642728 PE=4 SV=1	LOC100642728	43	6	108	6	27.9	8.57883e+06	8.15645e+06	8.17469e+06	7.93803e+06	7.60767e+06	8.75632e+06	8.22992e+06	7.4346e+06	6.99091e+06	7.23433e+06	6.64446e+06	6.84986e+06	5.88766e+06	6.87408e+06	5.8791e+06	1.00918e+07	1.03987e+07	1.10933e+07	7.88679e+06	7.31427e+06	7.8605e+06	1.325	1.29	1.254	1.11	1.041	1.205	1.121	1.019	0.975	0.947	0.874	0.881	0.803	0.92	0.791	1.225	1.257	1.38	0.934	0.858	0.912
A0A6P3DB06	putative peptidyl-prolyl cis-trans isomerase dodo OS=Bombus terrestris OX=30195 GN=LOC100651164 PE=4 SV=1	LOC100651164	70	10	403	10	18	3.46416e+07	2.90868e+07	3.26172e+07	2.62591e+07	2.89069e+07	2.91448e+07	2.29461e+07	2.00929e+07	2.41043e+07	2.16806e+07	2.14539e+07	2.137e+07	1.73113e+07	2.08687e+07	2.02217e+07	2.47671e+07	2.27334e+07	2.33387e+07	2.12538e+07	1.81593e+07	1.84079e+07	1.778	1.528	1.662	1.22	1.314	1.332	1.038	0.915	1.116	0.943	0.937	0.913	0.785	0.928	0.904	0.999	0.913	0.965	0.837	0.708	0.71
A0A6P3D6G2	Zinc finger protein(predicted) OS=Bombus terrestris OX=30195 GN=LOC100647721 PE=4 SV=1	LOC100647721	2	2	3	2	141.6	153199	199008	166274	325334	211876	218152	139852			218080		263503		228556	306342	683074	484901	383394	748137	468565	209220	0.588	0.781	0.633	1.13	0.72	0.745	0.473			0.709		0.841		0.76	1.024	2.059	1.456	1.185	2.201	1.366	0.603
A0A6P3DJA0	WD40 repeat-containing protein SMU1 OS=Bombus terrestris OX=30195 GN=LOC100643061 PE=4 SV=1	LOC100643061	7	2	29	2	57.1	160754	256108	282058	465731	343526	620305	751405	616451	795798	854479	712138	511625	874977	864992	868249	689239	818734	838775	1.09886e+06	585533	1.00441e+06	0.294	0.479	0.512	0.771	0.556	1.01	1.211	1	1.313	1.324	1.109	0.779	1.413	1.37	1.383	0.99	1.172	1.235	1.541	0.813	1.38
A0A6P3DFY4	ZP domain-containing protein(predicted) OS=Bombus terrestris OX=30195 GN=LOC100645460 PE=4 SV=1	LOC100645460	17	7	127	7	48.6	1.42183e+07	1.35328e+07	1.32463e+07	8.94789e+06	8.83089e+06	8.42849e+06	8.51675e+06	8.19508e+06	8.71449e+06	8.16451e+06	7.94662e+06	7.76831e+06	7.31868e+06	6.43081e+06	6.95187e+06	7.63787e+06	7.23863e+06	6.14413e+06	8.41132e+06	7.41245e+06	7.59775e+06	2.006	1.954	1.856	1.143	1.103	1.059	1.059	1.026	1.109	0.976	0.954	0.912	0.912	0.786	0.855	0.847	0.799	0.698	0.91	0.794	0.805
A0A6P5HXS9	ATP-dependent DNA helicase 2 subunit 1 OS=Bombus terrestris OX=30195 GN=LOC100643359 PE=4 SV=1	LOC100643359	5	1	11	1	50.7				117431	167006						148546	215789	229948	107973	293032	188095	212239	293551	408746	412487	569524
A0A6P3U6J6	AP-3 complex subunit beta-2 isoform X2 OS=Bombus terrestris OX=30195 GN=LOC100646839 PE=4 SV=1	LOC100646839	7	7	25	7	116.4	3.4222e+08	4.19961e+08	3.90017e+08	3.61402e+08	2.67321e+08	3.95216e+08	2.54742e+08	3.56842e+08	3.65189e+08	2.9793e+08	3.17071e+08	2.8546e+08	3.49665e+08	3.09831e+08	2.82381e+08	4.02901e+08	3.35252e+08	3.55325e+08	1.91968e+08	2.75171e+08	2.00577e+08	1.298	1.63	1.469	1.241	0.898	1.335	0.852	1.201	1.25	0.957	1.024	0.901	1.171	1.018	0.933	1.201	0.995	1.086	0.558	0.793	0.571
A0A6P3DJI3	CD63 antigen-like OS=Bombus terrestris OX=30195 GN=LOC100649282 PE=4 SV=1	LOC100649282	7	1	19	1	14.1	731720	831930	766068	1.25191e+06	911081	854472	777834	756793	1.26146e+06	1.38736e+06	1.36474e+06	1.38228e+06	1.58319e+06	1.67582e+06	1.43447e+06	1.37928e+06	1.34324e+06	1.5831e+06	1.21464e+06	2.04623e+06	1.53698e+06
A0A6P3UBN3	ETS translocation variant 5(predicted) OS=Bombus terrestris OX=30195 GN=LOC105666538 PE=4 SV=1	LOC105666538	54	24	500	24	52.8	1.51553e+07	2.11758e+07	1.71117e+07	4.97977e+07	5.3035e+07	5.21698e+07	4.57005e+07	4.74085e+07	5.18843e+07	8.04084e+07	8.34118e+07	8.77868e+07	8.53801e+07	8.59697e+07	8.44113e+07	7.51514e+07	7.76306e+07	7.12441e+07	5.84618e+07	5.9203e+07	6.22463e+07	0.307	0.439	0.344	0.913	0.952	0.941	0.816	0.853	0.949	1.38	1.439	1.48	1.528	1.509	1.49	1.196	1.231	1.163	0.909	0.911	0.947
A0A6P3DDX0	C-type lectin domain-containing protein(predicted) OS=Bombus terrestris OX=30195 GN=LOC100651497 PE=4 SV=1	LOC100651497	19	6	116	6	38	5.36073e+06	5.02148e+06	5.21793e+06	5.10883e+06	4.46809e+06	4.72238e+06	4.7231e+06	4.50573e+06	5.00254e+06	5.78224e+06	5.93298e+06	6.39685e+06	6.05833e+06	5.70067e+06	6.24847e+06	7.0784e+06	6.46178e+06	6.58873e+06	5.48293e+06	5.9973e+06	5.1463e+06	1.174	1.126	1.135	1.013	0.867	0.921	0.912	0.876	0.989	1.073	1.106	1.166	1.172	1.082	1.192	1.218	1.108	1.162	0.921	0.998	0.847
A0A6P3UI11	protein obstructor-E OS=Bombus terrestris OX=30195 GN=LOC100645785 PE=4 SV=1	LOC100645785	70	14	315	14	32.5	3.39074e+08	2.98483e+08	3.59278e+08	1.01728e+08	1.03926e+08	9.99188e+07	6.86127e+07	6.23081e+07	6.30368e+07	7.47051e+07	7.39759e+07	7.23401e+07	5.46464e+07	5.65413e+07	5.81748e+07	7.15768e+07	6.01192e+07	6.13469e+07	4.85851e+07	4.40493e+07	4.12602e+07	3.925	3.537	4.13	1.066	1.066	1.03	0.7	0.64	0.659	0.733	0.729	0.697	0.559	0.567	0.587	0.651	0.545	0.572	0.431	0.387	0.359
A0A6P3D6U5	basic salivary proline-rich protein 2 OS=Bombus terrestris OX=30195 GN=LOC100642720 PE=4 SV=1	LOC100642720	12	5	54	5	63.9	1.1641e+07	1.11462e+07	1.07282e+07	5.97015e+06	6.95222e+06	5.16619e+06	2.77836e+06	2.53188e+06	2.6776e+06	2.54814e+06	3.41544e+06	3.80571e+06	1.95173e+06	1.86903e+06	2.33629e+06	3.3889e+06	3.86237e+06	3.79668e+06	2.33732e+06	2.34902e+06	1.48717e+06	3.217	3.152	2.944	1.493	1.701	1.271	0.677	0.621	0.668	0.597	0.804	0.875	0.476	0.447	0.563	0.736	0.835	0.845	0.495	0.493	0.309
A0A6P3DF36	xaa-Pro dipeptidase OS=Bombus terrestris OX=30195 GN=LOC100650327 PE=4 SV=1	LOC100650327	35	13	430	13	54.5	1.98749e+07	1.82499e+07	2.08502e+07	3.61227e+07	3.99749e+07	3.99368e+07	5.46567e+07	5.34782e+07	5.10638e+07	5.12411e+07	5.29529e+07	5.04921e+07	5.66907e+07	5.81893e+07	5.59327e+07	4.49015e+07	4.59358e+07	3.92656e+07	3.77912e+07	4.71222e+07	4.51636e+07	0.554	0.52	0.577	0.911	0.986	0.991	1.342	1.322	1.284	1.21	1.256	1.171	1.395	1.404	1.358	0.983	1.002	0.881	0.807	0.997	0.945
A0A6P3UDK1	NACHT domain- and WD repeat-containing protein 1 OS=Bombus terrestris OX=30195 GN=LOC100645930 PE=4 SV=1	LOC100645930	1	2	6	2	174.5	126189	108993		93624.4	144674	91738.4		110161		325032	191974	313849	189100	222535		154099	265080	358507	163184	208489	374743	0.761	0.672		0.511	0.772	0.492		0.589		1.66	0.985	1.574	1.007	1.162		0.73	1.251	1.74	0.754	0.955	1.697
A0A6P5I2X4	required for meiotic nuclear division protein 1 homolog OS=Bombus terrestris OX=30195 GN=LOC110119219 PE=4 SV=1	LOC110119219	9	2	24	2	45.4	84065.7	109826	179547	180847	159980	399122	312136	195940		210206	629519	632995	536140	450367	534050	580952	597583	266551	478869	560077	451000	0.272	0.363	0.576	0.529	0.458	1.149	0.889	0.562		0.576	1.733	1.703	1.531	1.261	1.504	1.476	1.512	0.694	1.187	1.375	1.095
A0A6P5I8M9	transcription factor GATA-6 isoform X4 OS=Bombus terrestris OX=30195 GN=LOC100650330 PE=4 SV=1	LOC100650330	1	1	9	1	74.8	413935	171854	423913	146267	165274	231592	418719	364438	202196	287969	251272	328016	252144	181214	233206	283014	343912	226207	208663	286806	213914
A0A6P3DKA3	NADH dehydrogenase [ubiquinone] 1 beta subcomplex subunit 10 OS=Bombus terrestris OX=30195 GN=LOC100644657 PE=4 SV=1	LOC100644657	80	14	1411	14	19.4	6.5979e+08	7.55061e+08	6.49468e+08	5.75956e+08	5.17927e+08	5.44269e+08	5.4105e+08	5.20988e+08	5.251e+08	5.54735e+08	5.51586e+08	5.49955e+08	5.73932e+08	5.95503e+08	6.34188e+08	4.70413e+08	4.7081e+08	4.88853e+08	3.83518e+08	3.39232e+08	3.53438e+08	1.502	1.759	1.468	1.187	1.044	1.103	1.086	1.053	1.079	1.07	1.069	1.042	1.154	1.174	1.258	0.841	0.839	0.896	0.67	0.587	0.604
A0A6P3DK96	protein PBDC1 OS=Bombus terrestris OX=30195 GN=LOC100647397 PE=4 SV=1	LOC100647397	37	6	108	6	19.3	1.19262e+07	1.31501e+07	1.27436e+07	1.11593e+07	9.94671e+06	9.27276e+06	8.27392e+06	9.80625e+06	7.863e+06	9.43895e+06	9.99948e+06	1.07062e+07	7.16443e+06	7.23156e+06	6.08349e+06	8.25897e+06	1.00373e+07	8.7195e+06	1.66673e+07	1.7439e+07	1.71006e+07	1.371	1.547	1.454	1.161	1.012	0.949	0.838	1	0.815	0.919	0.978	1.024	0.727	0.72	0.609	0.746	0.903	0.807	1.469	1.522	1.476
A0A6P3DF54	NECAP-like protein CG9132 isoform X1 OS=Bombus terrestris OX=30195 GN=LOC100647391 PE=4 SV=1	LOC100647391	29	6	187	6	27.3	1.77973e+07	1.69741e+07	1.81431e+07	1.36166e+07	1.47945e+07	1.57188e+07	1.55995e+07	9.93921e+06	1.12129e+07	9.19531e+06	9.97507e+06	9.0133e+06	9.828e+06	8.03749e+06	8.38487e+06	1.12925e+07	8.59277e+06	9.90596e+06	1.31152e+07	1.23135e+07	1.10422e+07	1.792	1.749	1.814	1.241	1.319	1.409	1.385	0.888	1.019	0.785	0.855	0.755	0.874	0.701	0.736	0.893	0.677	0.803	1.013	0.942	0.835
A0A6P3DD98	chromobox protein homolog 5 OS=Bombus terrestris OX=30195 GN=LOC100645247 PE=4 SV=1	LOC100645247	16	3	22	3	39				174121	693047	645801	628589	479950		2.02762e+06	2.27799e+06	2.22809e+06	1.66122e+06	1.92016e+06	2.03828e+06	1.82423e+06	2.01932e+06	1.38029e+06	602362	2.38067e+06	2.29435e+06				0.129	0.504	0.472	0.455	0.35		1.41	1.592	1.522	1.204	1.365	1.458	1.176	1.297	0.912	0.379	1.484	1.415
A0A6P3DED4	28S ribosomal protein S24, mitochondrial OS=Bombus terrestris OX=30195 GN=LOC100646266 PE=4 SV=1	LOC100646266	16	2	24	2	19	964914	1.0531e+06	1.31044e+06	2.77433e+06	2.18413e+06	1.94583e+06	1.29225e+06	1.58913e+06	1.16405e+06	1.18943e+06	1.25612e+06	1.16682e+06	569692	1.08278e+06	1.23725e+06	1.0496e+06	1.08729e+06	851449	293030	283808	437282	0.998	1.115	1.346	2.597	2	1.792	1.178	1.458	1.086	1.042	1.106	1.004	0.52	0.97	1.115	0.853	0.88	0.709	0.232	0.223	0.34
A0A6P3U0R3	golgin subfamily A member 4 OS=Bombus terrestris OX=30195 GN=LOC105665975 PE=4 SV=1	LOC105665975	10	25	235	25	347.5	1.4889e+07	1.01314e+07	1.20607e+07	1.91768e+07	1.43907e+07	2.00811e+07	2.07046e+07	2.06428e+07	1.48696e+07	2.84242e+07	2.78057e+07	2.76793e+07	2.80272e+07	2.63793e+07	2.81177e+07	3.85562e+07	3.60747e+07	3.67505e+07	4.57201e+07	4.52465e+07	4.22801e+07	0.684	0.476	0.55	0.797	0.585	0.821	0.838	0.841	0.616	1.106	1.087	1.058	1.137	1.049	1.125	1.391	1.297	1.359	1.61	1.578	1.459
A0A6P3DA80	nuclear pore complex protein Nup155 OS=Bombus terrestris OX=30195 GN=LOC100646023 PE=4 SV=1	LOC100646023	19	18	208	18	146.1	4.83776e+06	4.92907e+06	5.17722e+06	1.00684e+07	1.05105e+07	1.00164e+07	1.11893e+07	7.56043e+06	9.85886e+06	1.66231e+07	1.56794e+07	1.62443e+07	1.50316e+07	1.53303e+07	1.39942e+07	1.73424e+07	1.75011e+07	1.54299e+07	1.69748e+07	1.5953e+07	1.57739e+07	0.466	0.486	0.495	0.878	0.897	0.859	0.95	0.646	0.857	1.357	1.286	1.302	1.279	1.279	1.175	1.313	1.32	1.197	1.254	1.167	1.141
A0A6P3UAB2	LOW QUALITY PROTEIN: delta(3,5)-Delta(2,4)-dienoyl-CoA isomerase, mitochondrial OS=Bombus terrestris OX=30195 GN=LOC100648813 PE=4 SV=1	LOC100648813	47	15	467	15	34.1	8.41118e+07	8.2389e+07	7.96993e+07	1.05943e+08	1.14398e+08	1.11373e+08	1.44613e+08	1.29136e+08	1.46555e+08	1.28687e+08	1.32383e+08	1.22451e+08	1.10293e+08	1.14268e+08	1.2646e+08	1.23981e+08	1.20501e+08	1.10878e+08	9.40339e+07	1.01407e+08	8.93365e+07	0.908	0.911	0.855	1.036	1.094	1.071	1.377	1.238	1.428	1.178	1.217	1.1	1.052	1.069	1.19	1.052	1.019	0.964	0.779	0.832	0.725
A0A6P3DBM4	double-stranded RNA-binding protein Staufen homolog 2 isoform X2 OS=Bombus terrestris OX=30195 GN=LOC100652128 PE=4 SV=1	LOC100652128	13	6	28	6	84.3	1.83654e+06	1.3934e+06	1.44051e+06	1.43891e+06	605574	1.53187e+06	618798	453485	522574	966081	443637	1.2634e+06	1.08567e+06	745681	913157	2.50322e+06	2.43069e+06	2.13583e+06	3.1733e+06	1.84123e+06	2.84691e+06	1.559	1.211	1.214	1.106	0.455	1.158	0.463	0.342	0.4	0.695	0.321	0.892	0.814	0.548	0.675	1.669	1.615	1.46	2.066	1.187	1.815
A0A6P3DFQ6	autophagy protein 12-like isoform X1 OS=Bombus terrestris OX=30195 GN=LOC100647356 PE=4 SV=1	LOC100647356	28	2	12	2	15.7	2.18653e+06	2.03208e+06	2.09958e+06	682540	807349	529306	747570	337225	435674	900789	405130	291593	280759	456588	326834	2.25589e+06	1.76307e+06	2.06241e+06	1.64588e+06	1.77572e+06	874950	2.447	2.328	2.334	0.691	0.8	0.527	0.738	0.335	0.44	0.854	0.386	0.272	0.278	0.443	0.319	1.984	1.545	1.859	1.413	1.51	0.736
A0A6P3DFS4	alkaline phosphatase OS=Bombus terrestris OX=30195 GN=LOC100642263 PE=4 SV=1	LOC100642263	16	6	55	6	58.4	1.28708e+06	1.59028e+06	1.10669e+06	2.30054e+06	1.53296e+06	1.46433e+06	2.07233e+06	1.97463e+06	1.5931e+06	1.09266e+06	676330	725703	698078	611743	1.02928e+06	1.1054e+06	1.95673e+06	1.3649e+06	4.52227e+06	4.13829e+06	4.14975e+06	0.892	1.128	0.761	1.443	0.941	0.903	1.265	1.214	0.996	0.641	0.399	0.418	0.427	0.367	0.621	0.602	1.061	0.762	2.403	2.178	2.159
A0A6P3UKC3	actin-related protein 2 isoform X2 OS=Bombus terrestris OX=30195 GN=LOC100650266 PE=4 SV=1	LOC100650266	20	8	176	8	45.3	5.06901e+06	3.7636e+06	3.9638e+06	7.20741e+06	7.7178e+06	7.22331e+06	8.26391e+06	8.08087e+06	7.97116e+06	6.77852e+06	7.74822e+06	7.97724e+06	7.74996e+06	8.07293e+06	7.88437e+06	8.68966e+06	9.22993e+06	8.45063e+06	8.66472e+06	1.00578e+07	9.75706e+06	0.81	0.616	0.629	1.043	1.093	1.028	1.164	1.146	1.15	0.918	1.054	1.061	1.094	1.118	1.098	1.091	1.155	1.088	1.062	1.221	1.172
A0A6P3D6A3	dnaJ homolog subfamily C member 2 isoform X1 OS=Bombus terrestris OX=30195 GN=LOC100649201 PE=4 SV=1	LOC100649201	3	1	1	1	72.5																			213665	198725	366598
A0A6P3U5B0	ubiquitin conjugation factor E4 B OS=Bombus terrestris OX=30195 GN=LOC100649777 PE=4 SV=1	LOC100649777	1	1	1	1	125.4
A0A6P3U6P2	chloride channel CLIC-like protein 1 isoform X2 OS=Bombus terrestris OX=30195 GN=LOC100644572 PE=4 SV=1	LOC100644572	2	1	1	1	56.7				314817	356341	377353	281245	319746	339630		323493	317913	234267	278373	228850	516118	521536	419608	399785	457785	487955
A0A6P3DJV4	ras-related protein Rab-8A isoform X2 OS=Bombus terrestris OX=30195 GN=LOC100647998 PE=4 SV=1	LOC100647998	77	16	510	12	23.8	3.77304e+08	2.77639e+08	3.58271e+08	2.87647e+08	2.89613e+08	2.77024e+08	2.92094e+08	3.00546e+08	2.98048e+08	2.57844e+08	2.55974e+08	2.58949e+08	2.50889e+08	2.60947e+08	2.5688e+08	2.84411e+08	2.99781e+08	2.92153e+08	2.71217e+08	2.70055e+08	2.62157e+08	1.617	1.218	1.525	1.116	1.099	1.057	1.103	1.143	1.153	0.936	0.934	0.924	0.95	0.969	0.959	0.958	1.006	1.009	0.892	0.879	0.844
A0A6P3D7W3	LOW QUALITY PROTEIN: probable dolichol-phosphate mannosyltransferase OS=Bombus terrestris OX=30195 GN=LOC100649876 PE=4 SV=1	LOC100649876	29	5	101	5	29	3.86298e+06	4.32104e+06	3.75829e+06	4.0623e+06	3.96009e+06	4.39493e+06	4.37442e+06	5.58626e+06	4.68737e+06	4.18241e+06	4.78713e+06	4.47626e+06	4.10236e+06	3.58785e+06	3.21675e+06	4.50992e+06	4.43206e+06	5.42369e+06	8.17499e+06	8.04281e+06	6.98415e+06	0.981	1.123	0.948	0.934	0.891	0.994	0.979	1.259	1.074	0.9	1.035	0.946	0.92	0.789	0.712	0.9	0.881	1.109	1.592	1.551	1.332
A0A6P3DGS5	Forkhead box protein O(predicted) OS=Bombus terrestris OX=30195 GN=LOC100651768 PE=4 SV=1	LOC100651768	7	1	6	1	17.4	2.28321e+06					2.07037e+06	844618	1.00129e+06			1.27136e+06		777553	597368	955696	928892		893066	1.46083e+06	1.09775e+06	1.15463e+06
A0A6P3DGG0	mitochondrial Rho GTPase isoform X1 OS=Bombus terrestris OX=30195 GN=LOC100646673 PE=4 SV=1	LOC100646673	10	6	54	6	75.9	864105	813991	1.05423e+06	1.81583e+06	1.46214e+06	1.7689e+06	1.54265e+06	1.52646e+06	1.55213e+06	2.40427e+06	2.53425e+06	2.33874e+06	2.6591e+06	2.30003e+06	3.19973e+06	2.64512e+06	1.96057e+06	2.45641e+06	1.93024e+06	2.57177e+06	1.78449e+06	0.538	0.518	0.651	1.023	0.806	0.98	0.846	0.843	0.872	1.268	1.343	1.211	1.461	1.24	1.735	1.293	0.955	1.231	0.921	1.216	0.834
A0A6P3D7W6	tRNA 2-thiocytidine biosynthesis protein TtcA(predicted) OS=Bombus terrestris OX=30195 GN=LOC100643355 PE=4 SV=1	LOC100643355	2	2	10	2	176.6	22068	28513.8	147588	180234	40781.3	176810	166363	180454	120559	206146	251944	234111	299641	303397	313310	340570	385796	301542	539755	544487	509690	0.107	0.141	0.71	0.79	0.175	0.762	0.71	0.775	0.527	0.846	1.038	0.943	1.281	1.272	1.322	1.295	1.462	1.176	2.004	2.002	1.853
A0A6P3DNT0	nucleoside diphosphate kinase 6 isoform X1 OS=Bombus terrestris OX=30195 GN=LOC100651352 PE=4 SV=1	LOC100651352	21	3	10	3	21.8	1.19133e+06	1.26196e+06	1.2259e+06	670866	789685	857232	382895	330302		240669	267588	256486	186804		171195	233713	267168					2.617	2.837	2.674	1.334	1.536	1.677	0.741	0.644		0.448	0.5	0.469	0.362		0.328	0.403	0.459
A0A6P3DG83	ribonuclease UK114 OS=Bombus terrestris OX=30195 GN=LOC100646186 PE=4 SV=1	LOC100646186	45	5	146	5	14.9	9.31166e+07	7.31372e+07	9.35018e+07	5.08489e+07	6.04109e+07	5.80108e+07	7.44827e+07	6.30209e+07	5.63908e+07	5.02376e+07	5.04234e+07	4.78276e+07	5.35252e+07	5.92335e+07	5.54349e+07	2.91255e+07	3.49543e+07	2.20844e+07	5.85929e+07	6.40845e+07	6.56465e+07	1.965	1.58	1.96	0.972	1.129	1.09	1.386	1.181	1.074	0.898	0.906	0.84	0.998	1.083	1.02	0.483	0.578	0.375	0.949	1.028	1.041
A0A6P3DFJ0	coatomer subunit zeta-1 isoform X1 OS=Bombus terrestris OX=30195 GN=LOC100642659 PE=4 SV=1	LOC100642659	24	4	62	4	22.8	1.85139e+06	3.39567e+06	3.34437e+06	3.42287e+06	3.29975e+06	3.94855e+06	3.60474e+06	3.69174e+06	4.25078e+06	3.85266e+06	3.61953e+06	3.78909e+06	3.13661e+06	3.58581e+06	3.58317e+06	4.53372e+06	3.68289e+06	3.54978e+06	5.67658e+06	4.9471e+06	5.85006e+06	0.589	1.105	1.056	0.985	0.929	1.118	1.01	1.042	1.219	1.038	0.98	1.002	0.881	0.987	0.993	1.132	0.916	0.909	1.384	1.195	1.397
A0A6P3UFS6	S-phase kinase-associated protein 1 OS=Bombus terrestris OX=30195 GN=LOC100651427 PE=4 SV=1	LOC100651427	58	9	186	9	18.5	8.15207e+06	7.29958e+06	7.25768e+06	1.05216e+07	1.16321e+07	1.01881e+07	1.41018e+07	1.45209e+07	1.58125e+07	1.99102e+07	1.59588e+07	1.83487e+07	1.9279e+07	1.4574e+07	1.88177e+07	1.81294e+07	1.78345e+07	1.75302e+07	2.63404e+07	2.38565e+07	2.28874e+07	0.627	0.575	0.555	0.733	0.793	0.698	0.957	0.992	1.098	1.298	1.046	1.175	1.311	0.972	1.262	1.096	1.074	1.087	1.555	1.395	1.323
A0A6P5IBA6	probable low-specificity L-threonine aldolase 2 OS=Bombus terrestris OX=30195 GN=LOC100648853 PE=4 SV=1	LOC100648853	20	4	114	1	31.7	1.78194e+06	1.44727e+06	1.84297e+06	3.95402e+06	3.00305e+06	3.87055e+06	4.35816e+06	3.88928e+06	4.0638e+06	3.74739e+06	4.38611e+06	3.87879e+06	4.70015e+06	3.94187e+06	3.79239e+06	4.05528e+06	4.54322e+06	4.23926e+06	2.14945e+06	3.34027e+06	3.68162e+06
A0A6P3U575	transmembrane protein 19 isoform X1 OS=Bombus terrestris OX=30195 GN=LOC100645134 PE=4 SV=1	LOC100645134	5	2	51	2	37.8	1.47163e+06	1.66918e+06	1.4535e+06	2.2674e+06	1.92508e+06	1.96899e+06	1.9751e+06	1.86026e+06	1.79274e+06	1.36906e+06	1.46253e+06	1.68069e+06	1.15647e+06	1.26739e+06	1.4872e+06	1.64923e+06	2.29792e+06	1.46488e+06	3.96835e+06	3.58697e+06	4.01325e+06	0.902	1.048	0.885	1.259	1.046	1.075	1.068	1.012	0.992	0.711	0.764	0.858	0.626	0.673	0.795	0.795	1.103	0.724	1.867	1.671	1.849
A0A6P3D9Q2	syntaxin-17 OS=Bombus terrestris OX=30195 GN=LOC100650645 PE=4 SV=1	LOC100650645	18	3	26	3	34.4	780127	619776	837438	894151	975392	852155	1.00477e+06	866358	994344	1.22522e+06	1.19998e+06	1.19979e+06	1.04789e+06	1.14438e+06	1.17677e+06	965384	1.25702e+06	1.43262e+06	1.5612e+06	1.0461e+06	1.61626e+06	0.881	0.716	0.939	0.914	0.975	0.857	1	0.868	1.013	1.172	1.154	1.127	1.045	1.119	1.158	0.856	1.111	1.303	1.352	0.897	1.371
A0A6P3U032	glucose transporter type 1 isoform X8 OS=Bombus terrestris OX=30195 GN=LOC100643162 PE=4 SV=1	LOC100643162	9	6	63	6	93.6	3.99375e+06	6.46544e+06	6.03561e+06	4.59226e+06	4.86345e+06	3.89135e+06	4.31647e+06	4.77071e+06	3.41349e+06	2.04386e+06	3.58145e+06	4.15125e+06	3.43923e+06	2.63404e+06	2.70474e+06	2.81819e+06	2.05715e+06	1.13207e+06	1.16659e+06	1.49802e+06	2.82841e+06	1.414	2.342	2.122	1.471	1.525	1.226	1.347	1.499	1.09	0.613	1.079	1.223	1.075	0.808	0.834	0.784	0.57	0.323	0.317	0.403	0.752
A0A6P3TZZ4	mitochondrial import inner membrane translocase subunit Tim23 isoform X2 OS=Bombus terrestris OX=30195 GN=LOC100651123 PE=4 SV=1	LOC100651123	19	3	33	3	21.6	6.50452e+06	1.9327e+07	1.91361e+07	2.0093e+07	2.67465e+07	2.19255e+07	2.72237e+07	3.02842e+07	2.66005e+07	1.97406e+07	1.63687e+07	1.50342e+07	2.19026e+07	1.75026e+07	1.92485e+07	1.60787e+07	1.48324e+07	2.09941e+07	1.56343e+07	1.99596e+07	1.48486e+07	0.407	1.236	1.188	1.137	1.481	1.22	1.5	1.68	1.5	1.045	0.871	0.782	1.209	0.948	1.048	0.79	0.726	1.057	0.75	0.948	0.697
A0A6P3D811	V-type proton ATPase subunit H isoform X2 OS=Bombus terrestris OX=30195 GN=LOC100648051 PE=4 SV=1	LOC100648051	59	25	695	1	55.8	1.50823e+06	1.69265e+06	858023	2.31633e+06	2.80753e+06	2.58118e+06	3.41858e+06	2.94392e+06	3.06426e+06	2.67754e+06	3.41077e+06	3.20352e+06	3.72702e+06	4.01464e+06	3.5313e+06	3.89097e+06	4.83801e+06	4.50221e+06	4.59771e+06	5.12666e+06	5228790
A0A6P3DPJ9	maltase A1-like OS=Bombus terrestris OX=30195 GN=LOC100649281 PE=4 SV=1	LOC100649281	37	18	1096	2	59.9	1.46728e+06	893034	1.42314e+06	7.82931e+06	8.61843e+06	8.40537e+06	1.82223e+06	2.04121e+06	1.41943e+06	1.63245e+06	1.67132e+06	1.88954e+06	904050		896097	1.8232e+06	1.7469e+06	1.89872e+06	2.04756e+06	1.83954e+06	2045545	0.685	0.426	0.659	3.306	3.561	3.492	0.749	0.845	0.598	0.645	0.664	0.734	0.373		0.364	0.668	0.638	0.713	0.733	0.652	0.717
A0A6P3D741	clustered mitochondria protein homolog OS=Bombus terrestris OX=30195 GN=LOC100644799 PE=4 SV=1	LOC100644799	17	21	149	21	159.7	3.32957e+07	3.26961e+07	3.2587e+07	3.92204e+07	4.2083e+07	3.53847e+07	3.78178e+07	3.83724e+07	3.71845e+07	4.06269e+07	4.11921e+07	4.06306e+07	3.99827e+07	3.9398e+07	3.78323e+07	4.42624e+07	4.81259e+07	4.91083e+07	3.88972e+07	4.742e+07	4.0373e+07	1.02	1.025	0.991	1.088	1.142	0.965	1.021	1.043	1.028	1.055	1.074	1.036	1.082	1.046	1.01	1.065	1.154	1.212	0.914	1.104	0.929
A0A6P5HNE0	LOW QUALITY PROTEIN: TBC domain-containing protein kinase-like protein OS=Bombus terrestris OX=30195 GN=LOC100651443 PE=4 SV=1	LOC100651443	3	2	4	2	92.4	22393.1	28310.6	23338.5	372452	489586	466640	743571	553535	425311	949413	633577	906416	923971	674141	788369	1.02044e+06	934078	1.13949e+06	958202	1.05633e+06	702732	0.042	0.054	0.043	0.626	0.804	0.771	1.216	0.911	0.712	1.493	1.001	1.399	1.514	1.083	1.275	1.487	1.357	1.703	1.364	1.489	0.979
A0A6P3DCK4	RNA polymerase II subunit A C-terminal domain phosphatase SSU72 OS=Bombus terrestris OX=30195 GN=LOC100646864 PE=4 SV=1	LOC100646864	14	1	6	1	22.4
A0A6P3D7U2	putative oxidoreductase GLYR1 homolog OS=Bombus terrestris OX=30195 GN=LOC100648504 PE=4 SV=1	LOC100648504	34	11	180	11	54.6	4.72725e+06	8.48948e+06	5.03826e+06	9.07098e+06	9.33904e+06	8.1467e+06	1.01729e+07	1.1191e+07	1.25107e+07	1.38317e+07	1.34391e+07	1.2898e+07	1.37432e+07	1.43054e+07	1.56804e+07	1.44345e+07	1.43221e+07	1.31985e+07	1.16681e+07	1.29534e+07	1.04253e+07	0.506	0.929	0.535	0.878	0.885	0.776	0.959	1.062	1.208	1.254	1.224	1.148	1.298	1.326	1.461	1.213	1.199	1.137	0.957	1.052	0.838
A0A6P3TZY0	importin-4 OS=Bombus terrestris OX=30195 GN=LOC100651081 PE=4 SV=1	LOC100651081	5	4	14	4	121.1				122102			203433			142194	86714.6	321791	101637	125497		616612	417018	1.02083e+06	1.45663e+06	1.82469e+06	1803999				0.213			0.345			0.232	0.142	0.515	0.173	0.209		0.932	0.628	1.582	2.15	2.668	2.608
A0A6P3D4J8	Unpaired-like protein (Fragment)(predicted) OS=Bombus terrestris OX=30195 GN=LOC100644509 PE=4 SV=1	LOC100644509	8	2	37	2	41.3	430540	481450	530466	506262	613855	538726	1.04346e+06	688223	656461	1.00626e+06	1.17816e+06	1.09554e+06	536680	737443	570273	609971	751193	727483	1.03189e+06	925055	1.05509e+06	0.702	0.804	0.859	0.747	0.887	0.782	1.5	0.996	0.966	1.39	1.636	1.487	0.773	1.042	0.81	0.782	0.959	0.956	1.291	1.146	1.292
A0A6P5HZX9	LOW QUALITY PROTEIN: 39S ribosomal protein L11, mitochondrial OS=Bombus terrestris OX=30195 GN=LOC100648017 PE=4 SV=1	LOC100648017	20	3	36	3	21.8	890115	552346	511303	1.04587e+06	1.1856e+06	1.20578e+06	1.66592e+06	1.41857e+06	1.66152e+06	1.65194e+06	1.63043e+06	1.56862e+06	1.5189e+06	1.65267e+06	1.59437e+06	1.24713e+06	1.52168e+06	1.23531e+06	1.26805e+06	1.33614e+06	1.40246e+06	0.822	0.522	0.469	0.874	0.969	0.991	1.355	1.162	1.384	1.292	1.281	1.205	1.238	1.321	1.282	0.904	1.099	0.918	0.898	0.937	0.972
A0A6P3DM07	serine protease inhibitor 3 isoform X1 OS=Bombus terrestris OX=30195 GN=LOC100651307 PE=4 SV=1	LOC100651307	37	2	8	2	9.3																			4.76216e+06	4.63722e+06	4.36756e+06																			0.971	0.937	0.872
A0A6P3D9D0	LOW QUALITY PROTEIN: nuclear pore complex protein Nup153 OS=Bombus terrestris OX=30195 GN=LOC100644254 PE=4 SV=1	LOC100644254	13	14	105	14	166.5	6.63796e+06	5.77842e+06	5.47464e+06	5.49361e+06	6.34198e+06	6.06944e+06	4.76821e+06	4.01784e+06	3.75496e+06	4.63279e+06	3.93536e+06	5.12456e+06	5.01936e+06	6.1384e+06	5.38233e+06	2.37799e+06	2.5049e+06	2.39938e+06	3.3076e+06	3.28884e+06	3.19281e+06	1.779	1.585	1.457	1.332	1.505	1.448	1.126	0.955	0.908	1.052	0.898	1.143	1.188	1.425	1.257	0.501	0.525	0.518	0.68	0.669	0.643
A0A6P3DAX7	splicing factor 3B subunit 6-like protein OS=Bombus terrestris OX=30195 GN=LOC100644298 PE=4 SV=1	LOC100644298	26	3	72	3	14.7	4.14257e+06	3.50783e+06	3.95347e+06	2.92137e+06	3.45702e+06	3.04782e+06	3.10126e+06	2.74157e+06	2.89802e+06	2.70117e+06	2.72749e+06	2.61019e+06	2.55969e+06	2.51325e+06	2.32263e+06	3.33161e+06	2.87715e+06	2.57443e+06	2.46053e+06	2.23573e+06	2.42408e+06	1.737	1.506	1.646	1.109	1.284	1.138	1.146	1.02	1.097	0.96	0.974	0.911	0.948	0.913	0.849	1.098	0.944	0.87	0.791	0.712	0.764
A0A6P3UIK9	dihydropyrimidinase isoform X2 OS=Bombus terrestris OX=30195 GN=LOC100648273 PE=4 SV=1	LOC100648273	58	29	942	2	67.5	5.06723e+07	4.55173e+07	4.77698e+07	1.0346e+08	1.07571e+08	1.05529e+08	1.40606e+08	1.38795e+08	1.31723e+08	1.33154e+08	1.3586e+08	1.30543e+08	1.41134e+08	1.43285e+08	1.379e+08	1.31365e+08	1.50204e+08	1.42301e+08	1.44348e+08	1.48235e+08	1.46727e+08	0.508	0.467	0.475	0.939	0.955	0.942	1.242	1.235	1.191	1.131	1.159	1.089	1.25	1.244	1.204	1.034	1.178	1.149	1.11	1.129	1.105
A0A6P3D4U1	protein-glutamate O-methyltransferase OS=Bombus terrestris OX=30195 GN=LOC100651067 PE=4 SV=1	LOC100651067	23	11	189	11	52.8	2.6473e+06	2.53726e+06	3.21652e+06	8.8117e+06	9.44743e+06	1.01793e+07	1.08583e+07	9.87969e+06	1.04807e+07	1.26656e+07	1.19403e+07	1.30725e+07	1.38035e+07	1.4787e+07	1.52274e+07	1.13727e+07	1.20295e+07	1.15354e+07	1.77902e+07	1.73989e+07	1.52862e+07	0.289	0.283	0.348	0.87	0.913	0.989	1.044	0.956	1.032	1.17	1.109	1.186	1.33	1.397	1.447	0.975	1.027	1.013	1.488	1.441	1.252
A0A6P3UAF0	piwi-like protein Siwi OS=Bombus terrestris OX=30195 GN=LOC100646008 PE=4 SV=1	LOC100646008	23	24	123	24	135.6	3.49006e+06	4.2196e+06	4.57833e+06	4.88105e+06	4.44423e+06	4.02912e+06	3.04624e+06	3.54852e+06	4.40679e+06	3.44326e+06	3.91517e+06	4.48229e+06	4.8119e+06	3.77712e+06	5.21057e+06	1.58081e+07	1.53461e+07	1.24094e+07	3.29222e+07	3.36464e+07	3.55516e+07	0.43	0.532	0.56	0.544	0.485	0.442	0.331	0.388	0.49	0.36	0.411	0.46	0.524	0.403	0.559	1.53	1.48	1.232	3.111	3.149	3.291
A0A6P5I0X8	paired amphipathic helix protein Sin3a isoform X2 OS=Bombus terrestris OX=30195 GN=LOC100648111 PE=4 SV=1	LOC100648111	2	1	1	1	148.8
A0A6P3UH21	casein kinase I isoform X3 OS=Bombus terrestris OX=30195 GN=LOC100642629 PE=4 SV=1	LOC100642629	9	3	25	2	55.4											489285	598812	430764		501069		360401	446646	346093	384860	459623											1.139	1.362	1.04		1.194		0.771	0.983	0.726	0.799	0.944
A0A6P5HMZ4	cytochrome c oxidase subunit 5A, mitochondrial OS=Bombus terrestris OX=30195 GN=LOC100642401 PE=4 SV=1	LOC100642401	50	7	574	7	17.4	1.65463e+08	1.67037e+08	1.75915e+08	4.40696e+08	4.19251e+08	4.53733e+08	4.93213e+08	4.85085e+08	4.41504e+08	4.20695e+08	4.62918e+08	3.98905e+08	5.54796e+08	4.77928e+08	4.45471e+08	2.69234e+08	3.01145e+08	3.35579e+08	1.99232e+08	2.40652e+08	2.34365e+08	0.559	0.578	0.59	1.348	1.255	1.365	1.469	1.455	1.346	1.205	1.332	1.122	1.656	1.399	1.312	0.715	0.797	0.913	0.516	0.618	0.595
A0A6P3UKQ5	prosaposin OS=Bombus terrestris OX=30195 GN=LOC100643798 PE=4 SV=1	LOC100643798	23	15	247	15	104	9.82683e+07	8.8765e+07	8.46874e+07	4.65956e+07	5.4955e+07	5.39166e+07	4.8607e+07	5.19223e+07	4.25799e+07	5.75703e+07	4.47787e+07	5.71008e+07	4.96273e+07	4.50015e+07	4.60409e+07	5.52764e+07	5.63133e+07	5.72336e+07	4.87339e+07	5.26991e+07	5.19722e+07	2.111	1.952	1.807	0.906	1.046	1.032	0.921	0.99	0.826	1.048	0.819	1.021	0.942	0.838	0.862	0.933	0.947	0.991	0.803	0.86	0.839
A0A6P3TYH6	troponin T isoform X2 OS=Bombus terrestris OX=30195 GN=LOC100648673 PE=4 SV=1	LOC100648673	31	16	520	1	48.1	2.19424e+06	2.07917e+06	2.49374e+06	1.38808e+06	1.76871e+06	2.10644e+06	747219	682818	488014	850141	2.17365e+06	1.44486e+06	724487	847533	637221	701813	853690	314051	1.69615e+06	1.485e+06	1.56861e+06
A0A6P3DET9	ATP synthase subunit d, mitochondrial OS=Bombus terrestris OX=30195 GN=LOC100646557 PE=4 SV=1	LOC100646557	73	10	3436	10	19.8	1.41279e+09	1.53574e+09	1.65477e+09	1.82719e+09	1.73576e+09	1.66401e+09	1.9152e+09	1.85662e+09	1.82868e+09	2.03736e+09	2.23437e+09	2.06142e+09	2.18159e+09	2.07592e+09	2.10105e+09	1.92786e+09	1.99017e+09	1.97988e+09	1.50386e+09	1.57317e+09	1.65071e+09	0.934	1.04	1.087	1.094	1.017	0.98	1.117	1.09	1.091	1.142	1.258	1.134	1.274	1.189	1.211	1.002	1.03	1.055	0.763	0.79	0.82
A0A6P3DF97	beta-arrestin-1 isoform X2 OS=Bombus terrestris OX=30195 GN=LOC100648521 PE=4 SV=1	LOC100648521	24	8	91	8	49.2	1.06683e+06	1.08322e+06	1.68373e+06	2.25906e+06	2.14011e+06	1.53063e+06	2.08153e+06	2.15249e+06	2.54565e+06	3.70897e+06	3.39066e+06	4.32954e+06	4.19496e+06	4.0941e+06	3.82046e+06	3.40038e+06	2.89915e+06	2.89679e+06	1.8568e+06	1.85617e+06	1.87854e+06	0.498	0.518	0.781	0.955	0.885	0.637	0.857	0.892	1.073	1.468	1.348	1.683	1.731	1.656	1.555	1.248	1.06	1.09	0.665	0.659	0.659
A0A6P3DGS6	protein suppressor of forked OS=Bombus terrestris OX=30195 GN=LOC100643295 PE=4 SV=1	LOC100643295	2	2	7	2	82				286174	241319	84773.6	277612	255049	131325	221966	423373	307209	410185	401957	297597	343307	321726	341023	227953	329433	324161				1.089	0.898	0.317	1.029	0.951	0.498	0.79	1.515	1.074	1.523	1.464	1.09	1.134	1.058	1.154	0.735	1.052	1.023
A0A6P3DFY0	translin isoform X1 OS=Bombus terrestris OX=30195 GN=LOC100644620 PE=4 SV=1	LOC100644620	41	8	162	8	26.9	1.18746e+07	1.47041e+07	1.16182e+07	1.65406e+07	1.66519e+07	1.67794e+07	2.30429e+07	2.02195e+07	1.82093e+07	1.61056e+07	1.84453e+07	1.90334e+07	1.93416e+07	1.99229e+07	1.7149e+07	1.70203e+07	1.57961e+07	1.56546e+07	1.00548e+07	1.1345e+07	1.15833e+07	0.892	1.131	0.867	1.125	1.108	1.123	1.526	1.348	1.235	1.025	1.18	1.19	1.284	1.297	1.123	1.005	0.929	0.947	0.579	0.647	0.654
A0A6P3D7B3	N-alpha-acetyltransferase 35, NatC auxiliary subunit isoform X1 OS=Bombus terrestris OX=30195 GN=LOC100649015 PE=4 SV=1	LOC100649015	4	2	18	2	84.3					197635	150974			39313			16566.7	205809	337461		366877	204998	237734	497203	388075	476689					0.822	0.631			0.167			0.065	0.853	1.372		1.353	0.753	0.899	1.79	1.384	1.681
A0A6P3DI05	U5 small nuclear ribonucleoprotein 40 kDa protein OS=Bombus terrestris OX=30195 GN=LOC100644493 PE=4 SV=1	LOC100644493	5	2	15	2	39.1	626031	533672	568566	424358	386594	389786	1.04893e+06	914175	889677	2.06396e+06	2.02421e+06	1.82923e+06	872343	892229	786026	1.08697e+06	700466	1.02829e+06	805613	517014	311967	0.858	0.749	0.774	0.526	0.469	0.476	1.267	1.112	1.1	2.397	2.362	2.086	1.056	1.059	0.939	1.17	0.751	1.135	0.847	0.538	0.321
A0A6P3DDE2	endothelial differentiation-related factor 1 homolog OS=Bombus terrestris OX=30195 GN=LOC100643652 PE=4 SV=1	LOC100643652	34	5	89	5	16.2	3.21842e+06	3.67065e+06	2.3013e+06	3.78137e+06	5.68283e+06	4.69652e+06	3.95677e+06	4.43655e+06	4.27897e+06	3.6898e+06	2.46035e+06	4.22686e+06	4.75983e+06	5.00457e+06	3.66627e+06	5.47024e+06	6.94477e+06	5.07707e+06	9.33346e+06	7.87316e+06	9.3628e+06	0.794	0.927	0.564	0.844	1.241	1.032	0.86	0.971	0.952	0.771	0.517	0.868	1.037	1.069	0.788	1.06	1.341	1.009	1.766	1.475	1.735
A0A6P3TX77	LOW QUALITY PROTEIN: serine--tRNA ligase, cytoplasmic OS=Bombus terrestris OX=30195 GN=LOC100648131 PE=4 SV=1	LOC100648131	46	17	372	17	57.2	6.28437e+06	7.49742e+06	7.48121e+06	1.95178e+07	2.21881e+07	2.16783e+07	2.3152e+07	2.32855e+07	2.46243e+07	2.6956e+07	3.15501e+07	2.79408e+07	2.47381e+07	2.63054e+07	2.49699e+07	2.74361e+07	2.81853e+07	2.95863e+07	3.94832e+07	4.18649e+07	3.88426e+07	0.308	0.376	0.364	0.865	0.962	0.945	0.999	1.012	1.088	1.118	1.315	1.138	1.07	1.115	1.065	1.055	1.08	1.166	1.482	1.557	1.428
A0A6P3D727	ribosome biogenesis protein WDR12 homolog OS=Bombus terrestris OX=30195 GN=LOC100652272 PE=4 SV=1	LOC100652272	11	3	4	3	47.9	960665	428309	954631	1.8987e+06	1.65071e+06	1.64139e+06	2.19791e+06	2.79554e+06	1.73902e+06	2.26858e+06	1.90779e+06	1.71091e+06	2.49e+06	1.58335e+06	1.81017e+06	1.63279e+06	1.77746e+06	1.25261e+06	1.36729e+06	1.1194e+06	1.40873e+06	0.712	0.325	0.702	1.273	1.083	1.083	1.435	1.838	1.162	1.424	1.203	1.055	1.629	1.016	1.168	0.95	1.031	0.747	0.777	0.63	0.784
A0A6P3U0E9	solute carrier family 26 member 6 isoform X1 OS=Bombus terrestris OX=30195 GN=LOC100643327 PE=4 SV=1	LOC100643327	3	2	18	2	74.4	106803	112667	115043	671637	524005	527291	482745	552161	714309	634374	630202	700006	715405	534829	138885	783084	934376	883993	929818	994385	939037	0.217	0.234	0.232	1.234	0.942	0.953	0.864	0.995	1.308	1.091	1.089	1.182	1.283	0.94	0.246	1.249	1.485	1.445	1.448	1.533	1.432
A0A6P3D611	LOW QUALITY PROTEIN: receptor-mediated endocytosis protein 6 homolog OS=Bombus terrestris OX=30195 GN=LOC100645706 PE=4 SV=1	LOC100645706	3	4	33	4	172.9	349438	298760	269175	550130	877351	546087	609949	745654	398366	688566	790294	608216	607842	592644	926904	537836	412944	68753	1.06685e+06	1.0789e+06	1.15534e+06	0.679	0.595	0.52	0.968	1.511	0.945	1.045	1.287	0.699	1.134	1.308	0.984	1.044	0.998	1.57	0.822	0.628	0.108	1.591	1.594	1.687
A0A6P3TWD8	mediator of RNA polymerase II transcription subunit 11 OS=Bombus terrestris OX=30195 GN=LOC100647604 PE=4 SV=1	LOC100647604	8	1	17	1	12.8	468117	519571	473941	346556	324005	383804	190780	242131	219153	256225	302196	326584	346748	264623	368998	408082	300824	341888	416952	331807	366018
A0A6P3DGK4	isovaleryl-CoA dehydrogenase, mitochondrial OS=Bombus terrestris OX=30195 GN=LOC100646671 PE=4 SV=1	LOC100646671	40	13	345	13	47	4.48996e+07	4.04455e+07	5.01375e+07	4.07446e+07	3.6915e+07	3.81117e+07	7.03823e+07	7.0605e+07	7.36231e+07	3.95631e+07	3.62145e+07	4.08806e+07	3.44925e+07	3.85409e+07	3.48175e+07	3.32878e+07	3.75086e+07	3.30034e+07	4.33689e+07	4.28102e+07	4.92348e+07	1.238	1.141	1.373	1.017	0.901	0.936	1.71	1.727	1.832	0.924	0.85	0.938	0.84	0.92	0.836	0.721	0.809	0.733	0.917	0.896	1.02
A0A6P3U9M7	85/88 kDa calcium-independent phospholipase A2 OS=Bombus terrestris OX=30195 GN=LOC105666437 PE=4 SV=1	LOC105666437	18	9	60	9	86.9	1.50647e+06	1.46235e+06	1.9963e+06	1.62836e+06	2.73812e+06	2.02372e+06	2.24591e+06	2.69423e+06	2.3026e+06	1.53896e+06	2.19655e+06	2.59741e+06	4.89299e+06	3.51988e+06	2.81121e+06	2.07329e+06	2.0573e+06	2.89957e+06	2.18549e+06	2.4785e+06	1.84664e+06	0.777	0.772	1.022	0.76	1.251	0.929	1.021	1.233	1.071	0.672	0.964	1.115	2.229	1.572	1.263	0.84	0.83	1.204	0.864	0.971	0.715
A0A6P3TZQ2	MAPK regulated corepressor interacting protein 2 OS=Bombus terrestris OX=30195 GN=LOC105665927 PE=4 SV=1	LOC105665927	11	1	1	1	17.3	257921	209750		198724								177397	269071		227073	295305	297740		257051	818362	189564
A0A6P3DEG9	probable cytochrome P450 6a14 OS=Bombus terrestris OX=30195 GN=LOC100647234 PE=4 SV=1	LOC100647234	24	12	213	9	58	4.92087e+07	4.5532e+07	5.16946e+07	6.83936e+07	7.31282e+07	7.05856e+07	1.11073e+08	9.55262e+07	1.38525e+08	1.04559e+08	9.62055e+07	9.11664e+07	7.95345e+07	7.37852e+07	7.7512e+07	1.02762e+08	7.97975e+07	9.56159e+07	8.28079e+07	8.70294e+07	7.94266e+07	0.719	0.681	0.75	0.905	0.946	0.918	1.431	1.239	1.827	1.294	1.197	1.108	1.026	0.934	0.987	1.18	0.913	1.125	0.928	0.966	0.872
A0A6P3DAM1	LOW QUALITY PROTEIN: carboxypeptidase D OS=Bombus terrestris OX=30195 GN=LOC100651403 PE=4 SV=1	LOC100651403	8	10	53	10	190.3	2.16027e+06	3.94443e+06	1.30187e+06	1.60583e+06	1.70535e+06	1.10665e+06	2.76834e+06	3.97856e+06	3.99955e+06	3.53845e+06	3.24293e+06	3.81837e+06	2.6776e+06	2.69074e+06	2.67461e+06	2.17923e+06	2.47728e+06	2.75872e+06	1.00181e+07	1.1329e+07	1.08483e+07	0.685	1.28	0.41	0.461	0.479	0.312	0.774	1.12	1.144	0.951	0.875	1.007	0.75	0.739	0.739	0.543	0.615	0.705	2.436	2.729	2.584
A0A6P3D983	Golgi reassembly-stacking protein 2 OS=Bombus terrestris OX=30195 GN=LOC100651640 PE=4 SV=1	LOC100651640	10	3	32	3	47.4	8.00513e+06	3.87443e+06	8.19535e+06	6.70132e+06	7.55151e+06	6.93597e+06	6.65373e+06	8.81596e+06	8.52536e+06	7.72024e+06	8.41014e+06	8.62843e+06	7.99493e+06	6.15974e+06	6.37215e+06	8.24897e+06	2.60663e+06	8.75353e+06	9.57025e+06	1.19411e+07	1.04622e+07	1.265	0.627	1.286	0.959	1.057	0.976	0.927	1.237	1.216	1.034	1.132	1.135	1.116	0.843	0.878	1.024	0.323	1.114	1.16	1.434	1.242
A0A6P3U6L7	integrator complex subunit 1 isoform X1 OS=Bombus terrestris OX=30195 GN=LOC100646479 PE=4 SV=1	LOC100646479	1	1	2	1	234			293102							930424	868109	960979						927266
A0A6P3DCU7	ubiquitin-conjugating enzyme E2 variant 2 OS=Bombus terrestris OX=30195 GN=LOC100644026 PE=4 SV=1	LOC100644026	62	7	236	7	16.3	2.1996e+08	1.99211e+08	2.12838e+08	1.49249e+08	1.42082e+08	1.38486e+08	1.06448e+08	1.0601e+08	1.08549e+08	1.05472e+08	9.39023e+07	1.14459e+08	1.06494e+08	8.84842e+07	8.80498e+07	1.12271e+08	1.15517e+08	1.11975e+08	9.09856e+07	9.41861e+07	1.00115e+08	2.164	2.006	2.08	1.329	1.238	1.213	0.923	0.926	0.964	0.879	0.787	0.937	0.925	0.754	0.755	0.868	0.89	0.887	0.687	0.704	0.74
A0A6P5I416	protein amnionless-like OS=Bombus terrestris OX=30195 GN=LOC100649022 PE=4 SV=1	LOC100649022	19	5	47	5	54.7	867003	1.49424e+06	847519	1.01404e+06	2.30138e+06	2.24971e+06	1.48656e+06	2.41557e+06	1.25289e+06	974036	793000	1.01649e+06	1.01908e+06	817844	509534	1.99783e+06	1.84983e+06	2.00161e+06	3.16934e+06	3.23739e+06	3.7483e+06	0.634	1.118	0.615	0.671	1.49	1.464	0.958	1.567	0.826	0.603	0.493	0.618	0.658	0.518	0.324	1.147	1.058	1.178	1.777	1.797	2.058
A0A6P3D7I2	bleomycin hydrolase isoform X1 OS=Bombus terrestris OX=30195 GN=LOC100642561 PE=4 SV=1	LOC100642561	38	18	387	18	52.4	4.80206e+07	4.22849e+07	4.34836e+07	7.20037e+07	6.64739e+07	7.36814e+07	9.07439e+07	9.91032e+07	9.27244e+07	8.4676e+07	8.50596e+07	8.38317e+07	8.53112e+07	8.56027e+07	8.72032e+07	5.9804e+07	6.88477e+07	8.51954e+07	7.24734e+07	7.69338e+07	7.36971e+07	0.78	0.703	0.702	1.059	0.957	1.066	1.3	1.429	1.36	1.166	1.177	1.134	1.224	1.205	1.235	0.763	0.876	1.115	0.903	0.95	0.9
A0A6P3U0C4	coatomer subunit beta OS=Bombus terrestris OX=30195 GN=LOC105665983 PE=4 SV=1	LOC105665983	30	23	349	23	105.8	4.63312e+06	5.04935e+06	5.33628e+06	1.90701e+07	1.71225e+07	1.77884e+07	1.90079e+07	1.74098e+07	1.52982e+07	2.44463e+07	2.39108e+07	2.73031e+07	2.51759e+07	2.53428e+07	2.48721e+07	3.44836e+07	3.6249e+07	2.75845e+07	5.64885e+07	5.49584e+07	5.1866e+07	0.223	0.248	0.255	0.829	0.729	0.761	0.805	0.742	0.663	0.995	0.978	1.092	1.068	1.055	1.041	1.302	1.363	1.067	2.082	2.006	1.872
A0A6P3DI45	U6 snRNA-associated Sm-like protein LSm7 isoform X1 OS=Bombus terrestris OX=30195 GN=LOC100651413 PE=4 SV=1	LOC100651413	58	4	108	4	12.7	2.10766e+07	2.17355e+07	2.04228e+07	1.603e+07	1.70566e+07	1.56942e+07	1.1395e+07	1.26806e+07	1.05467e+07	1.2034e+07	1.32617e+07	1.31447e+07	1.11006e+07	9.20584e+06	1.05851e+07	1.23609e+07	1.22582e+07	1.08198e+07	1.19707e+07	1.34965e+07	1.26798e+07	1.865	1.969	1.795	1.284	1.337	1.237	0.889	0.996	0.842	0.902	0.999	0.968	0.868	0.706	0.816	0.859	0.849	0.771	0.813	0.907	0.843
A0A6P3D6E0	protein obstructor-E OS=Bombus terrestris OX=30195 GN=LOC100643275 PE=4 SV=1	LOC100643275	50	8	214	8	29	3.20234e+07	3.14282e+07	3.23821e+07	2.32427e+07	2.377e+07	2.353e+07	1.46245e+07	1.55464e+07	1.69574e+07	1.68428e+07	1.70482e+07	1.74146e+07	1.40817e+07	1.42461e+07	1.28827e+07	1.19696e+07	1.23121e+07	1.22521e+07	5.69506e+06	4.87536e+06	5.46092e+06	2.289	2.299	2.298	1.504	1.505	1.497	0.921	0.986	1.094	1.02	1.037	1.036	0.889	0.882	0.802	0.672	0.689	0.705	0.312	0.265	0.293
A0A6P3U9V4	succinate--CoA ligase [GDP-forming] subunit beta, mitochondrial OS=Bombus terrestris OX=30195 GN=LOC105666446 PE=4 SV=1	LOC105666446	42	14	262	14	46.3	1.8747e+07	1.57366e+07	1.6001e+07	2.02301e+07	1.97649e+07	2.058e+07	3.73457e+07	3.62178e+07	3.44267e+07	3.60332e+07	4.56088e+07	3.84684e+07	3.73754e+07	3.16092e+07	3.37715e+07	1.83107e+07	1.62888e+07	1.71347e+07	1.21698e+07	1.16625e+07	9.28135e+06	0.912	0.784	0.773	0.891	0.852	0.891	1.602	1.564	1.511	1.485	1.889	1.557	1.606	1.332	1.432	0.7	0.62	0.671	0.454	0.431	0.339
A0A6P3UBI1	poly(U)-binding-splicing factor half pint isoform X1 OS=Bombus terrestris OX=30195 GN=LOC100649002 PE=4 SV=1	LOC100649002	11	6	44	6	65.6	1.17196e+07	1.38415e+07	1.42362e+07	1.01522e+07	1.05016e+07	1.09233e+07	7.79001e+06	9.2191e+06	8.35511e+06	9.88073e+06	9.1943e+06	9.4963e+06	9.75867e+06	9.78358e+06	4.46459e+06	1.0003e+07	9.35204e+06	8.55256e+06	7.39601e+06	6.10203e+06	6.86025e+06	1.52	1.837	1.834	1.192	1.206	1.262	0.891	1.061	0.978	1.086	1.015	1.025	1.118	1.099	0.505	1.019	0.949	0.893	0.736	0.601	0.668
A0A6P3DBL2	NKG7_0 protein(predicted) OS=Bombus terrestris OX=30195 GN=LOC100646714 PE=4 SV=1	LOC100646714	11	2	22	2	24.6	3.86034e+06	3.98885e+06	3.10013e+06	1.29995e+06	2.50943e+06	2.40071e+06	1.17202e+06	1.15325e+06		958655	765042	1.00385e+06	1.06814e+06	1.03011e+06	797835	1.07188e+06	1.05767e+06	987768	696262	967830		2.994	3.167	2.388	0.913	1.724	1.658	0.801	0.794		0.63	0.505	0.648	0.732	0.692	0.539	0.653	0.642	0.617	0.414	0.57
A0A6P3UID0	omega-amidase NIT2 OS=Bombus terrestris OX=30195 GN=LOC100645154 PE=4 SV=1	LOC100645154	32	5	163	5	15.9	3.47112e+07	2.94262e+07	3.1575e+07	3.20579e+07	3.13062e+07	3.2415e+07	2.8525e+07	2.66501e+07	2.7966e+07	2.25334e+07	2.67636e+07	2.51498e+07	2.30366e+07	2.46239e+07	2.24349e+07	2.18832e+07	2.00303e+07	2.00253e+07	1.71816e+07	1.78456e+07	1.75815e+07	1.667	1.446	1.506	1.393	1.331	1.386	1.207	1.136	1.212	0.917	1.094	1.005	0.977	1.024	0.939	0.826	0.753	0.774	0.633	0.651	0.634
A0A6P3DBJ8	ubiquitin-protein ligase E3A isoform X1 OS=Bombus terrestris OX=30195 GN=LOC100650076 PE=4 SV=1	LOC100650076	22	12	74	12	96.9	2.28364e+07	1.78984e+07	2.28639e+07	2.76531e+07	2.77422e+07	2.74763e+07	3.23936e+07	3.41304e+07	3.17526e+07	2.95773e+07	3.11188e+07	2.93057e+07	2.5427e+07	3.28703e+07	3.62815e+07	3.01685e+07	2.94502e+07	2.87681e+07	1.98585e+07	2.45974e+07	2.32131e+07	1	0.802	0.994	1.096	1.076	1.071	1.25	1.326	1.254	1.097	1.16	1.068	0.983	1.247	1.384	1.038	1.009	1.014	0.667	0.818	0.763
A0A6P3DAK7	melanotransferrin OS=Bombus terrestris OX=30195 GN=LOC100644446 PE=4 SV=1	LOC100644446	16	13	222	13	93.2	2.31134e+07	2.43879e+07	3.03113e+07	1.8395e+07	2.84981e+07	2.80184e+07	3.404e+07	3.01047e+07	2.84773e+07	3.15126e+07	3.33781e+07	2.88647e+07	2.80127e+07	2.60587e+07	2.2672e+07	2.87923e+07	3.09669e+07	2.95607e+07	1.50253e+07	2.31227e+07	2.13031e+07	1.049	1.133	1.366	0.756	1.146	1.132	1.362	1.213	1.166	1.212	1.29	1.09	1.123	1.025	0.897	1.027	1.1	1.081	0.523	0.797	0.726
A0A6P3DH33	LOW QUALITY PROTEIN: Golgi to ER traffic protein 4 homolog OS=Bombus terrestris OX=30195 GN=LOC100652048 PE=4 SV=1	LOC100652048	23	6	127	6	36.7	6.01417e+06	5.83934e+06	6.12839e+06	6.6013e+06	6.91838e+06	8.40856e+06	8.235e+06	8.27055e+06	7.64921e+06	8.32272e+06	7.14591e+06	8.56327e+06	7.96906e+06	7.24399e+06	8.56494e+06	7.76642e+06	8.29542e+06	7.98774e+06	5.50973e+06	6.9881e+06	7.17511e+06	0.991	0.984	1.002	0.984	1.009	1.233	1.196	1.209	1.137	1.161	1.002	1.174	1.159	1.034	1.229	1.005	1.069	1.06	0.696	0.874	0.888
A0A6P3TNC7	eukaryotic translation initiation factor 3 subunit J OS=Bombus terrestris OX=30195 GN=LOC100650761 PE=4 SV=1	LOC100650761	31	8	149	8	27.2	6.90934e+06	7.75473e+06	8.10847e+06	1.06494e+07	1.06145e+07	1.04216e+07	1.26817e+07	1.17221e+07	1.21035e+07	2.27421e+07	1.71379e+07	1.76779e+07	2.01422e+07	1.49777e+07	1.67841e+07	1.87353e+07	1.44028e+07	2.41273e+07	2.33207e+07	2.35705e+07	2.30344e+07	0.54	0.621	0.63	0.754	0.735	0.726	0.874	0.814	0.854	1.507	1.141	1.151	1.392	1.015	1.144	1.151	0.882	1.52	1.399	1.401	1.353
A0A6P3DGH0	isocitrate dehydrogenase [NAD] subunit gamma, mitochondrial OS=Bombus terrestris OX=30195 GN=LOC100651051 PE=4 SV=1	LOC100651051	57	16	1139	16	42.2	6.49542e+08	6.23184e+08	6.01592e+08	8.71379e+08	7.84481e+08	8.29194e+08	1.00736e+09	8.69878e+08	7.88534e+08	7.8554e+08	8.41085e+08	7.82779e+08	8.82984e+08	9.96552e+08	9.34987e+08	7.75605e+08	8.86224e+08	8.30205e+08	6.54337e+08	6.40656e+08	6.74145e+08	0.996	0.978	0.916	1.21	1.066	1.132	1.362	1.184	1.091	1.021	1.098	0.999	1.196	1.324	1.249	0.935	1.064	1.026	0.77	0.746	0.777
A0A6P3DLU5	FGGY carbohydrate kinase domain-containing protein OS=Bombus terrestris OX=30195 GN=LOC100648886 PE=4 SV=1	LOC100648886	44	9	439	9	31.1	2.95365e+07	3.40562e+07	3.09826e+07	4.51688e+07	4.76744e+07	5.10144e+07	7.67992e+07	7.63059e+07	8.57873e+07	6.54088e+07	6.63335e+07	6.35574e+07	6.69606e+07	6.79146e+07	7.17244e+07	4.77562e+07	5.05679e+07	5.06071e+07	8.65333e+07	9.80115e+07	1.00531e+08	0.576	0.68	0.6	0.798	0.824	0.886	1.321	1.322	1.511	1.081	1.102	1.032	1.154	1.148	1.22	0.732	0.772	0.795	1.295	1.453	1.474
A0A6P5HLL1	cyclin-dependent kinase 9 OS=Bombus terrestris OX=30195 GN=LOC100650770 PE=4 SV=1	LOC100650770	6	2	31	1	42.9	23002.2		22977		55092.3	68843.1	79568.3	54443.7	73371.5	66923.9	86240.2	75585	118195	128439	113677	109130	98827.9	120394	150732	139298	158007
A0A6P3TXJ2	LOW QUALITY PROTEIN: excitatory amino acid transporter 1 OS=Bombus terrestris OX=30195 GN=LOC100645369 PE=4 SV=1	LOC100645369	14	6	162	6	51.1	8.67274e+06	8.98908e+06	8.81449e+06	8.57511e+06	8.51617e+06	8.34785e+06	8.61502e+06	8.45325e+06	8.10988e+06	7.74578e+06	7.78801e+06	7.43927e+06	6.86256e+06	6.95859e+06	6.49706e+06	8.10359e+06	7.01901e+06	7.1826e+06	8.73168e+06	8.77906e+06	8.62487e+06	1.316	1.397	1.329	1.178	1.145	1.128	1.153	1.139	1.111	0.996	1.006	0.94	0.92	0.915	0.859	0.966	0.834	0.878	1.017	1.012	0.983
A0A6P3UA22	facilitated trehalose transporter Tret1 isoform X2 OS=Bombus terrestris OX=30195 GN=LOC100650785 PE=4 SV=1	LOC100650785	3	1	5	1	60.7				403887											283549						364962
A0A6P3DB53	DUF19 domain-containing protein (Fragment)(predicted) OS=Bombus terrestris OX=30195 GN=LOC100645716 PE=4 SV=1	LOC100645716	36	6	116	6	27.4	1.46672e+07	1.55585e+07	1.38335e+07	9.52505e+06	9.68421e+06	9.57545e+06	5.83646e+06	5.93029e+06	1.12775e+07	1.5674e+07	5.21072e+06	4.92529e+06	3.86241e+06	4.52896e+06	7.73756e+06	5.00257e+06	3.41973e+06	2.01843e+07	3.81879e+06	3.73831e+06	4.07228e+06	2.111	2.292	1.977	1.241	1.234	1.227	0.74	0.757	1.465	1.911	0.638	0.59	0.491	0.565	0.97	0.566	0.385	2.34	0.422	0.409	0.44
A0A6P5I768	N66 matrix protein isoform X2 OS=Bombus terrestris OX=30195 GN=LOC100649077 PE=4 SV=1	LOC100649077	4	1	5	1	25.6	597663	679029	927339
A0A6P3DGT7	H/ACA ribonucleoprotein complex subunit 2-like protein OS=Bombus terrestris OX=30195 GN=LOC100646272 PE=4 SV=1	LOC100646272	41	6	69	6	18	939271	355818		2.32925e+06	1.72291e+06	1.96946e+06	2.87173e+06	2.86791e+06	2.93415e+06	4.26154e+06	4.24099e+06	3.46606e+06	3.68915e+06	3.83624e+06	4.19491e+06	3.94186e+06	4.15261e+06	3.44537e+06	3.74717e+06	3.8219e+06	3.89259e+06	0.366	0.142		0.821	0.594	0.683	0.986	0.991	1.031	1.406	1.406	1.123	1.269	1.294	1.423	1.206	1.266	1.081	1.119	1.13	1.139
A0A6P3DIM1	prostaglandin F synthase 1 OS=Bombus terrestris OX=30195 GN=LOC100650978 PE=4 SV=1	LOC100650978	22	7	119	7	42.9	1.02675e+06	2.87254e+06	1.32338e+06	7.7353e+06	7.33156e+06	7.03523e+06	8.54329e+06	8.22838e+06	8.40195e+06	7.34298e+06	6.71205e+06	6.23253e+06	6.09028e+06	6.80436e+06	6.10184e+06	5.62992e+06	3.1203e+06	3.04972e+06	2.75934e+06	1.1979e+06	1.56042e+06	0.241	0.691	0.309	1.645	1.525	1.471	1.769	1.715	1.781	1.461	1.342	1.218	1.264	1.385	1.249	1.039	0.574	0.577	0.497	0.214	0.275
A0A6P3DC13	replication protein A 32 kDa subunit OS=Bombus terrestris OX=30195 GN=LOC100647738 PE=4 SV=1	LOC100647738	6	1	5	1	26.5	310836		352678	299036	319933		521853	412791	345419		251233	348318	165698	333801	319807	319381	307417
A0A6P3DGX6	coiled-coil domain-containing protein 12 OS=Bombus terrestris OX=30195 GN=LOC100649003 PE=4 SV=1	LOC100649003	15	1	5	1	18.7									517791	576001	289440		492562	351404	330834	377956			420842	742573
A0A6P3TVD5	sorting nexin-27 isoform X1 OS=Bombus terrestris OX=30195 GN=LOC100643895 PE=4 SV=1	LOC100643895	5	2	15	2	60.3				103527	114869	78395.4	68645.5	98600.6		94875.4	114350	242223	106979	122938	290760	453486	202819	451712	406961	506601	474814				0.494	0.537	0.368	0.319	0.462		0.424	0.514	1.063	0.498	0.562	1.337	1.88	0.837	1.919	1.647	2.03	1.882
A0A6P3DEB1	lambda-crystallin homolog OS=Bombus terrestris OX=30195 GN=LOC100650820 PE=4 SV=1	LOC100650820	72	20	1053	20	35.1	4.87418e+08	4.84156e+08	4.85831e+08	4.81242e+08	5.13762e+08	4.88508e+08	5.78411e+08	5.2232e+08	5.46047e+08	3.26501e+08	3.31425e+08	3.44549e+08	3.15239e+08	3.05501e+08	3.33873e+08	4.14225e+08	3.89579e+08	3.95419e+08	7.23455e+08	7.53883e+08	7.25001e+08	1.256	1.277	1.243	1.122	1.172	1.121	1.314	1.194	1.27	0.713	0.727	0.739	0.717	0.682	0.75	0.838	0.786	0.821	1.43	1.475	1.403
A0A6P3TXY3	cytochrome c1, heme protein, mitochondrial OS=Bombus terrestris OX=30195 GN=LOC100643538 PE=4 SV=1	LOC100643538	27	5	118	5	34.7	3.25234e+06	5.47667e+06	4.1783e+06	1.05762e+07	1.41408e+07	1.23459e+07	1.15914e+07	1.07143e+07	6.88048e+06	7.53619e+06	6.28456e+06	9.42417e+06	8.05194e+06	1.36354e+07	9.6092e+06	3.67676e+06	3.56915e+06	3.28788e+06	6.38327e+06	5.02723e+06	6.69852e+06	0.513	0.885	0.655	1.511	1.977	1.735	1.613	1.501	0.98	1.008	0.845	1.238	1.123	1.865	1.322	0.456	0.441	0.418	0.773	0.603	0.794
A0A6P3UHU7	PDZ and LIM domain protein Zasp isoform X2 OS=Bombus terrestris OX=30195 GN=LOC100649678 PE=4 SV=1	LOC100649678	76	14	776	1	35.5	7.17193e+08	7.56026e+08	7.41057e+08	5.89251e+08	5.86505e+08	5.58827e+08	3.83467e+08	3.849e+08	3.71702e+08	3.2681e+08	3.40014e+08	3.50833e+08	3.23648e+08	3.30804e+08	3.26466e+08	2.52032e+08	2.35417e+08	1.9852e+08	1.94467e+08	1.89547e+08	1.90652e+08
A0A6P3U7J4	probable pterin-4-alpha-carbinolamine dehydratase OS=Bombus terrestris OX=30195 GN=LOC100650821 PE=4 SV=1	LOC100650821	42	4	135	4	16	4.24823e+07	4.41311e+07	4.53568e+07	3.86989e+07	3.53716e+07	2.98473e+07	2.84953e+07	2.45724e+07	2.92244e+07	2.61459e+07	2.40646e+07	2.71133e+07	2.17859e+07	2.27214e+07	1.91698e+07	2.01954e+07	1.76915e+07	1.94167e+07	1.71212e+07	1.55751e+07	1.73004e+07	1.922	2.043	2.038	1.585	1.417	1.202	1.136	0.987	1.193	1.002	0.927	1.021	0.871	0.89	0.756	0.718	0.626	0.707	0.594	0.535	0.588
A0A6P3D7A5	microtubule-associated protein Jupiter isoform X1 OS=Bombus terrestris OX=30195 GN=LOC100648857 PE=4 SV=1	LOC100648857	25	3	24	3	25.9	2.66835e+06	3.4867e+06	3.27931e+06	1.8545e+06	2.05133e+06	2.16626e+06	981514	1.40684e+06	1.13804e+06	563983	1.10488e+06	520585	532939		766206		506593		1.49941e+06	1.88708e+06	1.57313e+06	2.094	2.801	2.556	1.318	1.426	1.514	0.679	0.98	0.806	0.375	0.738	0.34	0.369		0.524		0.311		0.903	1.125	0.927
A0A6P3TTP5	heterogeneous nuclear ribonucleoprotein K isoform X2 OS=Bombus terrestris OX=30195 GN=LOC100644810 PE=4 SV=1	LOC100644810	26	8	191	8	43.9	7.35124e+06	1.02179e+07	8.31076e+06	1.44492e+07	1.1677e+07	1.20428e+07	1.7011e+07	1.65444e+07	1.80801e+07	1.82446e+07	1.84455e+07	2.01446e+07	1.91347e+07	1.67375e+07	1.90023e+07	2.14274e+07	2.66505e+07	2.38729e+07	1.97859e+07	2.08898e+07	2.16457e+07	0.521	0.741	0.585	0.927	0.733	0.76	1.062	1.04	1.156	1.095	1.113	1.188	1.198	1.027	1.173	1.193	1.478	1.362	1.075	1.124	1.152
A0A6P3UAF9	extracellular serine/threonine protein CG31145 OS=Bombus terrestris OX=30195 GN=LOC100646682 PE=4 SV=1	LOC100646682	6	2	5	2	58.8	112647	141374	142994		74372.9	77044.5	65830.7		73935.6	70808.1		36668.7			63722.3	67994	153449	104319	227362	240329	258991	1.15	1.478	1.45		0.673	0.701	0.593		0.681	0.613		0.312			0.567	0.546	1.227	0.858	1.781	1.864	1.987
A0A6P3DBP3	dosage compensation regulator isoform X1 OS=Bombus terrestris OX=30195 GN=LOC100650843 PE=4 SV=1	LOC100650843	6	4	13	4	139	9412.05	12514.8		42445.3	40060.5	31812.9	26442.4	84450.8		684863	154314	502881	208446	401074	357898	732439	732525	1.22702e+06	677670	748453	681316	0.03	0.04		0.121	0.112	0.089	0.073	0.236		1.829	0.414	1.319	0.58	1.095	0.983	1.814	1.807	3.115	1.638	1.792	1.613
A0A6P3U1A3	protein phosphatase inhibitor 2 isoform X2 OS=Bombus terrestris OX=30195 GN=LOC100643444 PE=4 SV=1	LOC100643444	16	2	15	2	20.5	45228.9	466568	346682	815503	753853	481781	525087	388492	291636	646403	472083	630971	587056	597326	454800	476185	578706	667742	1.38906e+06	1.41644e+06	1.45123e+06	0.086	0.908	0.654	1.403	1.269	0.815	0.88	0.655	0.5	1.041	0.764	0.998	0.986	0.983	0.753	0.711	0.861	1.022	2.025	2.045	2.072
A0A6P3DFA0	endoplasmic reticulum resident protein 44 isoform X1 OS=Bombus terrestris OX=30195 GN=LOC100646961 PE=4 SV=1	LOC100646961	30	9	203	9	49.2	2.29937e+07	2.32608e+07	2.24207e+07	2.83555e+07	2.91792e+07	2.86666e+07	3.52913e+07	3.3372e+07	2.82238e+07	2.52623e+07	3.11231e+07	2.68324e+07	2.65635e+07	2.61083e+07	2.5365e+07	3.29092e+07	2.86904e+07	2.70081e+07	3.49592e+07	3.65996e+07	37604319	0.965	0.999	0.934	1.077	1.084	1.071	1.305	1.243	1.069	0.898	1.112	0.937	0.984	0.949	0.927	1.085	0.942	0.913	1.125	1.166	1.185
A0A6P3DJ80	L-selectin OS=Bombus terrestris OX=30195 GN=LOC100648846 PE=4 SV=1	LOC100648846	41	7	193	6	24.9	3.29463e+07	3.57932e+07	3.36811e+07	2.24926e+07	2.12854e+07	2.28659e+07	1.12542e+07	1.23532e+07	1.1302e+07	1.45921e+07	1.56298e+07	1.72694e+07	8.69529e+06	9.7101e+06	9.98788e+06	1.14667e+07	1.07768e+07	8.88275e+06	5.43684e+06	5.7116e+06	6.10624e+06	2.572	2.86	2.611	1.59	1.472	1.59	0.775	0.856	0.796	0.965	1.039	1.122	0.6	0.657	0.679	0.703	0.659	0.559	0.326	0.339	0.358
A0A6P5I3S8	obscurin isoform X8 OS=Bombus terrestris OX=30195 GN=LOC100649328 PE=4 SV=1	LOC100649328	41	184	4704	1	597.8	382040	550263	461483	1.14174e+06	954950	852080	995436	967442	1.00733e+06	2.85981e+06	3.44666e+06	2.79347e+06	2.50612e+06	2.97166e+06	3.03291e+06	3.41504e+06	3.61436e+06	4.05346e+06	2.206e+06	2.26809e+06	2.09636e+06
A0A6P3DDW1	nicalin OS=Bombus terrestris OX=30195 GN=LOC100648515 PE=4 SV=1	LOC100648515	30	15	306	15	61.5	7.79172e+06	7.81827e+06	9.13791e+06	1.51712e+07	1.58409e+07	1.76703e+07	1.94277e+07	2.0661e+07	1.93661e+07	1.69918e+07	1.77122e+07	1.78059e+07	1.32675e+07	1.4083e+07	1.3944e+07	2.88677e+07	2.13916e+07	2.12767e+07	2.92938e+07	2.8676e+07	28171929	0.519	0.534	0.605	0.916	0.935	1.049	1.142	1.223	1.165	0.96	1.005	0.988	0.781	0.813	0.81	1.512	1.116	1.143	1.498	1.452	1.411
A0A6P3TQC8	unc-112-related protein OS=Bombus terrestris OX=30195 GN=LOC100644399 PE=4 SV=1	LOC100644399	29	17	242	17	81	3.85689e+06	7.67435e+06	3.49988e+06	1.4223e+07	1.44531e+07	1.38506e+07	1.38161e+07	1.34365e+07	1.57222e+07	2.2758e+07	2.5065e+07	2.46261e+07	2.53564e+07	2.40509e+07	1.74028e+07	3.30898e+07	3.22857e+07	2.98997e+07	2.53069e+07	2.60303e+07	2.1299e+07	0.242	0.494	0.218	0.809	0.805	0.775	0.766	0.75	0.892	1.212	1.341	1.288	1.408	1.31	0.953	1.634	1.588	1.514	1.22	1.243	1.006
A0A6P3TSN3	lipid storage droplets surface-binding protein 2 OS=Bombus terrestris OX=30195 GN=LOC105666021 PE=4 SV=1	LOC105666021	70	17	307	17	30.4	5.62641e+07	5.22349e+07	6.22562e+07	1.04577e+08	1.03337e+08	1.06196e+08	6.86401e+07	6.57811e+07	6.0296e+07	4.62614e+07	5.02971e+07	4.52474e+07	4.21975e+07	4.39925e+07	4.10651e+07	1.38295e+07	1.56019e+07	1.60151e+07	2.66775e+06	3.19816e+06	2.89342e+06	1.438	1.366	1.58	2.419	2.339	2.416	1.546	1.492	1.39	1.002	1.094	0.962	0.952	0.974	0.914	0.278	0.312	0.33	0.052	0.062	0.056
A0A6P3D5G2	methenyltetrahydrofolate synthase domain-containing protein OS=Bombus terrestris OX=30195 GN=LOC100646815 PE=4 SV=1	LOC100646815	15	6	35	6	51.8	689115	2.93971e+06	2.98159e+06	2.94077e+06	928164	1.02169e+06	670898	953749	857613	978358	621978	913956	1.52669e+06	1.14747e+06	988536	2.09753e+06	2.03428e+06	2.22941e+06	675347	1.63997e+06	1.40525e+06	0.584	2.55	2.509	2.256	0.697	0.771	0.501	0.717	0.656	0.702	0.449	0.644	1.143	0.842	0.73	1.396	1.349	1.522	0.439	1.056	0.894
A0A6P3UJ77	acyl carrier protein, mitochondrial isoform X1 OS=Bombus terrestris OX=30195 GN=LOC105667138 PE=4 SV=1	LOC105667138	10	2	111	2	17.7	2.67101e+07	2.07062e+07	1.89977e+07	2.75297e+07	4.76996e+07	4.13137e+07	2.64456e+07	3.23268e+07	2.13554e+07	1.98871e+07	2.19269e+07	2.43198e+07	2.80843e+07	2.77376e+07	1.93582e+07	2.27109e+07	1.65818e+07	1.46976e+07	1.47566e+07	1.57061e+07	2.10221e+07	1.342	1.065	0.948	1.253	2.123	1.849	1.172	1.442	0.969	0.847	0.938	1.017	1.247	1.208	0.848	0.897	0.652	0.595	0.569	0.6	0.794
A0A6P5I5H3	signal recognition particle 19 kDa protein OS=Bombus terrestris OX=30195 GN=LOC100648261 PE=4 SV=1	LOC100648261	8	1	9	1	17.3				657702	747937	656481	521301	541692	642156	576450	156236	195764	323823	200821	241716	348112	221549	532436	573331	853691	774752
A0A6P3UBL5	protein phosphatase PP2A 55 kDa regulatory subunit isoform X3 OS=Bombus terrestris OX=30195 GN=LOC100645140 PE=4 SV=1	LOC100645140	13	4	21	4	51.4	219113	215161		153279	319656	125540	199743	478892	480353	525937	560031	521470	700546	826082	870040	1.30488e+06	860255	967492	1.85238e+06	2.08551e+06	2.20951e+06	0.346	0.347		0.219	0.446	0.176	0.278	0.67	0.684	0.703	0.752	0.684	0.976	1.129	1.196	1.617	1.062	1.229	2.241	2.498	2.617
A0A6P3DBA8	ejaculatory bulb-specific protein 3 isoform X2 OS=Bombus terrestris OX=30195 GN=LOC100646145 PE=4 SV=1	LOC100646145	62	10	442	10	14.4	5.81104e+08	6.33608e+08	7.06154e+08	3.96506e+08	4.33297e+08	5.23201e+08	3.702e+08	3.80714e+08	3.57335e+08	4.62291e+08	4.02709e+08	5.03244e+08	3.77339e+08	4.0032e+08	4.49061e+08	5.48898e+08	5.94227e+08	4.19566e+08	2.36003e+09	2.82659e+09	3.04508e+09	0.888	0.991	1.072	0.548	0.586	0.712	0.499	0.516	0.493	0.599	0.524	0.64	0.509	0.53	0.598	0.659	0.711	0.516	2.766	3.281	3.495
A0A6P3DHF0	cytochrome P450 4C1 OS=Bombus terrestris OX=30195 GN=LOC100651255 PE=4 SV=1	LOC100651255	32	15	137	15	60	7.47852e+06	6.79745e+06	7.66058e+06	2.27478e+07	2.04633e+07	2.21956e+07	1.98793e+07	1.85674e+07	1.88877e+07	1.57788e+07	1.43549e+07	1.57931e+07	5.17473e+06	7.18325e+06	7.14532e+06	153408	1.90545e+06	2.14643e+06	1.17482e+06	1.59941e+06	2.72099e+06	0.872	0.811	0.887	2.401	2.113	2.304	2.043	1.921	1.987	1.559	1.425	1.532	0.533	0.725	0.726	0.014	0.174	0.202	0.105	0.142	0.238
A0A6P3UDA1	26S proteasome non-ATPase regulatory subunit 6 OS=Bombus terrestris OX=30195 GN=LOC100648619 PE=4 SV=1	LOC100648619	40	17	397	17	45.6	1.22724e+07	1.09437e+07	1.10413e+07	2.74391e+07	2.82141e+07	2.6432e+07	3.03237e+07	2.99585e+07	3.41102e+07	3.90349e+07	3.65219e+07	3.82788e+07	3.85511e+07	3.87563e+07	3.83961e+07	3.93748e+07	3.49419e+07	3.4732e+07	3.88665e+07	4.02883e+07	4.24233e+07	0.469	0.428	0.419	0.949	0.954	0.899	1.021	1.016	1.176	1.263	1.188	1.217	1.301	1.282	1.278	1.182	1.045	1.069	1.139	1.169	1.217
A0A6P3U5Y1	troponin C isoform X1 OS=Bombus terrestris OX=30195 GN=LOC100650495 PE=4 SV=1	LOC100650495	55	9	457	9	18.1	1.00262e+08	1.0084e+08	1.02581e+08	1.51313e+08	1.54866e+08	1.33664e+08	1.44315e+08	1.53781e+08	1.19032e+08	1.71169e+08	2.57042e+08	2.6913e+08	2.56818e+08	2.43067e+08	2.78546e+08	1.25956e+08	9.12072e+07	1.04719e+08	4.02438e+07	7.50217e+07	4.69947e+07	0.823	0.848	0.837	1.125	1.126	0.977	1.045	1.121	0.882	1.191	1.797	1.839	1.863	1.729	1.993	0.813	0.586	0.693	0.253	0.468	0.29
A0A6P3UIL4	WD repeat-containing protein 36 OS=Bombus terrestris OX=30195 GN=LOC105667016 PE=4 SV=1	LOC105667016	11	1	25	1	16.5	68946.4	133463	61571.8	181345	169950	134505	141206	175771	125773	209483	373905	202035	340520	258541	272513	248442	268029	261182	237656	239449	239318
A0A6P3D8T2	Phosphopantothenate--cysteine ligase(predicted) OS=Bombus terrestris OX=30195 GN=LOC100650397 PE=4 SV=1	LOC100650397	24	6	136	6	35.8	2.18652e+06	1.53683e+06	2.58243e+06	5.65126e+06	4.79854e+06	4.2394e+06	7.18625e+06	5.38658e+06	5.30692e+06	4.5477e+06	4.87121e+06	5.02166e+06	4.10551e+06	3.70944e+06	5.61634e+06	6.48832e+06	6.74287e+06	6.92704e+06	4.8145e+06	4.88401e+06	5.38027e+06	0.549	0.395	0.644	1.285	1.068	0.949	1.592	1.201	1.203	0.968	1.042	1.05	0.911	0.807	1.23	1.281	1.326	1.402	0.928	0.932	1.016
A0A6P3UC12	metaxin-1 isoform X2 OS=Bombus terrestris OX=30195 GN=LOC100650542 PE=4 SV=1	LOC100650542	16	5	51	5	34.2	2.77919e+06	1.07311e+06	3.20346e+06	3.55421e+06	3.36806e+06	3.50999e+06	2.94594e+06	3.91768e+06	3.14143e+06	3.96718e+06	4.06379e+06	3.98238e+06	4.34315e+06	3.02886e+06	4.23403e+06	4.39835e+06	4.95242e+06	5.00264e+06	4.78998e+06	2.38982e+06	2.48397e+06	0.948	0.375	1.085	1.097	1.017	1.066	0.886	1.186	0.967	1.147	1.18	1.13	1.309	0.895	1.258	1.179	1.322	1.374	1.253	0.619	0.636
A0A6P5I0T3	prostaglandin reductase 1-like isoform X1 OS=Bombus terrestris OX=30195 GN=LOC110119173 PE=4 SV=1	LOC110119173	47	16	803	16	37.6	5.89571e+08	5.97884e+08	5.50207e+08	3.98584e+08	4.15946e+08	3.98898e+08	4.99701e+08	4.68034e+08	4.92767e+08	3.66682e+08	3.93398e+08	3.97331e+08	3.68449e+08	3.76266e+08	3.74214e+08	2.63849e+08	2.54917e+08	2.79358e+08	2.5661e+08	2.39564e+08	2.41137e+08	1.837	1.907	1.703	1.124	1.148	1.107	1.373	1.294	1.386	0.968	1.044	1.03	1.014	1.016	1.016	0.646	0.622	0.701	0.613	0.567	0.564
A0A6P3DBB9	alpha-tubulin N-acetyltransferase isoform X2 OS=Bombus terrestris OX=30195 GN=LOC100649139 PE=4 SV=1	LOC100649139	5	2	40	2	40.8	1.19067e+06	854604	1.55856e+06	903778	1.03923e+06	950097	842065	853183	954969	815341	426048	920087	562984	875041	899335	1.40539e+06	1.27022e+06	1.5056e+06	1.18535e+06	983507	658359	1.477	1.085	1.92	1.015	1.142	1.05	0.921	0.939	1.069	0.857	0.45	0.95	0.617	0.94	0.972	1.37	1.234	1.505	1.128	0.927	0.614
A0A6P3DJZ4	glycerol-3-phosphate acyltransferase 3 isoform X1 OS=Bombus terrestris OX=30195 GN=LOC100651856 PE=4 SV=1	LOC100651856	4	2	7	2	57.4							306943	207605	204813			172885	188446	298681	275194	320416	512731	1.35996e+06	2.12553e+06	1.32283e+06	2.34324e+06							0.445	0.303	0.304			0.237	0.274	0.426	0.395	0.414	0.661	1.803	2.683	1.654	2.897
A0A6P3DHS5	sphingolipid delta(4)-desaturase DES1 OS=Bombus terrestris OX=30195 GN=LOC100644949 PE=4 SV=1	LOC100644949	8	2	26	2	37.4	3.65097e+06	3.58249e+06	7.72946e+06	2.13154e+06	2.47306e+06	2.0658e+06	1.74749e+06	2.03888e+06	1.64892e+06	1.70809e+06	1.67389e+06	1.52711e+06	1.57282e+06	1.44512e+06	1.64529e+06	2.76281e+06	3.23235e+06	3.16869e+06	1.21773e+06	3.29845e+06	2.82834e+06	1.76	1.768	3.701	0.93	1.056	0.887	0.743	0.872	0.717	0.698	0.687	0.613	0.67	0.604	0.691	1.047	1.22	1.231	0.45	1.208	1.024
A0A6P5HT00	LOW QUALITY PROTEIN: phosphatidylinositol 4-kinase alpha OS=Bombus terrestris OX=30195 GN=LOC100645720 PE=4 SV=1	LOC100645720	2	3	19	3	240.1	1.20405e+07	1.10609e+07	1.16188e+07	1.57105e+07	1.57797e+07	1.51814e+07	1.27901e+07	1.15284e+07	1.30039e+07	5.61966e+06	5.19923e+06	6.83703e+06	8.33923e+06	8.04784e+06	8.67503e+06	7.02351e+06	9.60768e+06	8.46433e+06	4.84545e+06	5.67321e+06	4.16451e+06	1.533	1.442	1.47	1.811	1.78	1.722	1.436	1.303	1.495	0.606	0.564	0.725	0.938	0.888	0.963	0.703	0.958	0.868	0.473	0.549	0.398
A0A6P3D795	eukaryotic translation initiation factor 1A, X-chromosomal OS=Bombus terrestris OX=30195 GN=LOC100645441 PE=4 SV=1	LOC100645441	21	3	45	3	16.9	3.66351e+06	3.18588e+06	3.75036e+06	4.08951e+06	4.59229e+06	4.66587e+06	2.45633e+06	1.93578e+06	2.60852e+06	7.19842e+06	7.01782e+06	7.5539e+06	7.14253e+06	6.1283e+06	5.95179e+06	6.9449e+06	7.41628e+06	7.52071e+06	1.59553e+07	1.54773e+07	16611656	0.662	0.589	0.673	0.669	0.735	0.75	0.391	0.31	0.425	1.102	1.079	1.135	1.14	0.959	0.937	0.986	1.049	1.094	2.211	2.124	2.254
A0A6P3D9C6	lysophospholipid acyltransferase 1 OS=Bombus terrestris OX=30195 GN=LOC100642450 PE=4 SV=1	LOC100642450	7	3	3	3	57.7	391300	111322		703643	605495	905088	416899	588196	893621	483349	562787	886335	246123			439196	558877	476525	3.24149e+06	3.29389e+06	4.31043e+06	0.45	0.131		0.732	0.616	0.926	0.422	0.6	0.927	0.471	0.551	0.848	0.25			0.397	0.503	0.441	2.857	2.875	3.721
A0A6P3DC65	enhancer of rudimentary homolog OS=Bombus terrestris OX=30195 GN=LOC100643325 PE=4 SV=1	LOC100643325	43	3	84	3	12.1	1.22137e+07	1.07686e+07	1.28065e+07	6.78011e+06	7.098e+06	6.94568e+06	5.40386e+06	4.67443e+06	5.1249e+06	5.10494e+06	4.5875e+06	3.71444e+06	3.10809e+06	2.63687e+06	2.87427e+06	4.41437e+06	3.75169e+06	1.70054e+06	3.26928e+06	1.69962e+06	2.73154e+06	2.809	2.535	2.925	1.412	1.446	1.423	1.096	0.954	1.064	0.995	0.898	0.711	0.631	0.525	0.576	0.798	0.675	0.315	0.577	0.297	0.472
A0A6P3DGM5	protein RMD5 homolog A OS=Bombus terrestris OX=30195 GN=LOC100649748 PE=4 SV=1	LOC100649748	18	6	66	6	44.4	4.28399e+06	5.46358e+06	3.78197e+06	4.40037e+06	4.27159e+06	4.33671e+06	4.89142e+06	5.58239e+06	5.43456e+06	5.20028e+06	5.6439e+06	4.27992e+06	8.00781e+06	6.61228e+06	6.23522e+06	1.10111e+07	1.02117e+07	1.05441e+07	6.85645e+06	6.03249e+06	7.19792e+06	0.843	1.1	0.739	0.784	0.744	0.76	0.848	0.975	0.965	0.867	0.945	0.701	1.391	1.127	1.069	1.702	1.572	1.671	1.034	0.901	1.064
A0A6P3DL60	grpE protein homolog, mitochondrial OS=Bombus terrestris OX=30195 GN=LOC100643466 PE=4 SV=1	LOC100643466	54	15	620	15	26.8	2.13952e+08	2.10481e+08	1.99512e+08	1.89558e+08	1.83166e+08	2.01226e+08	1.89624e+08	1.91083e+08	1.8576e+08	1.68156e+08	1.69012e+08	1.67533e+08	1.66553e+08	1.72509e+08	1.79664e+08	1.93191e+08	1.88622e+08	1.93796e+08	1.50398e+08	1.40529e+08	1.53282e+08	1.44	1.45	1.334	1.155	1.092	1.206	1.125	1.141	1.128	0.959	0.968	0.938	0.99	1.006	1.054	1.022	0.994	1.051	0.776	0.718	0.775
A0A6P3DL94	actin-related protein 1 OS=Bombus terrestris OX=30195 GN=LOC100642740 PE=4 SV=1	LOC100642740	37	9	213	9	42.6	2.52146e+07	2.10254e+07	2.27415e+07	2.83209e+07	2.43194e+07	2.53666e+07	3.33475e+07	2.97401e+07	3.5187e+07	2.57886e+07	2.6047e+07	2.78627e+07	2.34616e+07	2.83196e+07	2.27105e+07	2.58716e+07	2.23776e+07	2.43753e+07	2.82133e+07	2.76015e+07	29221560	1.16	0.99	1.039	1.179	0.991	1.039	1.352	1.214	1.461	1.005	1.02	1.067	0.953	1.128	0.91	0.935	0.806	0.903	0.995	0.964	1.01
A0A6P3D5Y6	armadillo repeat-containing protein 6 homolog OS=Bombus terrestris OX=30195 GN=LOC100643839 PE=4 SV=1	LOC100643839	7	2	7	2	50.7					294720	93886.3	330856	432115	435174			330473	182478	507450	448117	393719	470292	399239	152217							0.926	0.297	1.035	1.361	1.393			0.976	0.572	1.56	1.386	1.098	1.306	1.141	0.414
A0A6P3TTZ0	signal peptidase complex subunit 1 OS=Bombus terrestris OX=30195 GN=LOC100651284 PE=4 SV=1	LOC100651284	31	2	35	2	11	4.24996e+06	3.53002e+06	3.53801e+06	3.73389e+06	2.78649e+06	3.69397e+06	2.3184e+06	2.21757e+06	3.00826e+06	1.06577e+06	2.82982e+06	2.17754e+06	1.97234e+06	2.11647e+06	2.56387e+06	3.05998e+06	2.69388e+06	2.67717e+06	2.72468e+06	2.87453e+06	2.73897e+06	1.859	1.581	1.537	1.479	1.08	1.439	0.894	0.861	1.188	0.395	1.054	0.793	0.762	0.802	0.977	1.052	0.923	0.943	0.914	0.955	0.9
A0A6P3TLQ7	glutathione S-transferase OS=Bombus terrestris OX=30195 GN=LOC100651035 PE=4 SV=1	LOC100651035	55	9	298	8	23.2	1.50585e+08	1.60435e+08	1.54823e+08	1.65662e+08	1.61665e+08	1.57111e+08	1.9902e+08	1.94051e+08	1.91863e+08	1.60273e+08	1.39359e+08	1.55077e+08	1.71968e+08	1.57486e+08	1.58151e+08	1.3531e+08	1.29497e+08	1.52076e+08	1.32602e+08	1.34365e+08	1.36519e+08	1.17	1.276	1.195	1.165	1.113	1.087	1.363	1.338	1.345	1.055	0.922	1.003	1.18	1.06	1.071	0.826	0.788	0.952	0.79	0.793	0.797
A0A6P3DIB7	large proline-rich protein BAG6 OS=Bombus terrestris OX=30195 GN=LOC100651351 PE=4 SV=1	LOC100651351	20	15	318	15	128.4	1.89561e+08	2.45948e+08	1.83948e+08	1.43319e+08	1.64908e+08	1.62957e+08	1.03414e+08	1.16e+08	1.22318e+08	1.19452e+08	1.02417e+08	1.30205e+08	6.55186e+07	1.76222e+08	1.11034e+08	1.39662e+08	1.23824e+08	1.53214e+08	1.00512e+08	1.02996e+08	8.90061e+07	1.707	2.266	1.645	1.168	1.315	1.306	0.821	0.927	0.994	0.911	0.785	0.975	0.521	1.374	0.871	0.988	0.873	1.111	0.694	0.704	0.602
A0A6P3DB27	acyl-coenzyme A thioesterase 13 OS=Bombus terrestris OX=30195 GN=LOC100643808 PE=4 SV=1	LOC100643808	24	4	207	4	15	1.53254e+08	1.34372e+08	1.44971e+08	8.77737e+07	1.05596e+08	1.1222e+08	8.44273e+07	7.55902e+07	8.16021e+07	7.55757e+07	6.83895e+07	7.8162e+07	6.20921e+07	6.25881e+07	6.82265e+07	7.48158e+07	7.34918e+07	8.01988e+07	4.96904e+07	5.0142e+07	5.8292e+07	2.205	1.978	2.071	1.143	1.345	1.437	1.071	0.965	1.059	0.921	0.838	0.936	0.789	0.78	0.855	0.846	0.828	0.929	0.548	0.548	0.63
A0A6P3D7Y1	cyclin-dependent kinases regulatory subunit OS=Bombus terrestris OX=30195 GN=LOC100645907 PE=4 SV=1	LOC100645907	18	1	2	1	9.6
A0A6P5I5A8	nesprin-1-like isoform X2 OS=Bombus terrestris OX=30195 GN=LOC110119386 PE=4 SV=1	LOC110119386	1	2	11	2	160.8	1.98493e+06	1.43459e+06	1.11856e+06	132725	525329	57938.6	344428	531018	921295	623362	596091	156717	114410	511915	92138.5	1.27196e+06	875786	625391	3.12684e+06	2.33561e+06	2.82763e+06	2.517	1.862	1.409	0.152	0.59	0.065	0.385	0.598	1.054	0.67	0.644	0.165	0.128	0.562	0.102	1.267	0.869	0.639	3.041	2.25	2.693
A0A6P3U6N5	disks large 1 tumor suppressor protein isoform X9 OS=Bombus terrestris OX=30195 GN=LOC100643982 PE=4 SV=1	LOC100643982	35	23	436	23	111.9	7.64759e+06	6.20028e+06	7.23933e+06	1.90784e+07	1.90329e+07	1.84175e+07	2.12935e+07	2.1243e+07	1.86471e+07	2.76297e+07	3.17708e+07	3.04225e+07	3.32349e+07	3.12178e+07	3.17588e+07	4.13454e+07	4.12874e+07	4.07272e+07	3.69811e+07	3.60026e+07	3.65714e+07	0.351	0.292	0.33	0.794	0.775	0.753	0.862	0.866	0.773	1.076	1.243	1.163	1.349	1.243	1.271	1.493	1.485	1.507	1.303	1.257	1.262
A0A6P3U866	glyoxylate reductase/hydroxypyruvate reductase OS=Bombus terrestris OX=30195 GN=LOC100651052 PE=4 SV=1	LOC100651052	45	8	218	8	35.4	1.44125e+07	1.42552e+07	1.51132e+07	1.78495e+07	2.01424e+07	2.18866e+07	2.49561e+07	2.5275e+07	2.14584e+07	2.1568e+07	2.09116e+07	2.15182e+07	2.32866e+07	2.14919e+07	2.29176e+07	2.84825e+07	2.56976e+07	3.28101e+07	3.27821e+07	3.66549e+07	3.46941e+07	0.741	0.751	0.772	0.831	0.918	1.003	1.132	1.154	0.996	0.94	0.916	0.921	1.058	0.958	1.027	1.151	1.035	1.359	1.293	1.432	1.341
A0A6P3UDS5	ectonucleoside triphosphate diphosphohydrolase 5 isoform X2 OS=Bombus terrestris OX=30195 GN=LOC100647321 PE=4 SV=1	LOC100647321	31	11	223	11	52.3	7.61614e+06	6.70587e+06	7.20709e+06	1.35152e+07	1.44525e+07	1.32281e+07	1.81154e+07	1.95366e+07	1.96712e+07	9.34673e+06	8.5553e+06	1.36095e+07	1.24165e+07	1.33572e+07	1.28435e+07	2.40527e+07	2.52907e+07	2.4478e+07	4.03302e+07	4.70233e+07	4.32263e+07	0.495	0.446	0.465	0.795	0.831	0.765	1.037	1.126	1.153	0.514	0.473	0.736	0.712	0.751	0.727	1.227	1.286	1.28	2.009	2.32	2.109
A0A6P3TZK3	RNA-binding protein Rsf1 OS=Bombus terrestris OX=30195 GN=LOC100651873 PE=4 SV=1	LOC100651873	35	6	96	6	22	2.66256e+07	2.40161e+07	2.54876e+07	1.94573e+07	1.98067e+07	1.89628e+07	1.76853e+07	1.72426e+07	1.45271e+07	1.41192e+07	1.4882e+07	1.26623e+07	1.2083e+07	1.36105e+07	1.37923e+07	1.17307e+07	1.21531e+07	1.05785e+07	5.16644e+06	4.4626e+06	5.6014e+06	2.168	2.002	2.061	1.434	1.429	1.375	1.27	1.246	1.068	0.974	1.032	0.858	0.869	0.96	0.979	0.751	0.775	0.694	0.323	0.276	0.343
A0A6P3U1J5	FK506-binding protein 2 isoform X1 OS=Bombus terrestris OX=30195 GN=LOC100645079 PE=4 SV=1	LOC100645079	62	18	568	1	26.5	1.74558e+08	1.72571e+08	1.7237e+08	1.79772e+08	1.67364e+08	1.73774e+08	2.06081e+08	1.90563e+08	2.09566e+08	1.43661e+08	1.40274e+08	1.37997e+08	1.29758e+08	1.25511e+08	1.28167e+08	8.85442e+07	9.19256e+07	8.87175e+07	1.76138e+08	1.80151e+08	1.7858e+08
A0A6P3D642	protein ABHD17B OS=Bombus terrestris OX=30195 GN=LOC100647450 PE=4 SV=1	LOC100647450	11	2	39	2	31.9	536089	628311	585993	594310	710223	532616	683150	707350	523192	458540	482906	534674	485541	563058	529167	541788	617691	436724	399330	394343	506662	1.2	1.439	1.302	1.204	1.408	1.061	1.348	1.405	1.057	0.869	0.92	0.996	0.96	1.092	1.032	0.953	1.082	0.787	0.685	0.67	0.852
A0A6P3D8D2	Transcriptional regulator for cysteine regulon(predicted) OS=Bombus terrestris OX=30195 GN=LOC100642993 PE=4 SV=1	LOC100642993	19	3	21	3	16.7	3.88452e+06	3.42178e+06	2.92526e+06	4.41506e+06	3.54848e+06	3.88809e+06	3.22598e+06	4.09487e+06	2.74009e+06	2.5856e+06	2.57038e+06	1.66815e+06	1.49983e+06	1.7527e+06	1.37405e+06	1.62542e+06	1.10559e+06	1.13182e+06	774050	871636	580745	2.004	1.806	1.498	2.061	1.621	1.786	1.467	1.874	1.275	1.13	1.129	0.716	0.683	0.783	0.618	0.659	0.446	0.47	0.306	0.342	0.225
A0A6P5HMG6	C-1-tetrahydrofolate synthase, cytoplasmic isoform X1 OS=Bombus terrestris OX=30195 GN=LOC100644014 PE=4 SV=1	LOC100644014	36	25	246	25	103.9	1.10883e+07	1.18665e+07	4.39363e+06	1.3985e+07	1.23566e+07	1.21767e+07	9.96094e+06	1.11455e+07	9.76039e+06	1.29462e+07	1.37818e+07	1.36577e+07	1.40165e+07	1.51056e+07	1.28369e+07	3.15879e+07	2.9762e+07	2.78757e+07	6.42357e+07	6.0695e+07	5.64594e+07	0.632	0.692	0.249	0.721	0.624	0.618	0.5	0.564	0.502	0.625	0.669	0.648	0.706	0.746	0.637	1.414	1.328	1.28	2.808	2.627	2.417
A0A6P3UK01	serine/threonine-protein phosphatase 2A activator OS=Bombus terrestris OX=30195 GN=LOC100643881 PE=4 SV=1	LOC100643881	26	6	111	6	38.2	5.52585e+06	6.29665e+06	6.78102e+06	6.16927e+06	5.79047e+06	6.06826e+06	5.33304e+06	6.90969e+06	5.70023e+06	3.65334e+06	5.11547e+06	5.54484e+06	4.14458e+06	5.70485e+06	5.10316e+06	5.34562e+06	4.81137e+06	3.93294e+06	5.47303e+06	5.45936e+06	5.89116e+06	1.234	1.439	1.504	1.247	1.145	1.207	1.05	1.369	1.149	0.691	0.973	1.03	0.818	1.104	0.993	0.938	0.841	0.707	0.937	0.926	0.988
A0A6P3DJY9	trafficking protein particle complex subunit 1 OS=Bombus terrestris OX=30195 GN=LOC100650579 PE=4 SV=1	LOC100650579	37	5	41	5	17	3.75919e+06	3.91064e+06	4.13567e+06	3.75371e+06	3.93428e+06	3.92029e+06	3.1905e+06	1.18675e+06	2.85817e+06	1.90231e+06	654646	1.29598e+06	811079	1.43957e+06	1.29674e+06	1.31261e+06	3.7675e+06	3.69168e+06	1.2112e+06	1.95866e+06	1.92875e+06	1.855	1.976	2.027	1.677	1.72	1.723	1.388	0.52	1.273	0.796	0.275	0.532	0.354	0.616	0.558	0.509	1.456	1.468	0.459	0.734	0.715
A0A6P3U2C8	ancient ubiquitous protein 1 OS=Bombus terrestris OX=30195 GN=LOC105666116 PE=4 SV=1	LOC105666116	7	3	7	3	45	79764.5	110881	308938	384732	109122	490218	396823	394288	313990	266312	253372	481234	359271	360390	574468	362117	564306	503550	1.11676e+06	1.06573e+06	1.34313e+06	0.208	0.296	0.799	0.907	0.252	1.137	0.911	0.911	0.738	0.588	0.562	1.043	0.827	0.813	1.304	0.741	1.15	1.056	2.231	2.108	2.628
A0A6P3UGY4	cofilin/actin-depolymerizing factor homolog OS=Bombus terrestris OX=30195 GN=LOC100643436 PE=4 SV=1	LOC100643436	72	11	1083	11	16.9	3.64252e+08	2.2601e+08	2.19718e+08	2.50358e+08	2.2899e+08	2.14625e+08	3.10228e+08	3.16636e+08	3.25699e+08	3.27173e+08	3.79635e+08	3.26794e+08	3.84019e+08	3.34131e+08	3.23037e+08	3.13579e+08	3.14351e+08	2.64729e+08	2.89918e+08	3.51196e+08	3.21328e+08	1.462	0.928	0.876	0.909	0.814	0.767	1.097	1.128	1.179	1.112	1.297	1.091	1.361	1.161	1.13	0.989	0.987	0.856	0.892	1.07	0.969
A0A6P3U365	LIM domain-binding protein(predicted) OS=Bombus terrestris OX=30195 GN=LOC100642610 PE=4 SV=1	LOC100642610	58	99	4182	99	213.8	2.55477e+09	2.47966e+09	2.49032e+09	2.31302e+09	2.30489e+09	2.28185e+09	2.11148e+09	1.98972e+09	2.14089e+09	2.13118e+09	2.11851e+09	2.08301e+09	2.08955e+09	1.93605e+09	2.09053e+09	2.92506e+09	3.01173e+09	3.02934e+09	2.49613e+09	2.62455e+09	2.54573e+09	1.316	1.307	1.274	1.079	1.052	1.047	0.959	0.91	0.995	0.93	0.929	0.893	0.951	0.864	0.938	1.184	1.214	1.257	0.986	1.027	0.985
A0A6P5I6R2	LOW QUALITY PROTEIN: dedicator of cytokinesis protein 1 OS=Bombus terrestris OX=30195 GN=LOC100647000 PE=4 SV=1	LOC100647000	1	1	8	1	228										231352	235104	243378		252744			186689	216665		227111	231185
A0A6P3UIH7	probable actin-related protein 2/3 complex subunit 2 OS=Bombus terrestris OX=30195 GN=LOC100644589 PE=4 SV=1	LOC100644589	16	5	78	5	35.8	1.79931e+06	689595	1.85327e+06	4.10779e+06	5.13033e+06	4.85191e+06	5.86262e+06	6.08363e+06	5.71052e+06	5.47643e+06	5.96105e+06	5.80795e+06	5.08938e+06	6.05842e+06	5.59258e+06	6.75001e+06	8.53184e+06	6.62768e+06	5.23654e+06	6.19721e+06	3.06437e+06	0.433	0.17	0.443	0.895	1.094	1.04	1.244	1.299	1.24	1.117	1.221	1.163	1.082	1.263	1.173	1.276	1.607	1.285	0.967	1.133	0.554
A0A6P3D7M1	N-acetylserotonin O-methyltransferase-like protein(predicted) OS=Bombus terrestris OX=30195 GN=LOC100643725 PE=4 SV=1	LOC100643725	23	4	120	4	22.8	1.05566e+07	1.12707e+07	1.12368e+07	9.1161e+06	7.5616e+06	7.72365e+06	8.13224e+06	7.5772e+06	6.91064e+06	6.26557e+06	7.71005e+06	6.70868e+06	7.00822e+06	6.61643e+06	6.49202e+06	7.33095e+06	7.46106e+06	7.1943e+06	9.26163e+06	8.29509e+06	9.26613e+06	1.594	1.742	1.685	1.246	1.011	1.039	1.083	1.016	0.942	0.802	0.991	0.843	0.935	0.866	0.854	0.87	0.882	0.875	1.073	0.952	1.051
A0A6P3DHY0	endocuticle structural glycoprotein SgAbd-2-like OS=Bombus terrestris OX=30195 GN=LOC100650261 PE=4 SV=1	LOC100650261	61	5	300	5	18.9	4.74928e+08	4.59765e+08	4.73635e+08	2.71082e+08	3.30879e+08	3.10712e+08	2.23601e+08	1.84876e+08	1.90938e+08	1.93924e+08	2.0473e+08	2.22162e+08	1.48645e+08	1.53818e+08	1.50898e+08	1.91866e+08	1.72415e+08	1.94959e+08	1.37632e+08	1.29158e+08	1.24609e+08	2.461	2.439	2.437	1.272	1.519	1.434	1.021	0.85	0.893	0.851	0.903	0.958	0.68	0.69	0.681	0.781	0.699	0.814	0.547	0.508	0.485
A0A6P3U9K6	band 7 protein AGAP004871 isoform X3 OS=Bombus terrestris OX=30195 GN=LOC100650174 PE=4 SV=1	LOC100650174	4	1	9	1	30.2	993938	1.11134e+06	1.33315e+06	885424	1.06204e+06	947028	987812	829689	778618	1.71874e+06	1.92667e+06	2.1655e+06	2.40519e+06	1.75435e+06	2.08281e+06	2.65469e+06	2.8475e+06	2.29171e+06	2.19821e+06	2.15814e+06	3.69446e+06
A0A6P3DBT3	alpha-ketoglutarate-dependent dioxygenase alkB homolog 6 OS=Bombus terrestris OX=30195 GN=LOC100651286 PE=4 SV=1	LOC100651286	5	1	10	1	26.4	825474	637497	680386	656204	573537	416412	425721	475504	513207	448525	423310	526723	403437	482974	405003	584515	461308	650974	225743	346750	227625
A0A6P3UBB1	DE-cadherin OS=Bombus terrestris OX=30195 GN=LOC100644697 PE=4 SV=1	LOC100644697	17	20	268	20	166.5	4.68505e+06	4.85682e+06	3.30671e+06	8.20946e+06	6.47327e+06	6.79094e+06	4.51642e+06	3.39536e+06	4.18157e+06	1.32242e+07	1.36069e+07	1.38462e+07	8.61451e+06	9.3823e+06	1.14005e+07	1.30254e+07	1.39327e+07	1.13576e+07	1.77384e+07	1.67397e+07	1.70942e+07	0.582	0.617	0.408	0.923	0.712	0.751	0.494	0.374	0.469	1.391	1.439	1.431	0.945	1.009	1.234	1.271	1.354	1.136	1.689	1.579	1.594
A0A6P3D772	phosphatidylinositide phosphatase SAC1 OS=Bombus terrestris OX=30195 GN=LOC100648971 PE=4 SV=1	LOC100648971	30	18	248	17	67.2	9.64297e+07	1.03304e+08	1.17553e+08	1.67712e+08	1.29104e+08	1.28946e+08	1.44816e+08	1.19743e+08	1.39848e+08	1.42658e+08	1.35339e+08	1.21363e+08	1.03371e+08	1.17767e+08	9.62527e+07	1.37259e+08	1.41827e+08	1.10019e+08	8.39273e+07	9.10271e+07	7.8017e+07	0.986	1.081	1.194	1.552	1.169	1.174	1.305	1.087	1.29	1.236	1.178	1.033	0.934	1.043	0.858	1.103	1.135	0.906	0.658	0.707	0.599
A0A6P3UEL5	LOW QUALITY PROTEIN: tropomyosin OS=Bombus terrestris OX=30195 GN=LOC100644231 PE=4 SV=1	LOC100644231	32	10	174	10	40.8	2.99463e+07	2.65427e+07	2.9285e+07	2.61683e+07	2.84566e+07	2.60211e+07	3.40838e+07	3.05593e+07	3.41859e+07	3.01392e+07	3.17883e+07	3.03275e+07	3.45978e+07	2.98069e+07	2.68871e+07	3.56614e+07	3.40146e+07	3.32137e+07	3.34697e+07	3.03893e+07	3.32135e+07	1.183	1.073	1.149	0.936	0.996	0.915	1.187	1.071	1.219	1.009	1.069	0.997	1.207	1.02	0.925	1.107	1.052	1.057	1.014	0.912	0.986
A0A6P3UDD5	fibroin heavy chain-like isoform X1 OS=Bombus terrestris OX=30195 GN=LOC105666615 PE=4 SV=1	LOC105666615	7	3	7	3	35.1	979320	1.49265e+06	1.09519e+06	3.79306e+06	3.23806e+06	2.79245e+06	724792	387093	465739	1.69612e+06	1.62822e+06	954875	796283	286194	308641	1.00738e+06	439961	259712	257400	326936	388227	1.076	1.679	1.195	3.773	3.152	2.733	0.702	0.378	0.462	1.579	1.523	0.873	0.773	0.272	0.296	0.87	0.378	0.23	0.217	0.273	0.32
A0A6P3UEB3	serine/threonine-protein phosphatase 5 OS=Bombus terrestris OX=30195 GN=LOC100645178 PE=4 SV=1	LOC100645178	16	6	84	6	55.9	2.0575e+06	1.01777e+06	914886	3.20897e+06	3.47058e+06	3.27073e+06	3.36071e+06	3.53939e+06	3.83912e+06	4.78433e+06	4.11726e+06	4.81536e+06	5.61344e+06	5.07829e+06	6.56307e+06	5.36034e+06	4.88942e+06	3.85285e+06	6.89421e+06	6.80416e+06	6.0163e+06	0.589	0.298	0.26	0.832	0.88	0.834	0.849	0.9	0.992	1.161	1.004	1.148	1.42	1.26	1.638	1.206	1.096	0.889	1.515	1.48	1.294
A0A6P3D8S1	estradiol 17-beta-dehydrogenase 8 OS=Bombus terrestris OX=30195 GN=LOC100645670 PE=4 SV=1	LOC100645670	54	11	262	11	26	5.79775e+07	5.61569e+07	6.27865e+07	3.66061e+07	3.71518e+07	3.6006e+07	3.02952e+07	2.74876e+07	2.78189e+07	2.82694e+07	2.42116e+07	2.77681e+07	2.21568e+07	2.1305e+07	2.39621e+07	2.75145e+07	2.75785e+07	2.90562e+07	2.31906e+07	2.28531e+07	2.29882e+07	2.207	2.188	2.374	1.262	1.253	1.221	1.017	0.929	0.956	0.912	0.785	0.88	0.745	0.703	0.795	0.823	0.822	0.891	0.677	0.661	0.657
A0A6P3DBU9	GDP-mannose 4,6 dehydratase isoform X2 OS=Bombus terrestris OX=30195 GN=LOC100647338 PE=4 SV=1	LOC100647338	25	6	25	6	40.2	158200	201166	126378	413287	551716	224975	1.26861e+06	878519	1.82489e+06	900427	1.96674e+06	912152	544107	453954	848921	1.76806e+06	538152	826640	2.61669e+06	3.51842e+06	1.9286e+06	0.18	0.235	0.143	0.427	0.557	0.228	1.275	0.889	1.878	0.87	1.91	0.866	0.548	0.448	0.844	1.584	0.48	0.759	2.289	3.048	1.652
A0A6P3U2Q6	LOW QUALITY PROTEIN: tripeptidyl-peptidase 2 OS=Bombus terrestris OX=30195 GN=LOC100647107 PE=4 SV=1	LOC100647107	60	63	2813	63	142.4	2.69824e+08	2.59034e+08	2.73221e+08	6.78111e+08	7.61759e+08	7.63386e+08	5.8389e+08	5.68797e+08	5.76354e+08	1.19109e+09	1.30481e+09	1.22105e+09	1.28975e+09	1.25344e+09	1.26428e+09	1.20499e+09	1.14899e+09	1.16533e+09	7.96563e+08	8.24428e+08	9.45524e+08	0.377	0.37	0.379	0.858	0.942	0.95	0.719	0.705	0.727	1.41	1.552	1.419	1.591	1.517	1.539	1.323	1.256	1.311	0.853	0.875	0.992
A0A6P3D9K3	eukaryotic translation initiation factor 4B OS=Bombus terrestris OX=30195 GN=LOC100651635 PE=4 SV=1	LOC100651635	23	11	207	11	57.1	8.2589e+06	7.32079e+06	8.2061e+06	8.54423e+06	1.03661e+07	9.66857e+06	1.36388e+07	1.29619e+07	1.14763e+07	1.40493e+07	1.22625e+07	1.37039e+07	1.26964e+07	1.20984e+07	1.3638e+07	1.39964e+07	1.48033e+07	1.54804e+07	1.90989e+07	2.13812e+07	1.88789e+07	0.777	0.705	0.766	0.727	0.863	0.81	1.13	1.082	0.974	1.119	0.982	1.072	1.055	0.986	1.117	1.034	1.09	1.172	1.377	1.527	1.333
A0A6P5HZZ5	dual 3',5'-cyclic-AMP and -GMP phosphodiesterase 11 isoform X4 OS=Bombus terrestris OX=30195 GN=LOC100644530 PE=4 SV=1	LOC100644530	10	7	54	7	109.6	460659	421502	443376	901449	887791	641155	735662	1.12921e+06	739460	1.17081e+06	1.66632e+06	1.87567e+06	2.15006e+06	2.28944e+06	2.21787e+06	1.29318e+06	1.11539e+06	1.27501e+06	705245	270513	839904	0.508	0.476	0.486	0.9	0.867	0.63	0.715	1.106	0.736	1.094	1.565	1.722	2.095	2.188	2.132	1.121	0.963	1.133	0.597	0.227	0.696
A0A6P3DH06	DEAD-box helicase Dbp80 OS=Bombus terrestris OX=30195 GN=LOC100644937 PE=4 SV=1	LOC100644937	35	18	369	18	53	2.74256e+08	2.14937e+08	2.59987e+08	2.79262e+08	3.46577e+08	3.12613e+08	3.45969e+08	3.51437e+08	3.48566e+08	2.83862e+08	2.83946e+08	2.88874e+08	3.11492e+08	3.09485e+08	3.13619e+08	3.09359e+08	3.02131e+08	2.89058e+08	2.34251e+08	2.52902e+08	2.24806e+08	1.145	0.919	1.078	1.056	1.282	1.162	1.273	1.302	1.313	1.004	1.009	1.004	1.149	1.119	1.141	1.015	0.987	0.972	0.75	0.802	0.705
A0A6P3UDL5	bifunctional 3'-phosphoadenosine 5'-phosphosulfate synthase OS=Bombus terrestris OX=30195 GN=LOC100646080 PE=4 SV=1	LOC100646080	19	10	84	9	71.5	2.97168e+06	2.05247e+06	2.14177e+06	1.61926e+06	1.58606e+06	1.68195e+06	648695	650890	803797	1.41245e+06	1.13406e+06	1.39113e+06	1.53683e+06	1.54985e+06	1.58669e+06	3.16664e+06	2.7885e+06	2.61701e+06	1.70823e+07	1.89904e+07	1.86251e+07	0.885	0.626	0.634	0.437	0.418	0.446	0.17	0.172	0.216	0.356	0.288	0.345	0.404	0.4	0.412	0.741	0.65	0.628	3.902	4.297	4.167
A0A6P3DIG5	UDP-glucuronosyltransferase 2B15 OS=Bombus terrestris OX=30195 GN=LOC100647883 PE=4 SV=1	LOC100647883	36	16	253	6	60.6	3.62851e+06	3.33861e+06	3.17586e+06	4.10607e+06	3.49323e+06	4.02508e+06	5.81825e+06	5.06626e+06	4.15343e+06	5.43418e+06	6.77078e+06	5.2459e+06	5.53298e+06	4.51412e+06	4.85032e+06	1.10439e+07	1.21193e+07	1.15013e+07	3.59773e+07	4.1034e+07	3.90016e+07	0.423	0.398	0.368	0.433	0.361	0.418	0.598	0.524	0.437	0.537	0.672	0.509	0.57	0.456	0.493	1.011	1.106	1.08	3.217	3.634	3.415
A0A6P3U5A1	LOW QUALITY PROTEIN: ATP-binding cassette sub-family B member 10, mitochondrial OS=Bombus terrestris OX=30195 GN=LOC100650335 PE=4 SV=1	LOC100650335	14	7	86	7	72.6	1.35303e+06	1.27929e+06	2.17212e+06	3.94573e+06	4.13195e+06	4.88708e+06	4.27584e+06	3.61619e+06	4.21339e+06	6.9128e+06	5.85681e+06	6.20684e+06	6.03866e+06	6.16088e+06	5.97964e+06	5.83497e+06	6.16105e+06	5.13703e+06	5.18142e+06	4.42158e+06	4.39242e+06	0.353	0.342	0.563	0.932	0.955	1.136	0.984	0.838	0.993	1.529	1.302	1.348	1.393	1.393	1.36	1.197	1.259	1.08	1.038	0.877	0.861
A0A6P3D6Y6	protein obstructor-E isoform X1 OS=Bombus terrestris OX=30195 GN=LOC100644244 PE=4 SV=1	LOC100644244	55	13	423	3	29.6	1.51717e+08	1.5468e+08	1.47109e+08	9.90261e+07	1.12115e+08	1.1769e+08	7.32811e+07	7.25184e+07	7.89134e+07	8.22996e+07	6.78168e+07	8.5298e+07	5.89173e+07	5.70908e+07	5.01664e+07	5.44273e+07	4.92449e+07	5.55579e+07	1.82116e+07	1.69107e+07	1.86127e+07	2.398	2.502	2.309	1.417	1.569	1.656	1.021	1.017	1.125	1.102	0.912	1.122	0.822	0.782	0.691	0.676	0.609	0.707	0.221	0.203	0.221
A0A6P3DLH8	dnaJ homolog subfamily B member 12 isoform X1 OS=Bombus terrestris OX=30195 GN=LOC100648038 PE=4 SV=1	LOC100648038	24	8	21	8	42.7	134844		223780	951690	964029	1.11074e+06	145969	352302	1.24071e+06	2.5127e+06	1.87565e+06	1.94485e+06	1.55385e+06	578852	1.74963e+06	721874	1.82196e+06	2.53567e+06	5.96106e+06	5.91423e+06	4.35391e+06	0.09		0.148	0.574	0.569	0.659	0.086	0.208	0.746	1.418	1.063	1.078	0.914	0.334	1.015	0.378	0.95	1.36	3.045	2.992	2.178
A0A6P3UFU6	3'-5' exonuclease domain-containing protein(predicted) OS=Bombus terrestris OX=30195 GN=LOC100652181 PE=4 SV=1	LOC100652181	5	1	10	1	40.9	161614	121419			166755	167372				248915	223179		155514	266349	259148	403303	343898	254617	424070	249049	410285
A0A6P3DB26	6-phosphogluconolactonase OS=Bombus terrestris OX=30195 GN=LOC100647184 PE=4 SV=1	LOC100647184	66	10	387	10	26.5	3.71433e+07	4.55109e+07	3.88711e+07	4.01538e+07	3.95553e+07	3.66141e+07	4.85211e+07	4.74358e+07	4.85288e+07	3.71736e+07	4.0809e+07	4.09779e+07	4.26283e+07	3.77914e+07	4.10576e+07	3.95478e+07	3.86318e+07	3.86268e+07	5.45769e+07	5.16573e+07	5.02081e+07	1.062	1.332	1.104	1.04	1.002	0.932	1.223	1.204	1.252	0.901	0.994	0.975	1.077	0.936	1.023	0.889	0.865	0.89	1.197	1.122	1.079
A0A6P5I6F2	Major royal jelly protein 2(predicted) OS=Bombus terrestris OX=30195 GN=LOC100651683 PE=4 SV=1	LOC100651683	32	27	832	27	95.8	5.19308e+08	4.418e+08	4.89267e+08	1.83324e+08	1.86683e+08	1.8846e+08	1.6921e+08	1.51275e+08	1.6585e+08	2.37313e+08	2.5553e+08	2.44717e+08	1.29052e+08	1.30541e+08	1.27391e+08	1.41932e+08	1.36945e+08	1.27353e+08	1.39868e+08	1.30122e+08	1.28476e+08	3.008	2.619	2.814	0.961	0.958	0.972	0.864	0.778	0.867	1.165	1.26	1.179	0.66	0.655	0.643	0.646	0.621	0.594	0.621	0.573	0.559
A0A6P3TQ87	peptidyl-tRNA hydrolase ICT1, mitochondrial OS=Bombus terrestris OX=30195 GN=LOC105665890 PE=4 SV=1	LOC105665890	34	6	81	6	23.5	1.46085e+07	1.24368e+07	1.17115e+07	9.23682e+06	1.0169e+07	8.88241e+06	9.88356e+06	8.43636e+06	8.64784e+06	9.34772e+06	8.42326e+06	7.59675e+06	4.56024e+06	7.18509e+06	4.66801e+06	5.63421e+06	6.05251e+06	4.84018e+06	3.11142e+06	3.4966e+06	3.67479e+06	2.302	2.006	1.833	1.318	1.419	1.246	1.373	1.18	1.23	1.248	1.13	0.996	0.635	0.981	0.641	0.698	0.747	0.614	0.376	0.419	0.435
A0A6P3UIF8	putative fatty acyl-CoA reductase CG5065 OS=Bombus terrestris OX=30195 GN=LOC100643556 PE=4 SV=1	LOC100643556	12	3	25	1	26.8	402076		374820	1.18097e+06	1.27358e+06	1.49776e+06	682203	797194	451275	741285			748796		546471
A0A6P3UHP6	ATP synthase lipid-binding protein, mitochondrial OS=Bombus terrestris OX=30195 GN=LOC100647486 PE=4 SV=1	LOC100647486	22	1	8	1	15.1	724587	2.2271e+06	799369	6.19191e+06	2.19258e+06	4.61644e+06	3.18286e+06	1.21541e+06	1.20503e+06	1.59101e+06	1.55199e+06			303352	1.96258e+06		1.56389e+06	2.78547e+06	2.42176e+06	3.15181e+06	3.7576e+06
A0A6P3DL52	DDRGK domain-containing protein 1 OS=Bombus terrestris OX=30195 GN=LOC100651386 PE=4 SV=1	LOC100651386	9	2	14	2	33.4						309978				585225	493845	568487	261320	404657		591440	1.44521e+06	797317	1.48355e+06	1.21161e+06	2.01121e+06						0.398				0.714	0.606	0.682	0.333	0.505		0.669	1.63	0.925	1.639	1.326	2.177
A0A6P5HQK9	Chitin-binding type-2 domain-containing protein(predicted) OS=Bombus terrestris OX=30195 GN=LOC100644767 PE=4 SV=1	LOC100644767	6	6	27	6	145.5	2.29521e+06	1.94162e+06	2.89737e+06	1.98152e+06	1.91353e+06	1.61174e+06	851138	601341	505354	657176	1.21904e+06	990074	285228	320862	300853	157297	676908	599770			273239	2.65	2.295	3.323	2.071	1.957	1.657	0.866	0.616	0.527	0.643	1.198	0.951	0.291	0.321	0.303	0.143	0.612	0.558			0.237
A0A6P3U057	CCR4-NOT transcription complex subunit 1 isoform X1 OS=Bombus terrestris OX=30195 GN=LOC100642693 PE=4 SV=1	LOC100642693	6	12	109	12	270	1.77784e+06	1.06878e+06	1.32756e+06	2.95101e+06	2.13291e+06	2.58343e+06	1.97791e+06	2.04274e+06	2.24483e+06	4.32963e+06	3.83162e+06	3.57186e+06	5.34606e+06	5.78658e+06	5.34121e+06	6.34423e+06	6.58157e+06	6.65892e+06	6.16237e+06	6.18244e+06	5.89013e+06	0.542	0.333	0.402	0.814	0.575	0.701	0.531	0.552	0.617	1.117	0.994	0.905	1.438	1.527	1.418	1.518	1.569	1.634	1.44	1.43	1.348
A0A6P3U9Q1	non-homologous end-joining factor 1 isoform X2 OS=Bombus terrestris OX=30195 GN=LOC100649636 PE=4 SV=1	LOC100649636	5	1	6	1	41.7	244838	151915	146855	261273	202991	228808	207949	186542	246039	103375	124113	291994	178660	356345	171201	203319	186036	201274	142079	5.16312e+06	152609
A0A6P3D8H3	aquaporin AQPAn.G isoform X2 OS=Bombus terrestris OX=30195 GN=LOC100647837 PE=4 SV=1	LOC100647837	17	8	155	4	27.2	1.04123e+08	1.20744e+08	1.06919e+08	7.11724e+07	6.25845e+07	5.70698e+07	3.62082e+07	3.8653e+07	4.53089e+07	4.343e+07	4.53299e+07	4.54199e+07	3.71795e+07	2.57306e+07	2.91477e+07	4.11638e+07	2.49523e+07	2.3929e+07	1.34202e+07	1.47996e+07	1.10915e+07	2.673	3.172	2.725	1.654	1.423	1.304	0.819	0.881	1.049	0.945	0.991	0.97	0.843	0.572	0.652	0.83	0.501	0.495	0.264	0.289	0.214
A0A6P3DC93	28S ribosomal protein S35, mitochondrial isoform X1 OS=Bombus terrestris OX=30195 GN=LOC100648092 PE=4 SV=1	LOC100648092	3	1	10	1	38.8	203866	223189	207362	495497	493092	311618	562529	720119	640385	833136	506181	835183	541756	721842	937379	818364	709721	841702	364552	599576	626770
A0A6P3DAP1	chymotrypsin-2-like OS=Bombus terrestris OX=30195 GN=LOC100646106 PE=4 SV=1	LOC100646106	61	10	152	10	28	2.38444e+07	2.19486e+07	2.07275e+07	2.32548e+07	2.29457e+07	2.32204e+07	2.18479e+07	2.35306e+07	2.23455e+07	1.51923e+07	1.8197e+07	1.91577e+07	2.48911e+07	2.42509e+07	2.61389e+07	3.47612e+07	3.36387e+07	3.17376e+07	4.65768e+07	4.16622e+07	4.35585e+07	1.085	1.022	0.936	0.957	0.924	0.94	0.876	0.95	0.917	0.585	0.705	0.725	1	0.956	1.036	1.242	1.198	1.163	1.625	1.439	1.488
A0A6P5HCS5	lipoyltransferase 1, mitochondrial OS=Bombus terrestris OX=30195 GN=LOC100643441 PE=4 SV=1	LOC100643441	22	8	128	8	45.6	5.75425e+08	6.6961e+08	6.46133e+08	3.94116e+08	4.37038e+08	4.97056e+08	4.83661e+08	5.75083e+08	6.16163e+08	4.07447e+08	6.15773e+08	3.65801e+08	5.5186e+08	5.20748e+08	5.11372e+08	5.56103e+08	5.83541e+08	6.55328e+08	3.80917e+08	3.93073e+08	5.12037e+08	1.347	1.604	1.502	0.835	0.906	1.036	0.998	1.195	1.301	0.808	1.227	0.713	1.141	1.056	1.043	1.023	1.069	1.236	0.684	0.699	0.9
A0A6P3UKF1	LOW QUALITY PROTEIN: venom acid phosphatase Acph-1 OS=Bombus terrestris OX=30195 GN=LOC100647178 PE=4 SV=1	LOC100647178	42	17	255	17	48.4	8.01358e+06	5.58332e+06	6.65523e+06	9.9024e+06	7.94979e+06	8.33001e+06	9.66581e+06	1.04835e+07	8.85942e+06	9.60946e+06	9.48977e+06	1.0278e+07	9.67195e+06	9.12042e+06	9.87023e+06	2.79989e+07	2.76188e+07	2.91683e+07	1.02991e+09	1.02049e+09	1.06241e+09	0.062	0.044	0.051	0.069	0.054	0.057	0.066	0.072	0.062	0.063	0.062	0.066	0.066	0.061	0.066	0.169	0.166	0.181	6.077	5.964	6.14
A0A6P3TQI2	transcription and mRNA export factor ENY2 OS=Bombus terrestris OX=30195 GN=LOC105665751 PE=4 SV=1	LOC105665751	16	2	15	2	10.8	660547	398157	591085	304467	511093	537629	495095	418892	569514	400173	418333	426405	377368	460147	526018	645992	688662	684652	513164	563992	396010	1.599	0.986	1.421	0.667	1.096	1.159	1.056	0.9	1.244	0.821	0.862	0.859	0.807	0.965	1.109	1.228	1.305	1.335	0.953	1.037	0.72
A0A6P3DKX8	ankyrin repeat domain-containing protein 49 OS=Bombus terrestris OX=30195 GN=LOC100652300 PE=4 SV=1	LOC100652300	35	4	62	4	23.7	1.60114e+06	1.73855e+06	1.95171e+06	1.8722e+06	538752	1.53139e+06	2.41369e+06	2.99976e+06	2.63535e+06	2.83371e+06	2.56118e+06	2.57655e+06	2.82447e+06	2.27666e+06	3.0047e+06	2.63245e+06	2.92206e+06	2.88466e+06	1.91501e+06	1.67609e+06	1.95314e+06	0.867	0.963	1.049	0.917	0.258	0.738	1.152	1.441	1.287	1.3	1.18	1.161	1.35	1.068	1.417	1.12	1.238	1.258	0.795	0.689	0.794
A0A6P3UDS6	protein sel-1 homolog 1 OS=Bombus terrestris OX=30195 GN=LOC100647755 PE=4 SV=1	LOC100647755	11	6	21	6	82.5	135616		136243	939198	2.03596e+06	1.26103e+06			621490	2.02282e+06	2.11489e+06	1.34933e+06	2.01243e+06	1.22602e+06	1.33966e+06	2.74931e+06	2.60889e+06	3.09578e+06	5.52037e+06	4.03089e+06	5.71947e+06	0.077		0.076	0.48	1.018	0.634			0.317	0.967	1.016	0.634	1.003	0.599	0.659	1.219	1.153	1.407	2.39	1.728	2.425
A0A6P3DJB9	SPARC OS=Bombus terrestris OX=30195 GN=LOC100651232 PE=4 SV=1	LOC100651232	28	10	185	10	42.8	1.29604e+07	2.48925e+07	1.31695e+07	9.43024e+06	9.72323e+06	9.42167e+06	1.29884e+07	1.17513e+07	7.14318e+06	8.6708e+06	7.50188e+06	9.83969e+06	1.06471e+07	1.0716e+07	7.59533e+06	1.08745e+07	1.0833e+07	9.3862e+06	2.2439e+07	2.05092e+07	2.5096e+07	1.251	2.458	1.262	0.824	0.831	0.809	1.105	1.006	0.622	0.709	0.616	0.79	0.907	0.896	0.639	0.824	0.818	0.729	1.661	1.503	1.819
A0A6P3UBX1	aldose reductase OS=Bombus terrestris OX=30195 GN=LOC100652140 PE=4 SV=1	LOC100652140	82	26	2146	25	35.9	2.78462e+09	3.05787e+09	3.09771e+09	2.47953e+09	2.51008e+09	2.1503e+09	2.55802e+09	2.60877e+09	2.75031e+09	2.1073e+09	2.4634e+09	2.25339e+09	2.30462e+09	2.36957e+09	2.30434e+09	1.56721e+09	1.63817e+09	1.51248e+09	1.46705e+09	1.45879e+09	1.442e+09	1.522	1.711	1.681	1.227	1.215	1.047	1.232	1.265	1.357	0.976	1.146	1.025	1.113	1.122	1.097	0.673	0.701	0.666	0.615	0.606	0.592
A0A6P5I6K7	TX66 protein(predicted) OS=Bombus terrestris OX=30195 GN=LOC105666541 PE=4 SV=1	LOC105666541	10	1	6	1	12.7	735332	650534	787083	558815	470000	449849	195580	253571	201958	161043	265994	293040	225061	352573	335645	259078	230157	280014	209062
A0A6P3U2C9	cell growth-regulating nucleolar protein OS=Bombus terrestris OX=30195 GN=LOC100649577 PE=4 SV=1	LOC100649577	12	3	5	3	41.4				25005.3	136034	148961	37907.6	39579.8	362063	567335	242654	67524.6	107032	381948	94026.9	523274	629735	1.47559e+06	603491	620690	640155				0.074	0.395	0.435	0.11	0.115	1.071	1.575	0.677	0.184	0.31	1.084	0.268	1.347	1.615	3.895	1.517	1.545	1.576
A0A6P3DEH7	aromatic-L-amino-acid decarboxylase OS=Bombus terrestris OX=30195 GN=LOC100648688 PE=4 SV=1	LOC100648688	30	12	148	12	54.3	1.08816e+07	1.22514e+07	1.14762e+07	1.55835e+07	1.67337e+07	1.5685e+07	1.51999e+07	1.5045e+07	1.67001e+07	9.39494e+06	9.64781e+06	9.36087e+06	8.97523e+06	9.37244e+06	9.83619e+06	5.21946e+06	4.63602e+06	5.24058e+06	5.60585e+06	4.51596e+06	5.21759e+06	1.288	1.484	1.349	1.669	1.754	1.653	1.585	1.58	1.783	0.942	0.972	0.922	0.938	0.961	1.014	0.485	0.429	0.499	0.509	0.406	0.464
A0A6P3DH52	Pyridoxine/pyridoxamine 5'-phosphate oxidase (Fragment)(predicted) OS=Bombus terrestris OX=30195 GN=LOC100643625 PE=4 SV=1	LOC100643625	56	14	311	14	29.8	3.96962e+07	4.33937e+07	4.30187e+07	2.84717e+07	3.13215e+07	3.13345e+07	3.33408e+07	3.44014e+07	3.38027e+07	2.31904e+07	2.30203e+07	2.41673e+07	3.3782e+07	3.10261e+07	3.39923e+07	2.41548e+07	2.19564e+07	2.12878e+07	9.20608e+07	8.97491e+07	9.20992e+07	1.227	1.372	1.32	0.796	0.857	0.862	0.908	0.944	0.943	0.607	0.606	0.621	0.922	0.831	0.915	0.586	0.531	0.53	2.182	2.107	2.138
A0A6P3TXR3	nuclear migration protein nudC OS=Bombus terrestris OX=30195 GN=LOC100642576 PE=4 SV=1	LOC100642576	49	17	269	17	40.2	1.25974e+07	1.27171e+07	1.19682e+07	1.49875e+07	1.42258e+07	1.38254e+07	2.13159e+07	2.078e+07	2.06341e+07	2.33817e+07	2.17499e+07	1.70447e+07	1.92002e+07	1.79362e+07	1.47819e+07	2.44e+07	2.75113e+07	3.05665e+07	3.58709e+07	3.67138e+07	3.74483e+07	0.718	0.742	0.677	0.773	0.718	0.702	1.071	1.051	1.061	1.129	1.055	0.808	0.967	0.886	0.734	1.093	1.227	1.403	1.568	1.589	1.603
A0A6P3DFY3	probable small nuclear ribonucleoprotein G OS=Bombus terrestris OX=30195 GN=LOC100643544 PE=4 SV=1	LOC100643544	66	4	183	4	8.6	1.97403e+07	1.96923e+07	1.86384e+07	1.43417e+07	1.59829e+07	1.79741e+07	1.23236e+07	1.19688e+07	1.4791e+07	1.21599e+07	1.38817e+07	1.48298e+07	1.25054e+07	1.09489e+07	1.24193e+07	1.59056e+07	1.59165e+07	1.38788e+07	1.01577e+07	1.08938e+07	1.02071e+07	1.691	1.727	1.586	1.112	1.213	1.371	0.931	0.91	1.143	0.883	1.012	1.057	0.946	0.812	0.927	1.07	1.067	0.958	0.667	0.709	0.657
A0A6P3D483	metalloendopeptidase OMA1, mitochondrial-like OS=Bombus terrestris OX=30195 GN=LOC100650589 PE=4 SV=1	LOC100650589	3	1	4	1	48.3				439803	378099	364352	458530	292641	523914	424179	476728	501207		354349	422375		325880	401520	327518	351441	438746
A0A6P3DCN8	trafficking protein particle complex subunit 3 OS=Bombus terrestris OX=30195 GN=LOC100650966 PE=4 SV=1	LOC100650966	38	6	95	6	20.2	3.2291e+06	2.61515e+06	2.87704e+06	2.55341e+06	3.27678e+06	3.46446e+06	3.77456e+06	3.73165e+06	2.7167e+06	2.63195e+06	2.49939e+06	3.95165e+06	1.00241e+06	3.17086e+06	1.95271e+06	4.27382e+06	3.08995e+06	1.89127e+06	3.15212e+06	3.46472e+06	3.95593e+06	1.308	1.084	1.157	0.936	1.175	1.249	1.348	1.341	0.993	0.903	0.862	1.332	0.359	1.112	0.689	1.36	0.98	0.617	0.979	1.066	1.203
A0A6P3TPX5	mucin-5AC isoform X1 OS=Bombus terrestris OX=30195 GN=LOC100649318 PE=4 SV=1	LOC100649318	10	8	48	8	114	4.045e+06	2.89885e+06	4.01712e+06	1.46579e+06	2.41312e+06	1.76737e+06	2.21367e+06	1.70707e+06	3.03504e+06	2.7306e+06	3.05433e+06	2.79122e+06	3.07635e+06	2.48571e+06	1.96065e+06	2.27635e+06	1.41968e+06	1.36659e+06	4.1725e+06	4.71823e+06	4.4933e+06	1.784	1.308	1.759	0.585	0.943	0.694	0.861	0.668	1.208	1.02	1.147	1.024	1.198	0.95	0.753	0.789	0.49	0.485	1.411	1.581	1.489
A0A6P3UFV6	D-beta-hydroxybutyrate dehydrogenase, mitochondrial OS=Bombus terrestris OX=30195 GN=LOC100649755 PE=4 SV=1	LOC100649755	36	13	305	13	40.9	3.00604e+07	3.07546e+07	2.32956e+07	4.79994e+07	5.6695e+07	4.45004e+07	5.42385e+07	7.31758e+07	5.50643e+07	7.00909e+07	6.31784e+07	7.45126e+07	7.0926e+07	7.5885e+07	6.89023e+07	7.00944e+07	6.86514e+07	6.46786e+07	6.77706e+07	6.68719e+07	7.50276e+07	0.615	0.644	0.473	0.889	1.027	0.811	0.978	1.329	1.017	1.215	1.101	1.269	1.282	1.345	1.229	1.127	1.1	1.066	1.064	1.039	1.153
A0A6P5I885	longitudinals lacking protein, isoforms F/I/K/T isoform X33 OS=Bombus terrestris OX=30195 GN=LOC100649963 PE=4 SV=1	LOC100649963	8	3	7	3	52.6	3.36151e+07	2.91709e+07	3.21585e+07	2.0968e+07	2.83383e+07	2.58016e+07	2.28526e+07	2.4168e+07	2.47893e+07	2.28403e+07	2.2736e+07	2.08014e+07	2.40129e+07	2.18817e+07	2.38575e+07	2.77372e+07	2.45163e+07	2.47334e+07	1.48348e+07	1.87013e+07	1.3652e+07	1.715	1.524	1.63	0.969	1.281	1.172	1.028	1.095	1.142	0.988	0.988	0.883	1.082	0.967	1.061	1.112	0.979	1.017	0.581	0.725	0.523
A0A6P3D7J6	neurofilament heavy polypeptide OS=Bombus terrestris OX=30195 GN=LOC100647892 PE=4 SV=1	LOC100647892	56	17	261	17	51.7	3.30008e+07	2.96099e+07	2.64784e+07	3.48792e+07	3.53285e+07	3.75262e+07	3.83448e+07	4.08004e+07	3.30252e+07	4.47096e+07	4.68084e+07	4.46431e+07	3.74135e+07	3.85031e+07	3.62075e+07	4.60137e+07	5.03684e+07	3.83219e+07	3.61921e+07	4.38493e+07	4.01689e+07	1.041	0.956	0.83	0.996	0.987	1.054	1.066	1.143	0.94	1.195	1.257	1.172	1.043	1.052	0.995	1.141	1.244	0.974	0.876	1.051	0.952
A0A6P3DHA7	dolichyl-diphosphooligosaccharide--protein glycosyltransferase subunit DAD1 OS=Bombus terrestris OX=30195 GN=LOC100648186 PE=4 SV=1	LOC100648186	15	2	32	2	12.6	1.54344e+06	1.73319e+06	1.446e+06	1.63828e+06	2.02329e+06	2.0634e+06			1.05056e+06	1.20814e+06	1.11927e+06	1.07531e+06		821248	731800	1.08716e+06	1.64545e+06	1.49271e+06	1.74728e+06	1.5837e+06	2.19119e+06	1.294	1.487	1.204	1.243	1.502	1.54			0.795	0.858	0.799	0.75		0.596	0.535	0.716	1.08	1.008	1.123	1.009	1.38
A0A6P5IGY8	ubiquitin fusion degradation protein 1 homolog isoform X2 OS=Bombus terrestris OX=30195 GN=LOC100648660 PE=4 SV=1	LOC100648660	37	9	207	9	33.4	1.25996e+07	1.63324e+07	1.38302e+07	1.59631e+07	1.41196e+07	1.42256e+07	1.79697e+07	1.54636e+07	1.64997e+07	1.38076e+07	1.43088e+07	1.29523e+07	1.28836e+07	1.44354e+07	1.33693e+07	1.29498e+07	1.25257e+07	1.24164e+07	1.6748e+07	1.73417e+07	1.76924e+07	1.047	1.389	1.141	1.201	1.039	1.052	1.316	1.14	1.237	0.972	1.012	0.896	0.946	1.039	0.968	0.845	0.815	0.831	1.067	1.095	1.104
A0A6P3TQD8	Microtubule-associated protein futsch-like isoform x2 protein(predicted) OS=Bombus terrestris OX=30195 GN=LOC100646026 PE=4 SV=1	LOC100646026	23	29	449	29	180.5	2.73e+08	2.40819e+08	2.42964e+08	3.91979e+08	3.98544e+08	4.14984e+08	4.19134e+08	5.08843e+08	4.25194e+08	6.25782e+08	5.05964e+08	6.12911e+08	6.22101e+08	5.51622e+08	5.77807e+08	5.74454e+08	7.53706e+08	6.17688e+08	7.7286e+08	6.84513e+08	7.25816e+08	0.639	0.577	0.565	0.831	0.827	0.866	0.865	1.058	0.899	1.242	1.009	1.195	1.287	1.119	1.179	1.057	1.382	1.165	1.388	1.218	1.277
A0A6P3DDC4	methionine-R-sulfoxide reductase B1 OS=Bombus terrestris OX=30195 GN=LOC100651210 PE=4 SV=1	LOC100651210	72	9	305	9	18.4	7.03463e+07	5.81852e+07	6.68051e+07	3.8862e+07	4.17198e+07	4.21746e+07	2.52297e+07	2.82137e+07	2.61611e+07	2.59831e+07	2.7152e+07	2.95167e+07	2.0924e+07	1.90588e+07	2.22566e+07	3.66937e+07	3.97741e+07	3.44211e+07	4.64426e+07	4.41526e+07	4.44302e+07	2.286	1.935	2.156	1.143	1.201	1.22	0.723	0.814	0.767	0.716	0.751	0.798	0.601	0.537	0.63	0.937	1.012	0.901	1.158	1.09	1.085
A0A6P3DA67	transmembrane protein 256 homolog OS=Bombus terrestris OX=30195 GN=LOC100642282 PE=4 SV=1	LOC100642282	42	7	251	7	18.6	1.74483e+08	1.79938e+08	1.86502e+08	1.13777e+08	1.15151e+08	1.07521e+08	7.29821e+07	7.36401e+07	7.38073e+07	7.34575e+07	6.7371e+07	7.1639e+07	7.12978e+07	6.60334e+07	6.9524e+07	7.10027e+07	7.68622e+07	7.88709e+07	6.11971e+07	5.9958e+07	6.27403e+07	2.319	2.448	2.462	1.369	1.356	1.273	0.855	0.869	0.885	0.827	0.762	0.792	0.837	0.76	0.805	0.742	0.8	0.844	0.624	0.605	0.627
A0A6P3D725	polyprenol reductase OS=Bombus terrestris OX=30195 GN=LOC100647495 PE=4 SV=1	LOC100647495	6	2	65	2	35.3	1.95858e+06	2.50699e+06	2.73988e+06	4.27612e+06	4.31036e+06	4.58093e+06	2.35368e+06	2.29289e+06	5.28859e+06	4.26352e+06	4.57167e+06	2.28468e+06	3.54145e+06	3.92121e+06	3.79736e+06	3.38124e+06	1.73397e+06	2.13263e+06	5.05088e+06	5.51412e+06	5.08227e+06	0.664	0.87	0.923	1.312	1.294	1.383	0.703	0.69	1.618	1.225	1.32	0.645	1.061	1.152	1.122	0.901	0.46	0.582	1.313	1.42	1.294
A0A6P3D9H1	glycine cleavage system H protein, mitochondrial OS=Bombus terrestris OX=30195 GN=LOC100650324 PE=4 SV=1	LOC100650324	15	2	89	2	19.3	1.41007e+07	1.53018e+07	1.40688e+07	1.29017e+07	1.56866e+07	1.6545e+07	2.31734e+07	1.92061e+07	1.96072e+07	1.83044e+07	1.80838e+07	1.94464e+07	1.93813e+07	2.09298e+07	1.94906e+07	1.99845e+07	2.00124e+07	2.27096e+07	2.79863e+07	2.64405e+07	2.78911e+07	0.879	0.976	0.871	0.728	0.866	0.918	1.273	1.062	1.103	0.966	0.959	1.008	1.067	1.13	1.058	0.978	0.976	1.14	1.338	1.252	1.306
A0A6P3DE84	synaptic vesicle glycoprotein 2B OS=Bombus terrestris OX=30195 GN=LOC100645598 PE=4 SV=1	LOC100645598	13	5	68	5	56.6	1.21402e+07	1.32076e+07	1.10569e+07	1.5517e+07	1.57332e+07	1.59324e+07	1.50873e+07	1.1565e+07	1.18348e+07	1.43384e+07	9.62707e+06	1.355e+07	9.4564e+06	9.48541e+06	1.11724e+07	1.22306e+07	1.3558e+07	1.48451e+07	2.00744e+07	2.10559e+07	20255460	1.066	1.187	0.965	1.234	1.224	1.246	1.168	0.902	0.938	1.067	0.72	0.991	0.734	0.722	0.855	0.844	0.932	1.05	1.353	1.405	1.337
A0A6P5I912	RNA-binding protein cabeza isoform X2 OS=Bombus terrestris OX=30195 GN=LOC100645958 PE=4 SV=1	LOC100645958	9	4	110	4	42.7	3.84027e+06	6.47887e+06	3.79387e+06	9.94328e+06	7.55666e+06	9.61696e+06	6.48705e+06	1.04765e+07	1.10551e+07	1.02152e+07	1.10235e+07	1.1181e+07	1.00327e+07	7.76029e+06	7.26834e+06	9.98014e+06	7.02769e+06	8.67617e+06	8.02489e+06	7.15123e+06	7.43323e+06	0.562	0.971	0.552	1.318	0.98	1.254	0.837	1.361	1.461	1.267	1.374	1.362	1.298	0.984	0.927	1.148	0.805	1.023	0.901	0.795	0.818
A0A6P3DG38	E3 ubiquitin-protein ligase KCMF1 isoform X1 OS=Bombus terrestris OX=30195 GN=LOC100642976 PE=4 SV=1	LOC100642976	15	4	12	4	55.5				422563		451713	573275	502801	480597	171314		534104	744909		425959	448136	362786	640428	629265	779530	782167				0.881		0.926	1.164	1.028	0.999	0.334		1.023	1.515		0.855	0.811	0.654	1.188	1.111	1.363	1.353
A0A6P3DE21	LOW QUALITY PROTEIN: Golgi apparatus protein 1 OS=Bombus terrestris OX=30195 GN=LOC100650337 PE=4 SV=1	LOC100650337	8	7	21	7	130.6	46565.3	554611		1.27879e+06	1.17638e+06	6.56379e+06	1.02578e+07	1.09295e+06		394891	1.98114e+06	1.56699e+06	894027	1.36816e+06	1.05231e+06	1.89331e+06	1.58989e+06	1.85544e+06	6.24658e+06	6.53661e+06	5.84203e+06	0.021	0.252		0.514	0.463	2.596	4.017	0.431		0.149	0.749	0.579	0.351	0.527	0.407	0.661	0.553	0.664	2.128	2.206	1.949
A0A6P5I894	protein lunapark-B isoform X3 OS=Bombus terrestris OX=30195 GN=LOC100649127 PE=4 SV=1	LOC100649127	11	5	203	1	65.9	2.92071e+07	3.30656e+07	2.77273e+07	4.09452e+07	3.71079e+07	3.90561e+07	4.29847e+07	3.9798e+07	4.43309e+07	4.50661e+07	5.04001e+07	4.90784e+07	3.95232e+07	5.22092e+07	4.89141e+07	4.68644e+07	4.33795e+07	4.80097e+07	5.32702e+07	5.32929e+07	5.82128e+07
A0A6P3U7B6	NADH-ubiquinone oxidoreductase 49 kDa subunit OS=Bombus terrestris OX=30195 GN=LOC100645888 PE=4 SV=1	LOC100645888	49	21	1487	21	55.1	4.53699e+08	4.71503e+08	4.73838e+08	6.58607e+08	6.53447e+08	6.72376e+08	8.71456e+08	8.38708e+08	7.94262e+08	8.39318e+08	8.58109e+08	8.93684e+08	8.08134e+08	8.59535e+08	8.4637e+08	7.68479e+08	8.55934e+08	6.8576e+08	5.34255e+08	5.49573e+08	5.37614e+08	0.779	0.829	0.808	1.024	0.994	1.028	1.319	1.278	1.231	1.221	1.254	1.277	1.226	1.279	1.266	1.037	1.15	0.948	0.704	0.717	0.693
A0A6P3U6X6	proteasome-associated protein ECM29 homolog OS=Bombus terrestris OX=30195 GN=LOC100643055 PE=4 SV=1	LOC100643055	14	21	109	21	204.1	1.02375e+06	4.67952e+06	441633	1.22556e+06	1.86365e+06	1.25291e+06	1.53458e+06	3.47787e+06	6.40118e+06	2.99345e+06	4.16031e+06	8.11098e+06	5.76113e+06	3.18281e+06	4.20271e+06	1.03341e+07	6.86013e+06	5.62383e+06	1.37847e+07	1.42681e+07	1.50241e+07	0.226	1.056	0.097	0.245	0.364	0.246	0.298	0.681	1.274	0.559	0.781	1.488	1.122	0.608	0.808	1.79	1.184	0.999	2.332	2.39	2.489
A0A6P3DLQ6	sorbitol dehydrogenase isoform X1 OS=Bombus terrestris OX=30195 GN=LOC100645107 PE=4 SV=1	LOC100645107	55	21	3022	2	38.6	1.1386e+09	1.1404e+09	1.0971e+09	1.40363e+09	1.49464e+09	1.44636e+09	1.88295e+09	1.90797e+09	1.96634e+09	1.37301e+09	1.4268e+09	1.43828e+09	1.71031e+09	1.86824e+09	1.8712e+09	8.02337e+08	7.74836e+08	8.2031e+08	5.57062e+08	5.83743e+08	5.49502e+08	1.071	1.098	1.024	1.195	1.245	1.211	1.561	1.592	1.669	1.094	1.142	1.125	1.421	1.522	1.533	0.593	0.57	0.621	0.402	0.417	0.388
A0A6P3TR27	proteasome subunit alpha type-5 OS=Bombus terrestris OX=30195 GN=LOC100642803 PE=4 SV=1	LOC100642803	59	10	464	10	26.6	8.44597e+07	8.96105e+07	8.22134e+07	8.73725e+07	8.63795e+07	8.34653e+07	1.13741e+08	1.13793e+08	1.22198e+08	1.08189e+08	9.58268e+07	1.00418e+08	7.07993e+07	9.21972e+07	8.78528e+07	9.46319e+07	9.29698e+07	9.90468e+07	1.27714e+08	1.21041e+08	1.32557e+08	1.037	1.126	1.003	0.971	0.94	0.913	1.231	1.24	1.354	1.126	1.002	1.026	0.768	0.981	0.94	0.913	0.894	0.98	1.203	1.129	1.223
A0A6P3DB25	bolA-like protein DDB_G0274169 OS=Bombus terrestris OX=30195 GN=LOC100645495 PE=4 SV=1	LOC100645495	22	2	28	2	14.8	2.46386e+06	2.3255e+06	3.24105e+06	2.27066e+06	2.13459e+06	2.16782e+06	1.73914e+06	1.24884e+06	1.61617e+06	1.45039e+06	1.90336e+06	1.56278e+06	1.42386e+06	2.10251e+06	1.40194e+06	1.41205e+06	2.11256e+06	1.80188e+06	1.4519e+06	2.114e+06	1.69699e+06	1.593	1.539	2.081	1.329	1.222	1.248	0.991	0.716	0.943	0.794	1.048	0.841	0.813	1.177	0.79	0.717	1.069	0.938	0.72	1.038	0.824
A0A6P3U4M9	very-long-chain (3R)-3-hydroxyacyl-CoA dehydratase hpo-8 isoform X1 OS=Bombus terrestris OX=30195 GN=LOC100645881 PE=4 SV=1	LOC100645881	27	5	83	5	26.4	4.95137e+06	6.34902e+06	5.3378e+06	1.06405e+07	1.01059e+07	8.18758e+06	9.33059e+06	7.49459e+06	3.95941e+06	5.37958e+06	8.30057e+06	7.86022e+06	1.00502e+07	8.39213e+06	1.0206e+07	1.09506e+07	9.76559e+06	1.01107e+07	2.29014e+07	2.66415e+07	2.12364e+07	0.582	0.763	0.623	1.131	1.051	0.856	0.966	0.781	0.42	0.535	0.83	0.768	1.043	0.854	1.045	1.011	0.898	0.957	2.063	2.377	1.874
A0A6P3D7W4	protein will die slowly OS=Bombus terrestris OX=30195 GN=LOC100642280 PE=4 SV=1	LOC100642280	14	5	47	5	36.5	4.71099e+06	4.26811e+06	2.95555e+06	3.49971e+06	5.41732e+06	1.92859e+06	4.25984e+06	3.82275e+06	1.76793e+06	1.15891e+07	1.31528e+06	1.09175e+07	1.11338e+07	1.50427e+06	1.22893e+06	1.76397e+07	2.07511e+06	1.8838e+07	2.49744e+07	1.61833e+06	1.67544e+06	0.88	0.816	0.548	0.592	0.897	0.321	0.702	0.634	0.298	1.835	0.209	1.698	1.838	0.244	0.2	2.59	0.304	2.835	3.579	0.23	0.235
A0A6P3U4W6	dolichyl-diphosphooligosaccharide--protein glycosyltransferase subunit 2 OS=Bombus terrestris OX=30195 GN=LOC100642495 PE=4 SV=1	LOC100642495	23	14	295	14	78.9	1.33565e+08	9.06245e+07	1.15138e+08	1.04054e+08	1.20546e+08	1.12889e+08	8.97371e+07	8.77947e+07	9.63288e+07	7.14399e+07	5.77955e+07	8.86519e+07	5.99574e+07	7.56545e+07	7.72664e+07	9.39862e+07	8.69871e+07	9.46416e+07	8.03769e+07	7.12509e+07	8.78572e+07	1.805	1.253	1.545	1.273	1.443	1.358	1.069	1.053	1.175	0.818	0.665	0.997	0.716	0.886	0.91	0.998	0.92	1.03	0.833	0.731	0.892
A0A6P3U5W5	glutathione S-transferase 1 isoform X1 OS=Bombus terrestris OX=30195 GN=LOC100646355 PE=4 SV=1	LOC100646355	26	5	71	5	27.1	5.39265e+07	3.31855e+07	4.84512e+07	3.52363e+07	3.96818e+07	4.02939e+07	6.3165e+07	5.96661e+07	6.51817e+07	6.87047e+07	7.35556e+07	6.74617e+07	6.84706e+07	6.1159e+07	6.21666e+07	4.10958e+07	4.26152e+07	4.03432e+07	2.08636e+07	2.32355e+07	2.08593e+07	1.343	0.846	1.198	0.794	0.875	0.893	1.386	1.318	1.464	1.449	1.559	1.398	1.506	1.319	1.349	0.804	0.83	0.809	0.398	0.439	0.39
A0A6P3UIH6	high affinity cAMP-specific and IBMX-insensitive 3',5'-cyclic phosphodiesterase 8 isoform X1 OS=Bombus terrestris OX=30195 GN=LOC100631058 PE=4 SV=1	LOC100631058	6	4	25	4	96.3	72124.2	79798.2			186611	178732	233327	67818.9	307143	745160	644562	341541	628907	595432	403191	584265	649967	774624	348880	453031	396628	0.217	0.246			0.498	0.48	0.62	0.181	0.835	1.903	1.654	0.857	1.675	1.555	1.059	1.384	1.534	1.881	0.807	1.037	0.898
A0A6P3DFE7	rRNA methyltransferase 3, mitochondrial OS=Bombus terrestris OX=30195 GN=LOC100651775 PE=4 SV=1	LOC100651775	8	4	14	4	47.5	1.11097e+06	1.38627e+06	1.37038e+06	1.31918e+06	2.00021e+06	1.22284e+06	2.17661e+06	1.74345e+06	1.88474e+06	2.54436e+06	2.50927e+06	2.20737e+06	1.08927e+06	1.49478e+06	1.10262e+06	3.11502e+06	3.44924e+06	3.32829e+06	2.97967e+06	2.88544e+06	3.00672e+06	0.648	0.828	0.794	0.697	1.033	0.635	1.119	0.903	0.992	1.258	1.246	1.072	0.561	0.755	0.561	1.428	1.575	1.564	1.333	1.279	1.318
A0A6P5I9L8	smoothelin-like protein 2 OS=Bombus terrestris OX=30195 GN=LOC110119184 PE=4 SV=1	LOC110119184	13	3	50	3	20.3	840500	811104	266880	1.26978e+06	944373	1.35288e+06	2.09696e+06	1.99008e+06	1.98025e+06	1.44266e+06	1.64875e+06	1.61245e+06	966891	1.55853e+06	1.35217e+06	1.53123e+06	1.50759e+06	1.58641e+06	1.59848e+06	1.51056e+06	1.80451e+06	0.726	0.717	0.229	0.993	0.722	1.04	1.596	1.525	1.543	1.056	1.212	1.159	0.738	1.166	1.018	1.039	1.019	1.104	1.059	0.991	1.171
A0A6P3TZP7	Neurotrypsin(predicted) OS=Bombus terrestris OX=30195 GN=LOC100644923 PE=4 SV=1	LOC100644923	33	48	930	1	214.5
A0A6P3D9W6	LOW QUALITY PROTEIN: transmembrane protein 147 OS=Bombus terrestris OX=30195 GN=LOC100644165 PE=4 SV=1	LOC100644165	7	2	26	2	25.4	1.08641e+06	977638	1.03374e+06	827181	1.1783e+06	1.34834e+06	438526	390179	394687	288175	255013	282843	238845	274806	490043	876250	950850	390734	1.09739e+06	981533	1.14269e+06	1.863	1.716	1.76	1.284	1.79	2.059	0.663	0.594	0.611	0.419	0.372	0.404	0.362	0.408	0.732	1.181	1.276	0.54	1.443	1.279	1.472
A0A6P3D629	leishmanolysin-like peptidase OS=Bombus terrestris OX=30195 GN=LOC100644117 PE=4 SV=1	LOC100644117	3	1	16	1	77.5	214682	115528	155259	184513	105516	91600.7		180772	164772	179304	122533		120563		154111	127118	211946		219276		168150
A0A6P3DLS8	UDP-glucuronosyltransferase 2B15 OS=Bombus terrestris OX=30195 GN=LOC100648003 PE=4 SV=1	LOC100648003	34	17	390	11	60.5	6.26411e+06	6.07506e+06	6.98424e+06	1.62611e+07	1.75874e+07	1.65044e+07	1.32149e+07	1.39244e+07	1.11103e+07	1.35771e+07	1.71545e+07	1.577e+07	1.25802e+07	1.28961e+07	1.06209e+07	1.80472e+07	1.79934e+07	1.26957e+07	1.40648e+07	1.42688e+07	2.17309e+07	0.555	0.551	0.614	1.304	1.38	1.302	1.032	1.095	0.888	1.019	1.294	1.162	0.984	0.989	0.82	1.256	1.247	0.906	0.955	0.96	1.446
A0A6P3U4Q9	LOW QUALITY PROTEIN: reticulocalbin-2 OS=Bombus terrestris OX=30195 GN=LOC100649029 PE=4 SV=1	LOC100649029	51	10	145	10	37.9	5.16115e+06	5.16438e+06	6.34175e+06	6.06199e+06	7.41239e+06	7.83294e+06	7.93245e+06	7.96165e+06	4.09182e+06	6.64424e+06	1.01358e+07	9.23683e+06	8.20691e+06	1.11446e+07	1.03797e+07	9.59465e+06	1.16418e+07	7.44563e+06	1.05056e+07	1.19109e+07	1.05086e+07	0.754	0.773	0.921	0.802	0.96	1.02	1.022	1.033	0.54	0.823	1.261	1.124	1.06	1.411	1.322	1.102	1.332	0.877	1.178	1.323	1.154
A0A6P3UA67	liprin-alpha-1 isoform X5 OS=Bombus terrestris OX=30195 GN=LOC100652138 PE=4 SV=1	LOC100652138	3	3	19	3	140.4		100437	98768.3	386914	266224	138120	380093	151685		202538	742128	204242	216695	1.19924e+06	726269	866703	674768	854466	728499	921232	865555		0.245	0.234	0.835	0.562	0.293	0.799	0.321		0.409	1.506	0.405	0.456	2.477	1.509	1.624	1.259	1.641	1.332	1.668	1.55
A0A6P3D5C4	28S ribosomal protein S36, mitochondrial OS=Bombus terrestris OX=30195 GN=LOC100645934 PE=4 SV=1	LOC100645934	66	4	187	4	9.2	8.43833e+07	1.29912e+08	1.09463e+08	8.56083e+07	9.85215e+07	9.05299e+07	6.18585e+07	4.72385e+07	6.64949e+07	7.1957e+07	8.57824e+07	9.36759e+07	5.61048e+07	8.09385e+07	6.99405e+07	9.83145e+07	4.97394e+07	5.18778e+07	4.52251e+07	4.14382e+07	33279949	1.393	2.195	1.795	1.279	1.441	1.331	0.9	0.692	0.991	1.007	1.206	1.287	0.818	1.158	1.006	1.275	0.643	0.69	0.573	0.52	0.413
A0A6P5HRI2	patronin isoform X7 OS=Bombus terrestris OX=30195 GN=LOC100649681 PE=4 SV=1	LOC100649681	2	2	26	2	194.2	65974.2	147777	98535.3	157602	106384	234925	172140	461118	398834	535783	235652	243274	352843	301683	320943	584510	522698	833769	604688	510364	686421	0.223	0.512	0.331	0.483	0.319	0.708	0.513	1.384	1.217	1.536	0.679	0.685	1.054	0.884	0.946	1.553	1.384	2.272	1.569	1.311	1.744
A0A6P3D7S5	WD repeat-containing protein 92 OS=Bombus terrestris OX=30195 GN=LOC100647456 PE=4 SV=1	LOC100647456	16	6	35	6	39.8	3.15004e+06	3.54982e+06	3.57539e+06	970957	757704	1.12438e+06	1.84641e+06	616294	3.3689e+06	1.05642e+06	992389	1.00027e+06	1.20075e+06	622170	760683	1.27172e+06	1.27253e+06	553880	976089	1.12405e+06	1.18933e+06	2.606	3.005	2.937	0.727	0.555	0.828	1.346	0.452	2.515	0.74	0.699	0.689	0.877	0.446	0.548	0.826	0.824	0.369	0.619	0.706	0.739
A0A6P3UAY4	C1q domain-containing protein(predicted) OS=Bombus terrestris OX=30195 GN=LOC105666492 PE=4 SV=1	LOC105666492	13	2	58	2	16.7	6.83736e+07	5.9607e+07	6.83818e+07	6.16233e+07	5.38707e+07	5.11713e+07	3.52385e+07	3.55448e+07	3.30611e+07	2.60199e+07	2.81443e+07	2.77127e+07	2.22031e+07	2.5424e+07	2.10376e+07	3.11075e+07	2.82597e+07	2.89142e+07	1.95926e+07	2.00607e+07	21015303	2.286	2.04	2.271	1.865	1.595	1.524	1.039	1.055	0.998	0.737	0.801	0.771	0.656	0.736	0.613	0.817	0.74	0.779	0.502	0.51	0.528
A0A6P3UDU6	Cation-dependent mannose-6-phosphate receptor(predicted) OS=Bombus terrestris OX=30195 GN=LOC100649072 PE=4 SV=1	LOC100649072	24	3	21	3	27.3	556149	709009	652213	405920		414589		146262	130400	586518	172558	315026	243705		165658	146774	231619	241061	870088	810711	682541	1.633	2.131	1.902	1.079		1.084		0.381	0.346	1.459	0.431	0.77	0.632		0.424	0.339	0.532	0.57	1.959	1.808	1.505
A0A6P3D7M8	translocator protein OS=Bombus terrestris OX=30195 GN=LOC100644246 PE=4 SV=1	LOC100644246	30	5	45	5	19.5	5.49946e+07	4.50715e+07	5.57699e+07	3.73832e+07	3.6399e+07	3.83781e+07	1.77581e+07	1.91565e+07	1.72504e+07	1.64214e+07	1.63391e+07	1.54192e+07	1.71334e+07	1.92781e+07	1.74166e+07	2.24577e+07	2.15189e+07	2.15139e+07	1.85362e+07	1.82138e+07	1.59716e+07	2.598	2.18	2.617	1.599	1.523	1.615	0.74	0.803	0.736	0.657	0.657	0.606	0.715	0.789	0.717	0.834	0.796	0.819	0.672	0.654	0.567
A0A6P3D7L9	protein HID1 OS=Bombus terrestris OX=30195 GN=LOC100642441 PE=4 SV=1	LOC100642441	2	2	6	2	88.3	553858	312503	435416	485700	480336	711308	293929	544677	485102	594449	653145	547088	544156	652727	667374	1.41307e+06	442816	2.1265e+06	746779	677478	1.21786e+06	0.973	0.562	0.76	0.772	0.747	1.113	0.455	0.849	0.769	0.885	0.977	0.8	0.844	0.993	1.022	1.95	0.609	3.009	1.006	0.904	1.607
A0A6P3UCV1	DDB1- and CUL4-associated factor 7 OS=Bombus terrestris OX=30195 GN=LOC100646684 PE=4 SV=1	LOC100646684	10	4	29	4	38.9	1.19695e+06	1.57033e+06	2.01545e+06	1.68185e+06	1.94674e+06	1.6708e+06	1.73811e+06	1.75921e+06	1.97525e+06	2.48863e+06	2.37671e+06	2.20381e+06	2.85242e+06	2.56422e+06	2.62271e+06	3.55558e+06	4.3053e+06	4.07064e+06	3.16349e+06	2.9927e+06	3.46915e+06	0.587	0.789	0.982	0.747	0.846	0.73	0.752	0.766	0.875	1.035	0.993	0.9	1.236	1.09	1.122	1.371	1.654	1.609	1.191	1.116	1.279
A0A6P3DI25	CDK5 regulatory subunit-associated protein 3 OS=Bombus terrestris OX=30195 GN=LOC100645897 PE=4 SV=1	LOC100645897	15	7	28	7	58.6				406731	3.37533e+06	3.69447e+06	3.83212e+06	3.2897e+06	226916	4.6316e+06	4.91309e+06	1.73871e+06	4.93036e+06	6.45625e+06	5.41016e+06	9.13706e+06	8.02905e+06	7.46479e+06	7.67462e+06	7.9792e+06	8.84534e+06				0.088	0.713	0.785	0.806	0.697	0.049	0.937	0.998	0.345	1.039	1.335	1.125	1.713	1.5	1.435	1.405	1.447	1.586
A0A6P3D970	WD repeat-containing protein 75 OS=Bombus terrestris OX=30195 GN=LOC100649764 PE=4 SV=1	LOC100649764	4	2	8	2	98				141620	99592.3	158126				408800	417398	323834	482078	306432	422761	91044		149608	453214	526649	411170				0.499	0.343	0.548				1.347	1.382	1.048	1.656	1.033	1.433	0.278		0.469	1.352	1.556	1.201
A0A6P3DD11	Putative secreted protein (Fragment)(predicted) OS=Bombus terrestris OX=30195 GN=LOC100646913 PE=4 SV=1	LOC100646913	35	3	45	3	9.4	1.80977e+07	1.47796e+07	1.38641e+07	2.17298e+06	2.28695e+06	2.07534e+06	877198	1.18381e+06	1.08549e+06	5.64148e+06	5.63888e+06	6.23518e+06	1.9006e+06	882256	749303	1.26618e+07	1.32699e+07	1.43223e+07	3.48485e+06	4.19146e+06	3.73512e+06	3.591	3.002	2.732	0.39	0.402	0.367	0.153	0.208	0.194	0.949	0.953	1.03	0.333	0.152	0.13	1.974	2.061	2.289	0.53	0.632	0.557
A0A6P3D749	arrestin domain-containing protein 2-like OS=Bombus terrestris OX=30195 GN=LOC100642444 PE=4 SV=1	LOC100642444	3	1	3	1	45.7																			643274		598325
A0A6P3U7Q8	protein SGT1 homolog OS=Bombus terrestris OX=30195 GN=LOC100645570 PE=4 SV=1	LOC100645570	51	5	90	5	24.6	6.90899e+06	1.03015e+07	6.89936e+06	6.41432e+06	8.00441e+06	8.24559e+06	6.25828e+06	6.72596e+06	6.45323e+06	5.03215e+06	5.61166e+06	5.43217e+06	4.44787e+06	5.13929e+06	5.89554e+06	7.71624e+06	9.10702e+06	7.78497e+06	1.07075e+07	9.24777e+06	1.20078e+07	1.147	1.751	1.138	0.964	1.177	1.219	0.916	0.991	0.967	0.708	0.793	0.751	0.652	0.739	0.853	1.007	1.184	1.041	1.364	1.166	1.498
A0A6P3D8I8	cysteine and histidine-rich domain-containing protein OS=Bombus terrestris OX=30195 GN=LOC100646105 PE=4 SV=1	LOC100646105	23	7	74	7	38.3	2.55074e+06	2.13346e+06	877182	5.53218e+06	4.44758e+06	4.4872e+06	6.35826e+06	5.62004e+06	6.73845e+06	6.30227e+06	6.40725e+06	2.26797e+07	5.76068e+06	5.42826e+06	2.62855e+07	6.61621e+06	2.62996e+07	7.05599e+06	8.18987e+06	2.0638e+07	7.68939e+06	0.348	0.297	0.119	0.682	0.537	0.544	0.764	0.68	0.828	0.728	0.743	2.571	0.693	0.641	3.12	0.708	2.805	0.774	0.856	2.136	0.787
A0A6P3U6Y0	Golgi phosphoprotein 3 homolog sauron OS=Bombus terrestris OX=30195 GN=LOC100649723 PE=4 SV=1	LOC100649723	9	2	17	2	34.5	765853	1.03371e+06	890831	2.18895e+06	2.58183e+06	1.98419e+06	2.30293e+06	2.19845e+06	2.68412e+06	2.34847e+06	2.48136e+06	2.60654e+06	1.62099e+06	1.56255e+06	1.42625e+06	370843	352427	337036	1.63507e+06	589638	769702	0.6	0.828	0.693	1.551	1.79	1.383	1.589	1.528	1.896	1.558	1.654	1.698	1.121	1.06	0.973	0.228	0.216	0.213	0.982	0.351	0.453
A0A6P3DCQ1	CHK domain-containing protein(predicted) OS=Bombus terrestris OX=30195 GN=LOC100645600 PE=4 SV=1	LOC100645600	13	3	15	3	48.5																885152	678014	741798	496548	538743	606481																1.29	0.985	1.108	0.707	0.759	0.845
A0A6P3DA66	exocyst complex component 4 OS=Bombus terrestris OX=30195 GN=LOC100642880 PE=4 SV=1	LOC100642880	16	2	30	2	17.9	1.53433e+06	1.20541e+06	1.13612e+06	995973	1.56888e+06	1.64113e+06	1.17418e+06	1.41789e+06	1.04638e+06	1.50972e+06	1.31767e+06	1.47278e+06	1.82811e+06	1.69598e+06	2.10678e+06	1.24689e+06	1.18106e+06	835424	1.22512e+06	1.17761e+06	1.1649e+06	1.38	1.11	1.015	0.811	1.25	1.315	0.931	1.132	0.85	1.151	1.009	1.103	1.453	1.322	1.652	0.881	0.832	0.605	0.845	0.805	0.787
A0A6P3DD68	U1 small nuclear ribonucleoprotein C OS=Bombus terrestris OX=30195 GN=LOC100646869 PE=4 SV=1	LOC100646869	16	2	58	2	18.1	4.93892e+06	4.78e+06	4.6721e+06	4.74597e+06	4.33812e+06	4.14955e+06	1.87873e+06	1.90201e+06	2.41479e+06	3.1228e+06	1.87082e+06	1.80545e+06	2.10837e+06	1.95962e+06	1.34112e+06	2.30195e+06	1.16452e+06	2.56168e+06	1.49602e+06	1.44987e+06	1.16788e+06	2.253	2.232	2.117	1.96	1.753	1.686	0.756	0.77	0.994	1.207	0.727	0.685	0.85	0.774	0.533	0.825	0.416	0.941	0.523	0.502	0.4
A0A6P5IE28	catenin alpha OS=Bombus terrestris OX=30195 GN=LOC100648462 PE=4 SV=1	LOC100648462	4	2	4	2	101.3														97839.6		174139		244685	196546	170208	178385														0.584		0.943		1.359	1.04	0.892	0.924
A0A6P3DDF6	Putative secreted protein(predicted) OS=Bombus terrestris OX=30195 GN=LOC100643086 PE=4 SV=1	LOC100643086	28	5	208	5	16	5.14592e+07	4.69725e+07	4.72057e+07	2.80997e+07	3.33641e+07	3.01818e+07	2.10804e+07	2.10343e+07	1.73814e+07	1.47413e+07	1.29075e+07	1.90134e+07	1.793e+07	1.98059e+07	1.93277e+07	2.10204e+07	2.38905e+07	1.88347e+07	1.87603e+07	2.01818e+07	1.91609e+07	2.525	2.359	2.3	1.248	1.45	1.318	0.912	0.916	0.77	0.613	0.539	0.776	0.777	0.842	0.826	0.81	0.917	0.744	0.706	0.752	0.706
A0A6P3U5W1	trans-1,2-dihydrobenzene-1,2-diol dehydrogenase OS=Bombus terrestris OX=30195 GN=LOC100649548 PE=4 SV=1	LOC100649548	68	22	708	22	37.3	1.70107e+08	1.81172e+08	1.62948e+08	2.19442e+08	2.24463e+08	1.99997e+08	2.43389e+08	2.42347e+08	2.41569e+08	1.86124e+08	1.8641e+08	1.88323e+08	1.83436e+08	1.96893e+08	2.01773e+08	1.84575e+08	1.63769e+08	1.88202e+08	1.82524e+08	1.76245e+08	1.85524e+08	1.061	1.156	1.009	1.239	1.24	1.111	1.338	1.341	1.359	0.983	0.99	0.977	1.01	1.064	1.096	0.904	0.799	0.945	0.873	0.835	0.869
A0A6P3TL90	40S ribosomal protein S28 OS=Bombus terrestris OX=30195 GN=LOC105665663 PE=4 SV=1	LOC105665663	45	3	32	2	7.4	5.1242e+07	5.12221e+07	5.40702e+07	2.70739e+07	4.6669e+07	4.67602e+07	3.6523e+07	3.63303e+07	4.16833e+07	3.87677e+07	3.27943e+07	3.69803e+07	3.29567e+07	3.73934e+07	4.0901e+07	4.59922e+07	4.45036e+07	4.46146e+07	5.60505e+07	5.37669e+07	57041910	1.438	1.471	1.507	0.688	1.16	1.168	0.903	0.905	1.055	0.922	0.783	0.863	0.817	0.909	1	1.014	0.977	1.008	1.206	1.146	1.202
A0A6P3DD79	alpha-tocopherol transfer protein-like OS=Bombus terrestris OX=30195 GN=LOC100649890 PE=4 SV=1	LOC100649890	24	7	31	7	35.2	798262	702834	840259	1.64899e+06	964368	1.87404e+06	1.65338e+06	652727	1.87298e+06	1.08736e+06	1.18529e+06	835579	1.17882e+06	1.20835e+06	897615	3.66546e+06	3.99304e+06	3.11646e+06	3.77578e+06	3.97919e+06	4.25223e+06	0.509	0.459	0.532	0.952	0.545	1.064	0.929	0.369	1.078	0.588	0.644	0.443	0.664	0.668	0.499	1.837	1.993	1.601	1.847	1.928	2.037
A0A6P3DHZ6	integrin alpha-PS2 isoform X1 OS=Bombus terrestris OX=30195 GN=LOC100649030 PE=4 SV=1	LOC100649030	19	26	338	26	184.3	2.29948e+07	2.27338e+07	2.01883e+07	2.30621e+07	2.184e+07	2.05805e+07	2.58694e+07	2.21702e+07	2.2176e+07	2.89189e+07	3.41988e+07	2.90414e+07	2.20557e+07	2.23013e+07	2.05322e+07	3.13731e+07	3.19083e+07	2.37183e+07	3.72532e+07	3.92217e+07	3.78807e+07	1.052	1.065	0.917	0.955	0.885	0.839	1.043	0.9	0.916	1.121	1.332	1.106	0.891	0.884	0.819	1.128	1.143	0.874	1.307	1.363	1.302
A0A6P3DFE8	cleft lip and palate transmembrane protein 1-like protein OS=Bombus terrestris OX=30195 GN=LOC100643901 PE=4 SV=1	LOC100643901	6	2	19	2	61.1			75320.4	128974		100578						178322		196182		198656			603989	547090	1.34207e+06			0.244	0.38		0.292						0.483		0.554		0.508			1.509	1.354	3.284
A0A6P3DKW6	methionine--tRNA ligase, mitochondrial isoform X1 OS=Bombus terrestris OX=30195 GN=LOC100652212 PE=4 SV=1	LOC100652212	24	12	141	12	75.3	1.02138e+07	9.79334e+06	1.00877e+07	1.26846e+07	1.36429e+07	1.17264e+07	1.99869e+07	1.62887e+07	1.49187e+07	1.32169e+07	9.01934e+06	1.32011e+07	9.16766e+06	6.82351e+06	8.13336e+06	7.02594e+06	1.15557e+07	1.05632e+07	5.78435e+06	4.65958e+06	3.8839e+06	1.177	1.155	1.154	1.323	1.392	1.203	2.03	1.666	1.551	1.291	0.885	1.266	0.933	0.681	0.817	0.636	1.042	0.98	0.511	0.408	0.336
A0A6P3DA99	DNA damage-binding protein 1 OS=Bombus terrestris OX=30195 GN=LOC100650523 PE=4 SV=1	LOC100650523	29	28	403	28	130.4	4.51142e+06	3.47471e+06	2.86253e+06	1.60117e+07	1.9289e+07	2.06356e+07	1.23837e+07	1.07967e+07	1.03021e+07	2.86565e+07	1.96916e+07	1.70416e+07	1.87822e+07	1.9498e+07	2.24576e+07	2.33358e+07	2.31611e+07	2.87005e+07	2.43396e+07	2.95177e+07	3.04305e+07	0.3	0.236	0.189	0.963	1.135	1.22	0.725	0.636	0.617	1.613	1.113	0.942	1.102	1.122	1.3	1.218	1.204	1.535	1.24	1.489	1.518
A0A6P3TY80	cytochrome b-c1 complex subunit Rieske, mitochondrial isoform X1 OS=Bombus terrestris OX=30195 GN=LOC100644605 PE=4 SV=1	LOC100644605	68	15	1451	15	29.7	1.6259e+09	1.48183e+09	1.39797e+09	1.37155e+09	1.4633e+09	1.4145e+09	1.20355e+09	1.25304e+09	1.29171e+09	1.09964e+09	1.15125e+09	1.26934e+09	1.09255e+09	1.17549e+09	1.11337e+09	1.18311e+09	1.12184e+09	1.15331e+09	7.75493e+08	8.17826e+08	7.89792e+08	1.65	1.539	1.409	1.26	1.316	1.278	1.077	1.129	1.183	0.946	0.995	1.072	0.98	1.034	0.985	0.944	0.891	0.943	0.604	0.631	0.602
A0A6P3DCZ4	selenoprotein F OS=Bombus terrestris OX=30195 GN=LOC100650767 PE=4 SV=1	LOC100650767	35	6	113	6	17.6	1.02852e+07	1.39596e+07	1.13634e+07	1.31627e+07	1.12764e+07	9.57729e+06	1.27848e+07	1.21826e+07	1.31546e+07	9.30467e+06	1.12939e+07	1.20736e+07	1.43092e+07	1.06275e+07	1.27626e+07	1.1709e+07	1.09483e+07	1.29436e+07	1.56717e+07	1.89944e+07	1.65372e+07	0.995	1.382	1.092	1.153	0.966	0.825	1.09	1.046	1.148	0.763	0.93	0.972	1.223	0.891	1.076	0.89	0.829	1.008	1.163	1.396	1.202
A0A6P3DN50	Dopamine N-acetyltransferase(predicted) OS=Bombus terrestris OX=30195 GN=LOC100644990 PE=4 SV=1	LOC100644990	9	2	11	2	27.2	422263	384275	614359	1.27363e+06	1.02015e+06	1.09329e+06	1.35262e+06	1.29854e+06	1.66974e+06	1.4648e+06	1.80031e+06	1.27297e+06	1.51883e+06	1.42859e+06	1.41335e+06	1.16814e+06	1.08403e+06	1.11845e+06	943260	805232	825532	0.451	0.42	0.652	1.232	0.966	1.041	1.275	1.232	1.611	1.327	1.639	1.132	1.434	1.323	1.317	0.981	0.907	0.963	0.773	0.654	0.663
A0A6P3U5W0	Protein stoned-B(predicted) OS=Bombus terrestris OX=30195 GN=LOC100643209 PE=4 SV=1	LOC100643209	1	2	4	2	234.6				179844					155696		157058	98741.2	232776	202505	246455	572969	448672	389117		90403.7	78479.8				0.836					0.721		0.686	0.422	1.055	0.9	1.102	2.311	1.803	1.609		0.353	0.303
A0A6P3U2B9	RNA-binding protein 38 isoform X1 OS=Bombus terrestris OX=30195 GN=LOC100643291 PE=4 SV=1	LOC100643291	21	6	227	6	33.9	1.65908e+07	1.95279e+07	1.85616e+07	1.4213e+07	1.39475e+07	1.3813e+07	7.20497e+06	6.66998e+06	6.9008e+06	6.90523e+06	6.6542e+06	7.32299e+06	6.02229e+06	5.66731e+06	6.38045e+06	9.11488e+06	8.77741e+06	9.31425e+06	6.56167e+06	7.29197e+06	7.7811e+06	2.072	2.496	2.302	1.607	1.543	1.536	0.793	0.739	0.778	0.731	0.707	0.761	0.664	0.613	0.694	0.894	0.858	0.937	0.628	0.692	0.73
A0A6P3TMT2	LOW QUALITY PROTEIN: conserved oligomeric Golgi complex subunit 4 OS=Bombus terrestris OX=30195 GN=LOC100651757 PE=4 SV=1	LOC100651757	2	1	4	1	84.4																			226465	239561	269311
A0A6P3TUG1	eukaryotic translation initiation factor 4E-1A isoform X2 OS=Bombus terrestris OX=30195 GN=LOC100647630 PE=4 SV=1	LOC100647630	48	8	197	1	24.8	1.665e+06	1.3432e+06	1.55308e+06	493301	911389	356625	872569	966451	1.06658e+06	351167			138142	635520	572279	331133	375981	539267			289298
A0A6P3DBV4	lipopolysaccharide-induced tumor necrosis factor-alpha factor homolog OS=Bombus terrestris OX=30195 GN=LOC100647504 PE=4 SV=1	LOC100647504	10	2	9	2	19.3	1.56204e+06	908978	1.31885e+06	962357	970534	1.24553e+06	425377	358891	432512	553243	592555	643591	660645	662648	676955	443464	418216	450575	1.00805e+06	994792	972766	2.461	1.466	2.064	1.373	1.355	1.748	0.591	0.502	0.615	0.739	0.795	0.844	0.92	0.905	0.93	0.549	0.516	0.572	1.218	1.191	1.151
A0A6P3DFU7	N-alpha-acetyltransferase 38-B, NatC auxiliary subunit OS=Bombus terrestris OX=30195 GN=LOC100643208 PE=4 SV=1	LOC100643208	21	2	41	2	11.3	1.0954e+06	1.14905e+06	1.1448e+06	1.08643e+06	1.44758e+06	1.34666e+06	951714	1.00288e+06	820151	1.02593e+06	1.09811e+06	1.0017e+06	904971	932439	563250	1.18949e+06	1.16386e+06	926639	1.59718e+06	1.27662e+06	1.40592e+06	1.214	1.303	1.26	1.09	1.42	1.328	0.929	0.986	0.82	0.963	1.036	0.923	0.886	0.895	0.544	1.035	1.009	0.827	1.357	1.074	1.17
A0A6P3UHT6	putative sodium-dependent multivitamin transporter OS=Bombus terrestris OX=30195 GN=LOC100642475 PE=4 SV=1	LOC100642475	4	2	8	2	65.5	546484	579120	766876	748993	827688	882257	1.24454e+06	1.13161e+06	1.10018e+06	444707	429189	827225	421484	749344	712443	1.137e+06	1.32796e+06	969805	2.1613e+06	2.15376e+06	2.16584e+06	0.657	0.712	0.915	0.815	0.881	0.944	1.318	1.207	1.193	0.453	0.439	0.827	0.447	0.78	0.746	1.073	1.249	0.939	1.992	1.966	1.955
A0A6P3D902	myosin-IA OS=Bombus terrestris OX=30195 GN=LOC100645830 PE=4 SV=1	LOC100645830	14	12	92	12	117.5	1.08525e+06	688461	1.39456e+06	3.15451e+06	3.12849e+06	3.45303e+06	2.85735e+06	2.14223e+06	2.91384e+06	7.36998e+06	8.29932e+06	8.10223e+06	6.03086e+06	5.46239e+06	7.95761e+06	6.0601e+06	6.41384e+06	7.14834e+06	1.01532e+07	9.84921e+06	7.93284e+06	0.249	0.162	0.318	0.656	0.636	0.706	0.578	0.437	0.604	1.434	1.623	1.548	1.223	1.087	1.592	1.093	1.153	1.322	1.788	1.718	1.368
A0A6P3DDW4	LOW QUALITY PROTEIN: valine--tRNA ligase OS=Bombus terrestris OX=30195 GN=LOC100646631 PE=4 SV=1	LOC100646631	8	8	24	8	133.8				297524	89252.3	127382				177605	445090	473798	891375	298979	511547	1.37638e+06	2.5994e+06	572294	3.08014e+06	3.7157e+06	3.05613e+06				0.278	0.082	0.117				0.156	0.392	0.407	0.814	0.268	0.461	1.118	2.103	0.476	2.441	2.917	2.372
A0A6P3DAL4	adenylate cyclase type 2 OS=Bombus terrestris OX=30195 GN=LOC100647623 PE=4 SV=1	LOC100647623	2	1	20	1	116.8	118955	145942	151220	556766	627997	685561	482625	534924	446412	773519	736461	957024	720297	859629	755385	627730	650806	776728	536305	572200	500573
A0A6P3U693	peptidyl-alpha-hydroxyglycine alpha-amidating lyase 1 isoform X1 OS=Bombus terrestris OX=30195 GN=LOC100644430 PE=4 SV=1	LOC100644430	4	1	1	1	59.7
A0A6P3DLQ0	LOW QUALITY PROTEIN: zinc finger RNA-binding protein OS=Bombus terrestris OX=30195 GN=LOC100648347 PE=4 SV=1	LOC100648347	20	13	166	13	108.6	1.84991e+06	1.65762e+06	1.71009e+06	8.00784e+06	7.72652e+06	7.19265e+06	8.18793e+06	5.41147e+06	6.5039e+06	1.18802e+07	1.21263e+07	1.15654e+07	1.40275e+07	1.4929e+07	1.42872e+07	1.44933e+07	1.21941e+07	1.45105e+07	1.61033e+07	1.31661e+07	1.47075e+07	0.223	0.205	0.205	0.875	0.826	0.773	0.871	0.58	0.709	1.215	1.247	1.162	1.496	1.562	1.503	1.375	1.152	1.411	1.491	1.208	1.334
A0A6P3DFZ9	MLL3_0 protein(predicted) OS=Bombus terrestris OX=30195 GN=LOC100646992 PE=4 SV=1	LOC100646992	8	1	4	1	12.5
A0A6P3U301	60S ribosomal protein L30 OS=Bombus terrestris OX=30195 GN=LOC100647508 PE=4 SV=1	LOC100647508	38	4	123	4	12.5	7.56275e+06	5.51458e+06	6.34384e+06	9.36794e+06	9.90366e+06	1.01945e+07	1.12987e+07	1.57894e+07	1.41821e+07	1.52057e+07	1.51231e+07	1.58497e+07	1.34678e+07	1.047e+07	1.41004e+07	1.76135e+07	1.98874e+07	1.92026e+07	3.55023e+07	3.15072e+07	3.60108e+07	0.58	0.433	0.483	0.65	0.673	0.696	0.764	1.075	0.982	0.988	0.988	1.012	0.912	0.696	0.942	1.061	1.194	1.186	2.089	1.836	2.075
A0A6P5HSN3	IQ motif and SEC7 domain-containing protein 2 isoform X3 OS=Bombus terrestris OX=30195 GN=LOC100647622 PE=4 SV=1	LOC100647622	1	1	7	1	111.9	1.54423e+06	1.23193e+06	1.20333e+06	994176	907509	946506
A0A6P3U3U9	endophilin-A isoform X8 OS=Bombus terrestris OX=30195 GN=LOC100644028 PE=4 SV=1	LOC100644028	28	8	79	8	43.2	2.92569e+06	1.00766e+06	2.08239e+06	3.84538e+06	3.45033e+06	3.5464e+06	3.85842e+06	3.63942e+06	3.06616e+06	5.47636e+06	5.65575e+06	5.13577e+06	5.83459e+06	5.29953e+06	6.13659e+06	5.75508e+06	6.62861e+06	5.28512e+06	1.2241e+07	9.50787e+06	9.98766e+06	0.679	0.239	0.48	0.808	0.71	0.733	0.79	0.75	0.642	1.077	1.118	0.992	1.197	1.066	1.242	1.05	1.205	0.988	2.18	1.677	1.742
A0A6P3UHI6	nucleoporin NUP53 OS=Bombus terrestris OX=30195 GN=LOC105666944 PE=4 SV=1	LOC105666944	15	2	40	2	34.1	7.2216e+06	6.70921e+06	6.94924e+06	3.33099e+06	3.75679e+06	4.00812e+06	2.19215e+06	2.37383e+06	2.35359e+06	2.64747e+06	2.43199e+06	2.76223e+06	2.30776e+06	1.85011e+06	2.28438e+06	1.93202e+06	2.24751e+06	1.66678e+06	1.16923e+06	1.39572e+06	1.49312e+06	2.934	2.79	2.803	1.225	1.352	1.45	0.785	0.856	0.863	0.911	0.841	0.934	0.828	0.651	0.809	0.617	0.715	0.545	0.364	0.431	0.456
A0A6P3DD82	protein ROP isoform X1 OS=Bombus terrestris OX=30195 GN=LOC100650696 PE=4 SV=1	LOC100650696	33	19	256	1	66.7	6.53326e+07	5.32421e+07	6.17938e+07	4.21991e+07	4.18026e+07	4.43635e+07	3.15391e+07	2.90962e+07	3.56886e+07	3.16162e+07	4.40942e+07	4.28419e+07	4.15488e+07	3.84059e+07	4.49051e+07	4.95833e+07	4.96506e+07	5.12697e+07	3.72534e+07	3.47722e+07	4.21177e+07
A0A6P3DFH3	protein MEMO1 OS=Bombus terrestris OX=30195 GN=LOC100647073 PE=4 SV=1	LOC100647073	36	7	155	7	33.3	9.30969e+06	7.92929e+06	1.01294e+07	6.75294e+06	6.91406e+06	9.50827e+06	8.96911e+06	1.08608e+07	1.0662e+07	9.00026e+06	7.00969e+06	9.36522e+06	7.20378e+06	8.13567e+06	7.15695e+06	1.13024e+07	8.5597e+06	1.08289e+07	1.24088e+07	1.16048e+07	1.52074e+07	1.2	1.046	1.297	0.788	0.789	1.091	1.019	1.242	1.24	0.983	0.769	1.004	0.82	0.908	0.804	1.145	0.864	1.124	1.227	1.136	1.472
A0A6P3D870	LOW QUALITY PROTEIN: caspase-1 OS=Bombus terrestris OX=30195 GN=LOC100645000 PE=4 SV=1	LOC100645000	9	2	16	2	34	1.02842e+06			322715	1.50619e+06	1.37088e+06	595678	646525	1.51433e+06	422393	402551	514720	551990	520074	1.09803e+06	611439	1.19164e+06	500355	1.32872e+06	1.4763e+06	496578	1.481			0.421	1.921	1.758	0.756	0.826	1.968	0.515	0.494	0.617	0.702	0.649	1.378	0.692	1.343	0.58	1.468	1.615	0.537
A0A6P3DAF7	mediator of RNA polymerase II transcription subunit 15 OS=Bombus terrestris OX=30195 GN=LOC100642324 PE=4 SV=1	LOC100642324	19	4	38	4	43.6	2.0481e+06	1.725e+06	320122	550280	979165	332778	451113	538531	503267	133349	192498	139277	109238					111237				4.302	3.708	0.668	1.046	1.821	0.622	0.835	1.004	0.954	0.237	0.344	0.243	0.203					0.188
A0A6P3U577	tropomyosin alpha-1 chain isoform X7 OS=Bombus terrestris OX=30195 GN=LOC100650354 PE=4 SV=1	LOC100650354	28	15	606	5	54.5	7.10845e+06	5.75464e+06	5.74171e+06	8.64322e+06	9.93295e+06	8.57153e+06	1.06416e+07	9.86135e+06	1.09777e+07	1.75771e+07	1.55787e+07	1.48916e+07	1.58063e+07	1.78152e+07	1.58888e+07	1.51872e+07	1.3269e+07	1.45357e+07	1.61822e+07	1.74891e+07	1.82957e+07	0.675	0.56	0.542	0.743	0.836	0.725	0.891	0.831	0.941	1.415	1.26	1.177	1.326	1.466	1.315	1.134	0.987	1.112	1.179	1.262	1.306
A0A6P3UE98	uncharacterized F-box/LRR-repeat protein C02F5.7 isoform X2 OS=Bombus terrestris OX=30195 GN=LOC100643394 PE=4 SV=1	LOC100643394	27	11	144	11	59.2	8.20799e+06	7.27146e+06	8.83439e+06	9.79218e+06	1.00323e+07	7.82173e+06	1.00624e+07	9.32324e+06	1.14e+07	1.25143e+07	7.52464e+06	1.10954e+07	1.40203e+07	1.17121e+07	1.06992e+07	1.5035e+07	1.10041e+07	1.78137e+07	1.21814e+07	1.28893e+07	1.35297e+07	0.904	0.819	0.966	0.976	0.978	0.767	0.977	0.911	1.133	1.167	0.705	1.017	1.363	1.117	1.026	1.301	0.948	1.58	1.029	1.078	1.119
A0A6P3D6B7	LOW QUALITY PROTEIN: hsp90 co-chaperone Cdc37 OS=Bombus terrestris OX=30195 GN=LOC100647650 PE=4 SV=1	LOC100647650	18	5	25	5	46.9	51296	37919.6	72754.9	96822.2	112740	419247	279218		300026	785322	810020	900691	424449	751400	490240	989285	982286	1.28638e+06	1.98081e+06	1.76789e+06	1.8336e+06	0.087	0.066	0.123	0.149	0.17	0.634	0.418		0.46	1.13	1.171	1.273	0.637	1.105	0.725	1.32	1.306	1.759	2.58	2.28	2.339
A0A6P5I9K0	zinc finger FYVE domain-containing protein 9 isoform X3 OS=Bombus terrestris OX=30195 GN=LOC100649780 PE=4 SV=1	LOC100649780	6	7	59	7	159.3	2.37489e+06	1.53969e+06	2.27334e+06	3.91445e+06	3.5421e+06	4.40686e+06	4.19352e+06	4.2757e+06	4.26551e+06	6.35838e+06	4.75776e+06	4.77698e+06	6.54927e+06	6.43568e+06	6.54158e+06	8.39967e+06	8.21979e+06	8.70507e+06	6.11294e+06	6.09148e+06	6.1325e+06	0.554	0.368	0.527	0.827	0.732	0.915	0.862	0.885	0.898	1.257	0.945	0.927	1.349	1.3	1.33	1.539	1.501	1.635	1.094	1.079	1.074
A0A6P5HMK0	Proteasome assembly chaperone 1(predicted) OS=Bombus terrestris OX=30195 GN=LOC100647534 PE=4 SV=1	LOC100647534	29	5	89	5	23.9	3.06319e+06	1.8509e+06	3.2232e+06	3.36197e+06	4.04351e+06	3.73127e+06	4.44064e+06	5.11068e+06	4.54948e+06	3.92616e+06	3.55717e+06	4.14973e+06	3.42429e+06	3.78196e+06	4.45876e+06	3.65325e+06	4.57413e+06	4.14494e+06	7.66929e+06	5.73459e+06	7.99114e+06	0.868	0.537	0.907	0.862	1.015	0.941	1.109	1.285	1.163	0.943	0.858	0.978	0.857	0.928	1.101	0.813	1.015	0.946	1.667	1.234	1.701
A0A6P3U0X2	neurochondrin homolog OS=Bombus terrestris OX=30195 GN=LOC105665758 PE=4 SV=1	LOC105665758	43	28	541	28	84	5.86791e+06	6.35247e+06	5.65487e+06	2.48467e+07	2.71392e+07	2.6269e+07	2.03981e+07	1.92676e+07	2.0001e+07	3.9323e+07	3.94407e+07	4.27005e+07	3.96001e+07	4.03202e+07	4.55698e+07	5.03606e+07	5.67063e+07	4.85638e+07	5.26638e+07	5.33686e+07	5.4635e+07	0.209	0.232	0.2	0.802	0.857	0.834	0.641	0.609	0.643	1.187	1.197	1.266	1.247	1.245	1.415	1.41	1.582	1.394	1.44	1.445	1.463
A0A6P3DG28	probable 39S ribosomal protein L49, mitochondrial OS=Bombus terrestris OX=30195 GN=LOC100647665 PE=4 SV=1	LOC100647665	25	5	99	5	21.9	5.80209e+06	8.18623e+06	6.684e+06	5.92214e+06	6.20556e+06	5.15036e+06	5.53652e+06	4.37328e+06	4.97482e+06	3.32386e+06	4.23896e+06	3.37025e+06	3.3165e+06	3.1065e+06	3.08304e+06	3.14894e+06	2.27318e+06	2.09517e+06	2.73615e+06	2.20687e+06	2.22892e+06	1.69	2.441	1.934	1.562	1.601	1.336	1.422	1.131	1.308	0.82	1.051	0.817	0.853	0.784	0.783	0.721	0.518	0.492	0.611	0.488	0.488
A0A6P3DMV0	ATP-binding cassette sub-family D member 3 OS=Bombus terrestris OX=30195 GN=LOC100646327 PE=4 SV=1	LOC100646327	8	4	15	4	76.1	813442	1.17635e+06	399860	598314	577954	389114	954162	944861	589651	807469	448941	1.21857e+06	1.16136e+06	647577	548320	1.6918e+06	1.392e+06	745662	3.16342e+06	3.16243e+06	3.38404e+06	0.84	1.243	0.41	0.559	0.529	0.358	0.869	0.866	0.55	0.707	0.395	1.047	1.059	0.579	0.493	1.373	1.125	0.62	2.506	2.481	2.625
A0A6P3DDV0	proteasome inhibitor PI31 subunit OS=Bombus terrestris OX=30195 GN=LOC100647742 PE=4 SV=1	LOC100647742	44	8	96	8	31	3.55262e+07	3.94486e+07	3.53228e+07	2.53791e+07	2.38633e+07	1.74908e+07	1.73892e+07	1.70451e+07	1.75164e+07	1.74712e+07	1.66118e+07	1.55124e+07	1.22361e+07	1.4871e+07	1.35316e+07	1.19659e+07	1.1641e+07	1.64162e+07	1.78502e+07	1.79186e+07	1.89261e+07	2.199	2.5	2.172	1.422	1.308	0.964	0.949	0.937	0.979	0.916	0.876	0.799	0.669	0.798	0.73	0.582	0.564	0.819	0.848	0.843	0.88
A0A6P3U8N7	LOW QUALITY PROTEIN: 39S ribosomal protein L10, mitochondrial OS=Bombus terrestris OX=30195 GN=LOC100645651 PE=4 SV=1	LOC100645651	11	2	32	2	29.3	365918	814324	204954	482225	988454	1.23622e+06	1.05923e+06	1.10765e+06	1.26861e+06	1.35766e+06	1.17719e+06	1.12783e+06	1.14777e+06	1.18518e+06	588882	759716	719212	833860	838565	730668	990333	0.494	1.125	0.275	0.589	1.182	1.486	1.26	1.327	1.545	1.553	1.353	1.267	1.369	1.386	0.693	0.806	0.76	0.907	0.868	0.749	1.004
A0A6P5I2U8	LOW QUALITY PROTEIN: biotin--protein ligase OS=Bombus terrestris OX=30195 GN=LOC100642502 PE=4 SV=1	LOC100642502	8	5	41	5	111.6				81914.9	181704	260152		179717	109675	367644	315579	369447		286258	226067	220045	242447	510200	230878	299978	389301				0.339	0.736	1.059		0.729	0.452	1.424	1.228	1.405		1.134	0.901	0.79	0.868	1.879	0.81	1.042	1.337
A0A6P3TWH0	long-chain fatty acid transport protein 4 OS=Bombus terrestris OX=30195 GN=LOC100642200 PE=4 SV=1	LOC100642200	14	6	70	6	70.3	3.70969e+06	3.66089e+06	2.94692e+06	3.14687e+06	5.24387e+06	874701	1.35437e+06	2.22376e+06	1.62887e+06	3.69714e+06	2.20005e+06	2.50146e+06	2.57555e+06	2.02827e+06	2.07245e+06	4.78923e+06	4.73719e+06	3.50839e+06	5.50064e+06	5.16958e+06	4.00155e+06	1.407	1.421	1.11	1.08	1.761	0.295	0.453	0.748	0.557	1.188	0.71	0.789	0.863	0.666	0.685	1.427	1.406	1.072	1.6	1.489	1.14
A0A6P3DK17	LOW QUALITY PROTEIN: thioredoxin domain-containing protein 9 OS=Bombus terrestris OX=30195 GN=LOC100644419 PE=4 SV=1	LOC100644419	23	4	22	4	24.9		91203.8	301460	1.24908e+06	748001	1.16208e+06	1.32644e+06	864105	1.38722e+06	1.36784e+06	1.87712e+06	1.76096e+06	795343	1.70034e+06	1.88145e+06	1.66065e+06	1.91846e+06	1.47897e+06	1.76174e+06	1.27844e+06	1.61765e+06		0.087	0.279	1.052	0.616	0.963	1.088	0.714	1.165	1.078	1.487	1.364	0.654	1.371	1.526	1.214	1.397	1.108	1.257	0.904	1.131
A0A6P3DE09	spermatogenesis-defective protein 39 homolog OS=Bombus terrestris OX=30195 GN=LOC100646545 PE=4 SV=1	LOC100646545	4	1	20	1	48.3	180684	139733	153978	214657	195248	282071	325537	124519	327466	439279	289501	460961	298412	463007	349421	290645	273494	334808	450408	350229	463649
A0A6P3DHC5	retinoblastoma-like protein 1 isoform X3 OS=Bombus terrestris OX=30195 GN=LOC100652133 PE=4 SV=1	LOC100652133	1	1	9	1	113.2		98719.5		148904		142915	145792	181718	203169	258623	221693	206788	221611	213774	223457	329805	279066	289963	168104	248266	201046
A0A6P3DIX1	pro-resilin OS=Bombus terrestris OX=30195 GN=LOC100643065 PE=4 SV=1	LOC100643065	14	3	54	3	28.4	2.03387e+07	2.64499e+06	1.8048e+07	1.93224e+07	1.65926e+07	1.73522e+07	5.64483e+06	5.49874e+06	7.84637e+06	1.04078e+07	1.03364e+07	1.14428e+07	5.07496e+06	5.07166e+06	5.91464e+06	9.81976e+06	1.06279e+06	7.4542e+06	5.03097e+06	7.41993e+06	430757	2.704	0.36	2.383	2.325	1.954	2.054	0.662	0.649	0.941	1.172	1.17	1.266	0.596	0.584	0.685	1.026	0.111	0.798	0.513	0.749	0.043
A0A6P3TRV7	nucleolar protein 4-like isoform X2 OS=Bombus terrestris OX=30195 GN=LOC100644762 PE=4 SV=1	LOC100644762	6	2	10	2	56.3	271131	518686	211413	309522	335035	372595	155347			215090		171879	658456	200514	237847		210630	208372				1.136	2.225	0.88	1.174	1.244	1.39	0.574			0.764		0.599	2.437	0.728	0.869		0.691	0.703
A0A6P3TVM6	mitochondrial folate transporter/carrier OS=Bombus terrestris OX=30195 GN=LOC100648519 PE=4 SV=1	LOC100648519	27	7	64	7	37.7	2.88265e+06	5.24551e+06	2.98891e+06	2.72308e+06	5.28701e+06	5.32755e+06	1.68136e+06	1.66494e+06	3.80414e+06	1.49687e+06	3.10768e+06	1.16819e+06	3.16889e+06	2.06766e+06	1.93487e+06	4.10854e+06	3.98245e+06	2.2789e+06	3.64212e+06	2.11101e+06	1.57869e+06	1.187	2.21	1.222	1.015	1.928	1.953	0.61	0.608	1.413	0.522	1.089	0.4	1.152	0.737	0.694	1.329	1.283	0.756	1.15	0.66	0.488
A0A6P3DDZ5	NADH dehydrogenase [ubiquinone] flavoprotein 3, mitochondrial(predicted) OS=Bombus terrestris OX=30195 GN=LOC100650369 PE=4 SV=1	LOC100650369	45	4	351	4	11.2	5.43664e+08	4.37065e+08	4.69933e+08	3.3923e+08	3.97473e+08	4.03425e+08	2.89578e+08	2.34267e+08	2.77028e+08	2.13996e+08	2.3889e+08	2.20686e+08	1.6999e+08	1.88127e+08	1.99742e+08	2.16449e+08	1.91412e+08	1.7887e+08	1.10531e+08	9.68066e+07	1.14036e+08	2.519	2.073	2.162	1.423	1.631	1.664	1.183	0.963	1.158	0.84	0.942	0.851	0.696	0.755	0.806	0.788	0.694	0.668	0.393	0.341	0.397
A0A6P3DE92	ATP synthase subunit delta, mitochondrial OS=Bombus terrestris OX=30195 GN=LOC100645765 PE=4 SV=1	LOC100645765	67	6	805	6	17.4	1.63186e+08	1.59458e+08	1.58964e+08	3.0355e+08	2.81718e+08	2.84435e+08	3.06547e+08	2.85239e+08	3.19142e+08	1.97277e+08	1.85532e+08	2.18033e+08	4.28759e+08	4.96841e+08	4.63926e+08	9.43243e+07	1.02331e+08	1.35085e+08	1.20292e+08	9.93078e+07	1.30264e+08	0.848	0.848	0.82	1.427	1.296	1.315	1.403	1.315	1.496	0.868	0.82	0.942	1.967	2.235	2.1	0.385	0.416	0.565	0.479	0.392	0.508
A0A6P3DCT7	39S ribosomal protein L41, mitochondrial OS=Bombus terrestris OX=30195 GN=LOC100642220 PE=4 SV=1	LOC100642220	16	2	33	2	19.6	338493	362373	415504	1.09576e+06	927394	1.06421e+06	1.4208e+06	1.20007e+06	1.05932e+06	1.21326e+06	1.44336e+06	1.38229e+06	1.56851e+06	1.22151e+06	1.26965e+06	952967	1.02013e+06	942608	1.12393e+06	1.19885e+06	1.25956e+06	0.386	0.423	0.47	1.131	0.936	1.08	1.428	1.214	1.09	1.172	1.401	1.311	1.579	1.206	1.261	0.853	0.91	0.865	0.983	1.038	1.079
A0A6P5ICY5	LOW QUALITY PROTEIN: protein split ends OS=Bombus terrestris OX=30195 GN=LOC100652059 PE=4 SV=1	LOC100652059	1	1	11	1	344.1		382722	483292	279753	413838	318863		311550	282091	249837	264025	227624	145708		279487	305771	229842	258170	290493	253919	219857
A0A6P3DAU9	mediator of RNA polymerase II transcription subunit 20 OS=Bombus terrestris OX=30195 GN=LOC100644602 PE=4 SV=1	LOC100644602	20	3	11	3	23	2.63401e+06	1.37535e+06	2.08402e+06	474499	357586	650708	484667	358771	1.76157e+06	200897			373573	363961			299139	380610	167935		308849	4.189	2.239	3.292	0.683	0.504	0.922	0.679	0.506	2.528	0.271			0.525	0.501			0.372	0.488	0.205		0.369
A0A6P3DES6	calmodulin OS=Bombus terrestris OX=30195 GN=LOC100649704 PE=4 SV=1	LOC100649704	56	9	325	8	16.8	4.17804e+07	3.53948e+07	3.88283e+07	8.41618e+07	8.07717e+07	8.40466e+07	1.17016e+08	1.03549e+08	9.03882e+07	1.47263e+08	1.48401e+08	1.72763e+08	1.78304e+08	1.59421e+08	1.59444e+08	1.27527e+08	1.32843e+08	1.20436e+08	1.58999e+08	1.59027e+08	1.51894e+08	0.43	0.372	0.396	0.783	0.736	0.77	1.061	0.945	0.839	1.283	1.299	1.478	1.619	1.42	1.429	1.03	1.069	0.997	1.254	1.242	1.173
A0A6P3DAU8	long-chain-fatty-acid--CoA ligase 4 isoform X3 OS=Bombus terrestris OX=30195 GN=LOC100648828 PE=4 SV=1	LOC100648828	30	19	385	19	79.6	9.91303e+06	9.1169e+06	9.43455e+06	2.06159e+07	2.45134e+07	2.53613e+07	1.89445e+07	1.94762e+07	1.82891e+07	3.32545e+07	3.52864e+07	3.33415e+07	3.47117e+07	3.86861e+07	3.43161e+07	3.76212e+07	3.79206e+07	3.65801e+07	5.56654e+07	6.1951e+07	5.53911e+07	0.391	0.368	0.369	0.735	0.855	0.89	0.658	0.681	0.65	1.11	1.184	1.093	1.208	1.32	1.178	1.165	1.17	1.161	1.682	1.854	1.639
A0A6P3DCP8	V-type proton ATPase 116 kDa subunit a isoform X2 OS=Bombus terrestris OX=30195 GN=LOC100644609 PE=4 SV=1	LOC100644609	23	16	458	2	96.5	2.71564e+07	2.2086e+07	2.71419e+07	2.47433e+07	2.46587e+07	2.66641e+07	2.60047e+07	2.34666e+07	2.08183e+07	3.72482e+07	3.55358e+07	3.65198e+07	3.97298e+07	3.79893e+07	3.5542e+07	4.45434e+07	4.43737e+07	4.02288e+07	4.87782e+07	4.9204e+07	5.06167e+07	0.962	0.801	0.955	0.794	0.774	0.841	0.812	0.738	0.666	1.119	1.072	1.077	1.244	1.166	1.098	1.24	1.231	1.148	1.326	1.325	1.348
A0A6P3U1H3	N-alpha-acetyltransferase 25, NatB auxiliary subunit OS=Bombus terrestris OX=30195 GN=LOC100648561 PE=4 SV=1	LOC100648561	7	5	38	5	103.9	2.36433e+06	2.44107e+06	2.20621e+06	2.29164e+06	2.59304e+06	2.79951e+06	2.2429e+06	2.0596e+06	2.27877e+06	2.34384e+06	2.26949e+06	2.26994e+06	1.74165e+06	1.78283e+06	1.33367e+06	2.01363e+06	2.04059e+06	1.53512e+06	2.21552e+06	1.20456e+06	2.15089e+06	1.371	1.449	1.271	1.203	1.332	1.446	1.147	1.06	1.193	1.152	1.121	1.096	0.892	0.896	0.674	0.918	0.927	0.717	0.986	0.531	0.937
A0A6P3D7T9	dynactin subunit 2 OS=Bombus terrestris OX=30195 GN=LOC100645825 PE=4 SV=1	LOC100645825	51	16	319	16	45.7	1.95914e+07	2.43957e+07	2.31848e+07	3.20478e+07	3.14e+07	3.26166e+07	4.39585e+07	4.14073e+07	4.30843e+07	4.88959e+07	4.28268e+07	4.6231e+07	4.73261e+07	5.00042e+07	5.10325e+07	3.94751e+07	4.3427e+07	4.29777e+07	3.14422e+07	3.23889e+07	3.70306e+07	0.624	0.795	0.733	0.924	0.886	0.925	1.234	1.17	1.238	1.319	1.161	1.225	1.331	1.379	1.416	0.988	1.082	1.102	0.768	0.783	0.886
A0A6P5HSH5	NADPH-dependent diflavin oxidoreductase 1 isoform X5 OS=Bombus terrestris OX=30195 GN=LOC100646661 PE=4 SV=1	LOC100646661	6	4	56	4	114.5	5.87302e+06	6.8312e+06	6.58217e+06	4.33731e+06	4.60873e+06	4.7321e+06	2.81653e+06	3.40359e+06	3.55976e+06	2.98439e+06	2.97278e+06	3.29166e+06	2.62515e+06	601656	2.93278e+06	2.8283e+06	2.89119e+06	2.98585e+06	2.80545e+06	2.91893e+06	3.03888e+06	1.99	2.369	2.215	1.331	1.383	1.428	0.841	1.024	1.089	0.857	0.858	0.928	0.786	0.177	0.866	0.753	0.767	0.815	0.729	0.751	0.774
A0A6P3DJ04	PHD finger-like domain-containing protein 5A OS=Bombus terrestris OX=30195 GN=LOC100651627 PE=4 SV=1	LOC100651627	27	3	65	3	11.5	6.51462e+06	6.23056e+06	5.66294e+06	4.65036e+06	4.36963e+06	5.20883e+06	3.82271e+06	3.55675e+06	3.16332e+06	2.16142e+06	2.43246e+06	2.68552e+06	2.98308e+06	1.36889e+06	1.83714e+06	3.50067e+06	3.08247e+06	2.4009e+06	2.90259e+06	2.63432e+06	2.9125e+06	2.254	2.206	1.945	1.456	1.339	1.604	1.166	1.092	0.987	0.634	0.716	0.773	0.911	0.41	0.554	0.951	0.835	0.669	0.77	0.692	0.757
A0A6P5I4E3	filamin-A isoform X5 OS=Bombus terrestris OX=30195 GN=LOC100645301 PE=4 SV=1	LOC100645301	64	44	1673	2	99	705590	680726	740208	1.00559e+06	1.14298e+06	1.15674e+06	1.66143e+06	1.76748e+06	1.73898e+06	1.71162e+06	1.89402e+06	2.95183e+06	1.40738e+06	1.73797e+06	1.50561e+06	1.72361e+06	1.59252e+06	1.84608e+06	959039	1.26699e+06	968978	0.599	0.592	0.624	0.773	0.86	0.875	1.244	1.333	1.333	1.232	1.37	2.087	1.056	1.279	1.115	1.15	1.059	1.263	0.625	0.818	0.618
A0A6P5I893	eukaryotic translation initiation factor 2 subunit 3, Y-linked isoform X3 OS=Bombus terrestris OX=30195 GN=LOC100651661 PE=4 SV=1	LOC100651661	25	9	280	9	51.4	5.98935e+06	7.54901e+06	7.15429e+06	1.16316e+07	1.31489e+07	1.21251e+07	1.83294e+07	1.69246e+07	1.59776e+07	1.46678e+07	1.49617e+07	1.43489e+07	1.53558e+07	1.37554e+07	1.44582e+07	1.76984e+07	1.7727e+07	1.60344e+07	1.93814e+07	2.17795e+07	2.08813e+07	0.495	0.639	0.588	0.871	0.963	0.893	1.336	1.242	1.192	1.028	1.053	0.987	1.122	0.985	1.042	1.15	1.148	1.068	1.229	1.368	1.297
A0A6P3DD08	adenylate kinase OS=Bombus terrestris OX=30195 GN=LOC100652241 PE=4 SV=1	LOC100652241	64	16	628	16	28.3	2.70379e+08	2.86937e+08	2.78809e+08	2.82208e+08	2.287e+08	2.27089e+08	2.24116e+08	2.70818e+08	2.37446e+08	2.25722e+08	2.05299e+08	2.31228e+08	2.23105e+08	2.4588e+08	2.50844e+08	2.30651e+08	2.57201e+08	2.50714e+08	1.65926e+08	2.18622e+08	1.74342e+08	1.39	1.509	1.423	1.313	1.041	1.039	1.015	1.235	1.101	0.983	0.898	0.989	1.013	1.095	1.123	0.931	1.035	1.038	0.654	0.854	0.673
A0A6P3DGH2	XylA protein (Fragment)(predicted) OS=Bombus terrestris OX=30195 GN=LOC100646039 PE=4 SV=1	LOC100646039	40	14	304	14	53.1	3.05887e+07	2.75732e+07	3.20308e+07	4.14793e+07	4.2399e+07	3.94387e+07	5.13017e+07	4.57361e+07	4.28845e+07	4.36457e+07	3.37572e+07	3.99661e+07	2.24238e+07	2.39699e+07	2.79067e+07	2.37064e+07	2.0229e+07	1.91742e+07	7.55566e+07	7.31565e+07	1.46242e+07	1.016	0.937	1.057	1.247	1.247	1.166	1.502	1.348	1.285	1.228	0.955	1.105	0.658	0.69	0.808	0.619	0.526	0.513	1.925	1.846	0.365
A0A6P3U7A0	venom acid phosphatase Acph-1 isoform X1 OS=Bombus terrestris OX=30195 GN=LOC100646721 PE=4 SV=1	LOC100646721	33	10	313	10	45.2	3.56204e+07	3.13966e+07	3.69688e+07	4.85529e+07	4.48492e+07	4.56697e+07	6.32329e+07	6.65982e+07	5.84437e+07	6.16492e+07	5.72057e+07	5.81106e+07	5.81477e+07	5.66077e+07	5.71093e+07	5.85171e+07	5.51645e+07	5.54085e+07	5.04775e+07	5.24665e+07	5.3357e+07	0.826	0.745	0.851	1.019	0.921	0.943	1.292	1.37	1.223	1.211	1.129	1.121	1.191	1.137	1.153	1.066	1.001	1.035	0.897	0.924	0.929
A0A6P3DC21	persulfide dioxygenase ETHE1, mitochondrial isoform X1 OS=Bombus terrestris OX=30195 GN=LOC100647153 PE=4 SV=1	LOC100647153	71	13	388	13	30.8	1.16961e+08	1.2246e+08	1.26777e+08	5.83479e+07	6.70091e+07	6.55482e+07	5.87075e+07	5.98723e+07	5.52088e+07	5.76957e+07	5.90952e+07	6.14857e+07	4.79749e+07	4.57906e+07	4.90514e+07	4.94002e+07	4.73813e+07	5.0511e+07	3.8395e+07	4.04055e+07	3.70156e+07	2.279	2.442	2.453	1.029	1.156	1.137	1.008	1.035	0.971	0.953	0.98	0.997	0.826	0.773	0.833	0.756	0.723	0.793	0.574	0.598	0.542
A0A6P5IAL7	methionine aminopeptidase 2 OS=Bombus terrestris OX=30195 GN=LOC100650975 PE=4 SV=1	LOC100650975	43	13	170	13	52.2	2.51909e+06	3.26358e+06	3.00077e+06	9.23065e+06	8.39006e+06	8.59999e+06	1.19129e+07	1.16682e+07	1.16832e+07	1.64059e+07	1.50764e+07	1.44425e+07	1.71724e+07	1.9804e+07	1.78417e+07	1.3944e+07	1.24405e+07	1.32274e+07	1.54577e+07	1.74609e+07	1.84865e+07	0.246	0.327	0.291	0.817	0.727	0.749	1.027	1.013	1.031	1.36	1.255	1.175	1.483	1.678	1.52	1.071	0.952	1.042	1.159	1.297	1.358
A0A6P5IH31	putative fatty acyl-CoA reductase CG5065 OS=Bombus terrestris OX=30195 GN=LOC100647284 PE=4 SV=1	LOC100647284	9	5	33	1	55.8	4.9601e+06	8.01305e+08	5.90422e+06	6.65947e+08	9.28362e+06	6.15922e+08		1.32156e+07	8.82127e+08	1.16692e+07	9.252e+08	1.62831e+07	8.61421e+08	1.01591e+09	1.02493e+09	1.31983e+07	1.37534e+07	1.03889e+09	8.73995e+08	1.067e+07	9.11484e+06
A0A6P3UJ85	saccharopine dehydrogenase-like oxidoreductase isoform X1 OS=Bombus terrestris OX=30195 GN=LOC100651397 PE=4 SV=1	LOC100651397	39	12	335	2	47.4	2.58103e+07	2.7776e+07	2.5796e+07	6.30158e+07	5.52953e+07	5.4597e+07	6.48061e+07	6.4828e+07	7.52409e+07	6.79806e+07	7.63214e+07	6.73577e+07	8.38731e+07	8.52748e+07	8.22487e+07	6.49682e+07	5.58808e+07	6.22306e+07	6.02981e+07	5.14543e+07	4.94279e+07	0.523	0.576	0.519	1.156	0.993	0.985	1.158	1.166	1.376	1.167	1.317	1.136	1.501	1.497	1.452	1.034	0.886	1.016	0.937	0.792	0.752
A0A6P3D7Z7	deleted in autism protein 1 homolog OS=Bombus terrestris OX=30195 GN=LOC100645867 PE=4 SV=1	LOC100645867	15	4	23	4	47.6	264157	843467	570186	957291	945696	242819	966800	744810	925813	914855	1.1406e+06	1.80396e+06	847961	924395	1.91428e+06	2.11e+06	1.59314e+06	1.56894e+06	1.70208e+06	2.38449e+06	2.69119e+06	0.26	0.849	0.557	0.852	0.824	0.213	0.838	0.65	0.822	0.762	0.955	1.476	0.737	0.788	1.64	1.63	1.226	1.243	1.284	1.781	1.988
A0A6P3U4P8	ninjurin-1 OS=Bombus terrestris OX=30195 GN=LOC105666130 PE=4 SV=1	LOC105666130	19	2	18	2	26	2.82013e+06	2.69277e+06	2.87435e+06	928240	870796	876857	481817	692005	357914	516991	694220	583477	604384	403908	490499	578463	599476	146087	388495	630427	614712	3.835	3.748	3.881	1.143	1.049	1.062	0.578	0.835	0.439	0.596	0.804	0.66	0.726	0.476	0.581	0.618	0.638	0.16	0.405	0.651	0.628
A0A6P5II03	cytochrome b5 reductase 4 isoform X1 OS=Bombus terrestris OX=30195 GN=LOC100647137 PE=4 SV=1	LOC100647137	5	2	20	2	76.3	230299	233139	310022	264927	676964	585633	298066	443723	244874	275392	222509	430244	162238	330008	293668	443740	431361	416956	263584	264212	550456	0.801	0.829	1.07	0.834	2.084	1.813	0.913	1.369	0.768	0.811	0.659	1.245	0.498	0.994	0.89	1.212	1.174	1.167	0.703	0.698	1.437
A0A6P5HUK8	nuclear pore complex protein Nup88 OS=Bombus terrestris OX=30195 GN=LOC100649143 PE=4 SV=1	LOC100649143	4	2	7	2	80.5			48994.3	125407	118604	163745	139701	179819	104660	256738	239074	298439	272858	271980	336662	272433	365020	255860	297147	231525	256740			0.266	0.621	0.575	0.798	0.674	0.874	0.517	1.191	1.114	1.36	1.319	1.29	1.606	1.172	1.564	1.128	1.248	0.963	1.056
A0A6P3U4J9	reticulon-1-A isoform X6 OS=Bombus terrestris OX=30195 GN=LOC105666097 PE=4 SV=1	LOC105666097	42	7	583	1	21.9	3.42606e+06	5.30857e+06	3.84719e+06	9.629e+06	1.05361e+07	1.08102e+07	4.76721e+06	4.48875e+06	4.82347e+06	5.33686e+06	5.3148e+06	6.34641e+06	5.88947e+06	6.16298e+06	6.42697e+06	4.01261e+06	3.65961e+06	3.63481e+06	6.16779e+06	4.7927e+06	5858583
A0A6P3DKL3	AN1-type zinc finger protein 2A OS=Bombus terrestris OX=30195 GN=LOC100652019 PE=4 SV=1	LOC100652019	11	2	20	2	23.3	863218	354881	573081	702900	781382	488011	694574	437958	423779	582293	446861	371962	666221	828089	537887	1.15143e+06	1.20813e+06	950156	1.35637e+06	1.36523e+06	1.22568e+06	1.382	0.581	0.911	1.018	1.108	0.696	0.98	0.622	0.612	0.79	0.609	0.495	0.942	1.148	0.75	1.448	1.514	1.225	1.665	1.66	1.474
A0A6P3DG20	ATP synthase-coupling factor 6, mitochondrial OS=Bombus terrestris OX=30195 GN=LOC100644568 PE=4 SV=1	LOC100644568	36	4	346	4	10.8	3.05598e+08	2.93558e+08	3.25944e+08	2.99457e+08	2.61053e+08	2.35953e+08	1.17295e+08	1.12188e+08	1.11453e+08	1.47372e+08	1.53695e+08	1.42897e+08	1.42334e+08	1.32803e+08	1.25525e+08	1.42005e+08	1.28196e+08	1.12209e+08	8.25468e+07	8.86727e+07	7.80752e+07	2.213	2.176	2.344	1.963	1.674	1.521	0.749	0.721	0.728	0.904	0.948	0.861	0.91	0.833	0.792	0.808	0.727	0.654	0.458	0.488	0.425
A0A6P5IAH6	Antitrypsin(predicted) OS=Bombus terrestris OX=30195 GN=LOC100648602 PE=4 SV=1	LOC100648602	52	31	1156	25	98.2	1.74365e+08	1.82435e+08	1.87222e+08	2.97366e+08	3.0525e+08	2.84842e+08	3.10634e+08	3.15282e+08	3.03736e+08	2.66555e+08	2.52781e+08	2.89203e+08	2.99517e+08	2.96857e+08	2.92341e+08	2.71217e+08	2.98913e+08	2.70559e+08	1.99009e+09	1.7813e+09	1.75119e+09	0.429	0.459	0.457	0.662	0.665	0.624	0.673	0.688	0.674	0.555	0.529	0.592	0.651	0.632	0.626	0.524	0.575	0.536	3.753	3.327	3.235
A0A6P3DH05	Venom protein(predicted) OS=Bombus terrestris OX=30195 GN=LOC100645566 PE=4 SV=1	LOC100645566	38	10	243	10	33.3	3.46013e+07	2.9834e+07	3.75795e+07	2.62807e+07	2.55883e+07	2.33062e+07	2.15004e+07	2.10316e+07	1.9223e+07	1.86806e+07	2.17896e+07	2.0878e+07	2.19791e+07	1.68434e+07	1.89946e+07	1.93949e+07	1.85222e+07	1.77404e+07	1.64329e+07	1.73719e+07	1.88087e+07	1.901	1.678	2.051	1.307	1.245	1.14	1.041	1.026	0.953	0.87	1.019	0.955	1.067	0.802	0.909	0.837	0.797	0.785	0.693	0.725	0.776
A0A6P3TZV7	splicing factor U2AF 50 kDa subunit isoform X2 OS=Bombus terrestris OX=30195 GN=LOC100645286 PE=4 SV=1	LOC100645286	15	4	94	4	48.4	3.58483e+06	4.58324e+06	3.8255e+06	6.60472e+06	6.48643e+06	5.35318e+06	9.34198e+06	9.18807e+06	8.64584e+06	8.05584e+06	8.76846e+06	8.2474e+06	9.86335e+06	1.00532e+07	9.41273e+06	9.12843e+06	9.32571e+06	8.03013e+06	9.03217e+06	1.1692e+07	1.12089e+07	0.539	0.705	0.571	0.899	0.864	0.717	1.238	1.226	1.173	1.026	1.123	1.032	1.31	1.309	1.233	1.078	1.098	0.973	1.042	1.335	1.266
A0A6P3DM17	NADH dehydrogenase [ubiquinone] 1 alpha subcomplex subunit 9, mitochondrial isoform X1 OS=Bombus terrestris OX=30195 GN=LOC100644083 PE=4 SV=1	LOC100644083	71	23	1193	23	45.8	2.4405e+08	2.59853e+08	2.54472e+08	4.36311e+08	4.97799e+08	4.49701e+08	5.41383e+08	5.52648e+08	4.99336e+08	5.48569e+08	5.45577e+08	5.93604e+08	5.4508e+08	5.83974e+08	5.39841e+08	4.97473e+08	5.07529e+08	5.0262e+08	4.06863e+08	3.98128e+08	4.29385e+08	0.636	0.693	0.659	1.029	1.149	1.043	1.244	1.278	1.174	1.211	1.21	1.287	1.255	1.318	1.226	1.018	1.035	1.055	0.813	0.788	0.84
A0A6P3UBJ1	COMM domain-containing protein 2 OS=Bombus terrestris OX=30195 GN=LOC105666531 PE=4 SV=1	LOC105666531	44	6	40	6	23.2	1.08031e+07	8.83957e+06	9.30511e+06	1.53037e+07	1.49502e+07	1.08201e+07	1.89127e+07	1.76402e+07	2.06053e+07	1.54775e+07	1.77964e+07	1.64238e+07	1.87583e+07	1.81139e+07	1.98585e+07	1.73262e+07	1.58855e+07	1.70463e+07	1.90589e+07	1.47639e+07	1.84889e+07	0.823	0.69	0.704	1.056	1.009	0.734	1.271	1.193	1.417	1	1.155	1.042	1.263	1.196	1.319	1.038	0.948	1.047	1.114	0.855	1.059
A0A6P3DJS0	60S ribosomal protein L4 OS=Bombus terrestris OX=30195 GN=LOC100649638 PE=4 SV=1	LOC100649638	42	17	157	17	49.3	5.60845e+06	5.28031e+06	5.2406e+06	1.02329e+07	1.14859e+07	1.77393e+07	8.06661e+06	7.52403e+06	7.05463e+06	1.46846e+07	1.54727e+07	1.47931e+07	1.32805e+07	1.26658e+07	1.12591e+07	1.71348e+07	1.31161e+07	1.45814e+07	4.57406e+07	4.92682e+07	6.44973e+07	0.394	0.38	0.366	0.651	0.715	1.11	0.5	0.469	0.447	0.874	0.926	0.865	0.824	0.771	0.689	0.946	0.721	0.825	2.465	2.63	3.404
A0A6P3UG23	protein TSSC1 OS=Bombus terrestris OX=30195 GN=LOC100651270 PE=4 SV=1	LOC100651270	10	3	26	3	42.7	1.13162e+06	1.23607e+06	1.25524e+06	1.42575e+06	1.492e+06	1.36669e+06	1.57511e+06	1.69135e+06	1.85899e+06	678689	1.00568e+06	1.07472e+06	1.18228e+06	1.08546e+06	962004	2.01193e+06	1.80787e+06	2.01509e+06	2.18205e+06	2.22609e+06	2.39361e+06	0.916	1.024	1.009	1.045	1.07	0.985	1.124	1.215	1.358	0.465	0.693	0.724	0.845	0.761	0.679	1.28	1.145	1.314	1.355	1.369	1.455
A0A6P5I273	RING finger protein unkempt homolog isoform X3 OS=Bombus terrestris OX=30195 GN=LOC100650786 PE=4 SV=1	LOC100650786	7	2	4	2	88				64355.1		71264.6					349742		24940.3						29074.8						0.659		0.718					3.368		0.249						0.252
A0A6P3DFI3	ragulator complex protein LAMTOR2 OS=Bombus terrestris OX=30195 GN=LOC100643005 PE=4 SV=1	LOC100643005	57	5	134	5	13.8	4.20397e+07	3.56672e+07	4.30269e+07	3.40972e+07	3.22537e+07	3.36936e+07	2.59196e+07	2.55599e+07	2.36938e+07	2.62587e+07	2.74214e+07	2.81767e+07	2.59538e+07	2.33395e+07	2.44028e+07	2.92766e+07	2.45954e+07	2.37126e+07	2.37148e+07	2.57137e+07	2.18121e+07	1.795	1.558	1.824	1.318	1.219	1.281	0.975	0.968	0.913	0.95	0.997	1.001	0.979	0.863	0.908	0.982	0.822	0.815	0.776	0.834	0.699
A0A6P3UAU8	metaxin-2 OS=Bombus terrestris OX=30195 GN=LOC100643298 PE=4 SV=1	LOC100643298	38	9	142	9	30	4.88065e+07	4.59024e+07	4.8482e+07	4.29585e+07	4.2495e+07	4.86839e+07	3.07396e+07	3.61693e+07	3.851e+07	3.07788e+07	3.37613e+07	3.1035e+07	3.08428e+07	3.19214e+07	3.02263e+07	2.72138e+07	2.90989e+07	2.96204e+07	1.71804e+07	2.0937e+07	2.00916e+07	1.748	1.683	1.725	1.393	1.348	1.553	0.971	1.15	1.245	0.934	1.03	0.925	0.976	0.99	0.943	0.766	0.816	0.855	0.472	0.57	0.541
A0A6P3DNA7	60S acidic ribosomal protein P1 OS=Bombus terrestris OX=30195 GN=LOC100652184 PE=4 SV=1	LOC100652184	40	3	93	3	11.6	1.09335e+08	9.40105e+07	1.02675e+08	9.64868e+07	7.7711e+07	8.08836e+07	8.01016e+07	7.25189e+07	8.61273e+07	7.00129e+07	7.43178e+07	7.08097e+07	6.82349e+07	5.81727e+07	6.95934e+07	6.96892e+07	5.60552e+07	5.65484e+07	1.07591e+08	1.00663e+08	7.86414e+07	1.668	1.468	1.555	1.332	1.05	1.098	1.077	0.982	1.185	0.905	0.965	0.899	0.919	0.769	0.925	0.835	0.669	0.695	1.259	1.166	0.901
A0A6P3DGV8	MAP kinase-interacting serine/threonine-protein kinase 1 OS=Bombus terrestris OX=30195 GN=LOC100651498 PE=4 SV=1	LOC100651498	6	3	20	3	58.9	289998	238457	206348	297352	234529	219680	493191	437382	193685	247892	358783	441469	625383	847963	655634	605481	748665	547822	439319	431071	437664	0.826	0.695	0.584	0.767	0.592	0.557	1.238	1.106	0.498	0.598	0.87	1.046	1.573	2.092	1.627	1.355	1.669	1.257	0.96	0.933	0.936
A0A6P3DMA0	serine/threonine-protein phosphatase alpha-2 isoform OS=Bombus terrestris OX=30195 GN=LOC100645394 PE=4 SV=1	LOC100645394	66	17	478	12	37.4	2.71324e+07	2.69133e+07	2.84677e+07	3.69361e+07	4.04363e+07	4.49522e+07	5.86812e+07	5.0214e+07	4.49722e+07	4.4168e+07	4.7136e+07	4.56775e+07	4.76862e+07	4.65175e+07	4.78168e+07	4.9887e+07	5.20816e+07	4.59926e+07	4.56127e+07	4.5206e+07	4.65617e+07	0.753	0.765	0.785	0.928	0.994	1.111	1.436	1.237	1.127	1.039	1.114	1.055	1.169	1.119	1.157	1.088	1.132	1.028	0.971	0.953	0.971
A0A6P5I3Z5	atlastin isoform X5 OS=Bombus terrestris OX=30195 GN=LOC100642878 PE=4 SV=1	LOC100642878	44	25	485	2	71.7	1.09068e+07	1.26922e+07	1.43261e+07	3.48193e+07	2.75369e+07	3.59665e+07	5.068e+07	5.13184e+07	4.72112e+07	4.71345e+07	4.66746e+07	4.91461e+07	4.76008e+07	4.59447e+07	5.02445e+07	6.35636e+07	7.70266e+07	7.01226e+07	1.46085e+08	1.38769e+08	1.26989e+08	0.234	0.279	0.305	0.676	0.523	0.687	0.958	0.977	0.914	0.857	0.852	0.877	0.902	0.854	0.939	1.071	1.293	1.211	2.403	2.261	2.046
A0A6P3UJ80	lactoylglutathione lyase isoform X1 OS=Bombus terrestris OX=30195 GN=LOC105667111 PE=4 SV=1	LOC105667111	67	13	583	1	25	3.96925e+08	3.40146e+08	4.01499e+08	2.64818e+08	2.65994e+08	2.54169e+08	2.0562e+08	1.97181e+08	1.58487e+08	1.8063e+08	1.71744e+08	2.00028e+08	1.65147e+08	1.78842e+08	1.71544e+08	1.97626e+08	1.85756e+08	1.89236e+08	1.30744e+08	1.49955e+08	1.48192e+08
A0A6P3UB11	mucin-5AC OS=Bombus terrestris OX=30195 GN=LOC100646202 PE=4 SV=1	LOC100646202	14	4	11	4	132.2				164486												509016	695699	787923	1.52182e+06	1.95613e+06	1.93447e+06				0.168												0.451	0.615	0.716	1.317	1.677	1.64
A0A6P3UIQ6	nesprin-1 isoform X4 OS=Bombus terrestris OX=30195 GN=LOC100648310 PE=4 SV=1	LOC100648310	33	217	2377	1	911.4				358127	306125		278343			499650	803601	582784	674526	605701	677491	727913	759067	487020	827532	812492	701212
A0A6P3TXY7	40S ribosomal protein S11 OS=Bombus terrestris OX=30195 GN=LOC100648276 PE=4 SV=1	LOC100648276	31	7	177	7	18.1	5.57087e+06	3.18723e+06	1.015e+07	8.37284e+06	1.02695e+07	1.00611e+07	7.97852e+06	7.25798e+06	1.19466e+07	1.04327e+07	1.10875e+07	1.10373e+07	1.20221e+07	1.07138e+07	9.71362e+06	1.3361e+07	1.42548e+07	1.38556e+07	3.17839e+07	3.21321e+07	3.05516e+07	0.518	0.303	0.937	0.704	0.845	0.833	0.654	0.599	1.002	0.822	0.877	0.854	0.987	0.863	0.787	0.976	1.037	1.037	2.266	2.268	2.133
A0A6P3D7H3	39S ribosomal protein L52, mitochondrial OS=Bombus terrestris OX=30195 GN=LOC100644203 PE=4 SV=1	LOC100644203	11	2	45	2	15.4	1.66522e+08	1.85589e+08	2.15814e+08	1.50759e+08	1.29609e+08	1.34812e+08	5.56062e+06	5.40646e+06	6.60965e+06	6.29626e+06	5.25346e+06	5.6904e+06	6.36908e+06	5.46624e+06	5.63371e+06	3.93343e+06	3.17251e+06	3.68954e+06	1.04527e+06	1.19649e+06		3.876	4.422	4.989	3.177	2.672	2.794	0.114	0.112	0.139	0.124	0.104	0.11	0.131	0.11	0.114	0.072	0.058	0.069	0.019	0.021
A0A6P3TUL0	LOW QUALITY PROTEIN: zinc finger CCCH domain-containing protein 15 homolog OS=Bombus terrestris OX=30195 GN=LOC100647923 PE=4 SV=1	LOC100647923	5	2	6	2	50.3	2.79735e+06	1.9846e+06	2.33728e+06	2.47589e+06	1.90071e+06	1.71422e+06	1.54881e+06	1.36699e+06	1.84874e+06	1.60381e+06	1.21316e+06	1.56727e+06	960418	1.37202e+06	2.32105e+06	1.86742e+06	1.94137e+06	1.4852e+06	1.63703e+06	1.42231e+06	1.55464e+06	1.942	1.41	1.611	1.556	1.168	1.059	0.948	0.842	1.158	0.943	0.717	0.905	0.589	0.825	1.404	1.018	1.055	0.83	0.871	0.75	0.811
A0A6P3D722	RNA-binding protein 8A OS=Bombus terrestris OX=30195 GN=LOC100646731 PE=4 SV=1	LOC100646731	30	4	84	4	19	2.9292e+06	3.0666e+06	3.48025e+06	2.75183e+06	2.58698e+06	3.27901e+06	4.21319e+06	3.79073e+06	4.25409e+06	8.77142e+06	7.83995e+06	5.78798e+06	9.42979e+06	5.89151e+06	5.08629e+06	6.4153e+06	6.45895e+06	6.70098e+06	8.09601e+06	8.31815e+06	8.16133e+06	0.64	0.686	0.755	0.544	0.501	0.638	0.811	0.735	0.839	1.624	1.458	1.052	1.82	1.115	0.968	1.101	1.104	1.179	1.356	1.38	1.339
A0A6P5HY74	mannosyl-oligosaccharide 1,2-alpha-mannosidase IA isoform X2 OS=Bombus terrestris OX=30195 GN=LOC100646409 PE=4 SV=1	LOC100646409	19	7	57	1	61.2		257682		141148	135416	206409				258107	295780	266626	211834		246313	284172	339998	338171	492196	419585	501016
A0A6P3DIY7	serine-threonine kinase receptor-associated protein OS=Bombus terrestris OX=30195 GN=LOC100646645 PE=4 SV=1	LOC100646645	31	6	76	6	36.6	4.60483e+06	5.03687e+06	6.17656e+06	4.09103e+06	4.12913e+06	4.36729e+06	4.30925e+06	4.20045e+06	3.43929e+06	2.00079e+06	3.35494e+06	2.11443e+06	2.46065e+06	2.2575e+06	1.94035e+06	2.38708e+06	4.41977e+06	2.74226e+06	3.73378e+06	3.60603e+06	3.66946e+06	1.573	1.76	2.095	1.265	1.249	1.328	1.297	1.273	1.06	0.579	0.975	0.601	0.742	0.668	0.577	0.64	1.181	0.754	0.978	0.935	0.941
A0A6P3D6L6	protein lethal(2)essential for life OS=Bombus terrestris OX=30195 GN=LOC100652068 PE=4 SV=1	LOC100652068	65	13	1935	13	20.4	2.27202e+09	2.19996e+09	2.25648e+09	1.42868e+09	1.34609e+09	1.45969e+09	9.09805e+08	9.52206e+08	9.06401e+08	8.99489e+08	8.94635e+08	8.97127e+08	9.22349e+08	9.81808e+08	9.72536e+08	1.00967e+09	1.00979e+09	9.7445e+08	7.8468e+08	7.43105e+08	8.2193e+08	2.363	2.342	2.33	1.345	1.24	1.352	0.834	0.879	0.851	0.793	0.792	0.776	0.847	0.884	0.881	0.825	0.822	0.816	0.626	0.587	0.642
A0A6P3UHG2	phosphatidylinositol-binding clathrin assembly protein isoform X3 OS=Bombus terrestris OX=30195 GN=LOC100645783 PE=4 SV=1	LOC100645783	22	15	319	2	94	1.28145e+08	8.69465e+07	1.59201e+08	1.07403e+08	1.16261e+08	1.19444e+08	1.09205e+08	1.15082e+08	1.08565e+08	1.34763e+08	1.20455e+08	1.23189e+08	9.71379e+07	1.15563e+08	1.16275e+08	1.1032e+08	1.06799e+08	9.90339e+07	7.75106e+07	8.11826e+07	8.30834e+07	1.418	0.985	1.75	1.076	1.14	1.177	1.065	1.13	1.084	1.264	1.135	1.134	0.95	1.108	1.121	0.959	0.925	0.883	0.658	0.682	0.691
A0A6P3DEG6	tetratricopeptide repeat protein 19 homolog, mitochondrial isoform X1 OS=Bombus terrestris OX=30195 GN=LOC100650290 PE=4 SV=1	LOC100650290	34	8	235	8	38.2	8.91635e+06	8.04612e+06	9.14054e+06	6.64353e+06	7.69535e+06	8.75332e+06	8.92376e+06	7.46312e+06	8.40858e+06	8.61625e+06	8.52578e+06	9.12029e+06	7.47211e+06	8.32626e+06	7.38321e+06	8.74427e+06	1.03525e+07	9.59522e+06	5.04106e+06	5.41725e+06	5.94603e+06	1.356	1.252	1.38	0.914	1.036	1.185	1.196	1.007	1.154	1.11	1.104	1.154	1.004	1.097	0.978	1.045	1.232	1.175	0.588	0.626	0.679
A0A6P3DFD0	tyrosine-protein phosphatase non-receptor type 23 OS=Bombus terrestris OX=30195 GN=LOC100650735 PE=4 SV=1	LOC100650735	3	4	18	4	210.5	125533	174874	21854.1	484825	566522	494536	491960	441627	422597	470236	639451	641488	669057	563351	665050	667580	729775	662335	799910	752769	565707	0.291	0.415	0.05	1.018	1.164	1.021	1.006	0.909	0.884	0.924	1.262	1.238	1.37	1.132	1.344	1.216	1.325	1.237	1.423	1.326	0.985
A0A6P5IIC1	aquaporin AQPAn.G isoform X1 OS=Bombus terrestris OX=30195 GN=LOC100647837 PE=4 SV=1	LOC100647837	15	6	121	2	27.4	4.61599e+07	4.19628e+07	4.79047e+07	2.50249e+07	2.4454e+07	2.67447e+07	3.79477e+06	1.44987e+07	1.74943e+07	1.71928e+07	1.90354e+07	2.0177e+07	1.18278e+07	4.66429e+06	3.60413e+06	1.91479e+07	1.44664e+07	1.41822e+07	8.10854e+06	7.82829e+06	8751350	2.979	2.772	3.071	1.462	1.398	1.537	0.216	0.831	1.019	0.94	1.046	1.084	0.674	0.261	0.203	0.971	0.731	0.737	0.401	0.384	0.424
A0A6P3DJI8	U6 snRNA-associated Sm-like protein LSm8 OS=Bombus terrestris OX=30195 GN=LOC100650791 PE=4 SV=1	LOC100650791	68	4	83	4	10.5	1.23263e+07	1.61966e+07	1.58051e+07	1.39847e+07	1.21375e+07	1.15694e+07	8.32454e+06	8.91033e+06	8.58616e+06	9.55899e+06	8.37933e+06	9.47414e+06	7.99245e+06	7.55414e+06	7.72245e+06	9.09305e+06	7.84508e+06	9.5775e+06	7.98957e+06	6.14482e+06	6.59562e+06	1.535	2.065	1.955	1.577	1.339	1.283	0.914	0.985	0.965	1.009	0.888	0.982	0.879	0.815	0.838	0.89	0.765	0.961	0.763	0.581	0.617
A0A6P3DKZ6	cuticle protein 19 OS=Bombus terrestris OX=30195 GN=LOC100645731 PE=4 SV=1	LOC100645731	5	1	2	1	21.8	4.86315e+06
A0A6P3TSR0	histone deacetylase 6 OS=Bombus terrestris OX=30195 GN=LOC100646470 PE=4 SV=1	LOC100646470	1	1	3	1	130.8	2.81835e+08	2.3017e+08	2.49978e+08	2.22547e+08	2.1628e+08	2.02384e+08	2.3068e+08	1.80187e+08	1.68926e+08	1.96808e+08	1.91095e+08	1.78722e+08	1.44886e+08	1.53098e+08	1.7246e+08	1.68962e+08	1.76907e+08	1.72856e+08	1.4717e+08	1.0986e+08	199002512
A0A6P3D7V5	vesicle-trafficking protein SEC22b-B OS=Bombus terrestris OX=30195 GN=LOC100649616 PE=4 SV=1	LOC100649616	62	11	287	11	24.8	5.22961e+07	4.27369e+07	5.28085e+07	4.06961e+07	4.61154e+07	3.98137e+07	4.85706e+07	4.5735e+07	4.61449e+07	9.52177e+07	5.33017e+07	4.64521e+07	5.0297e+07	3.99625e+07	4.13259e+07	5.43054e+07	7.15909e+07	4.90271e+07	5.63963e+07	5.6542e+07	5.22798e+07	1.239	1.036	1.243	0.873	0.968	0.84	1.014	0.962	0.987	1.912	1.075	0.916	1.053	0.82	0.853	1.011	1.328	0.936	1.025	1.018	0.93
A0A6P3DFF4	putative RNA-binding protein Luc7-like 2 isoform X1 OS=Bombus terrestris OX=30195 GN=LOC100648220 PE=4 SV=1	LOC100648220	29	8	69	8	42.2	539549	813150	695171	1.51991e+06	1.3202e+06	2.39084e+06	2.32347e+06	4.15454e+06	2.2161e+06	2.22096e+06	3.45732e+06	3.07138e+06	3.63283e+06	4.86676e+06	4.66117e+06	2.60875e+06	3.63361e+06	3.62536e+06	4.08885e+06	3.95225e+06	3.78021e+06	0.232	0.358	0.297	0.592	0.503	0.916	0.881	1.586	0.86	0.81	1.266	1.099	1.38	1.814	1.747	0.882	1.224	1.256	1.349	1.291	1.222
A0A6P3DBZ2	LOW QUALITY PROTEIN: peroxisomal multifunctional enzyme type 2 OS=Bombus terrestris OX=30195 GN=LOC100648641 PE=4 SV=1	LOC100648641	54	32	766	32	79.4	9.28279e+07	8.63507e+07	8.36317e+07	1.23234e+08	1.30361e+08	1.24811e+08	1.70865e+08	1.6001e+08	1.81024e+08	1.46912e+08	1.3e+08	1.45458e+08	9.27525e+07	9.85624e+07	1.01428e+08	1.57925e+08	1.43932e+08	1.49569e+08	1.78075e+08	1.67731e+08	1.73587e+08	0.838	0.798	0.75	1.007	1.042	1.003	1.36	1.282	1.475	1.124	0.999	1.093	0.74	0.771	0.798	1.12	1.017	1.087	1.233	1.15	1.177
A0A6P3DN85	tenascin OS=Bombus terrestris OX=30195 GN=LOC100644199 PE=4 SV=1	LOC100644199	38	11	166	11	24.7	7.77542e+07	1.02368e+08	9.73913e+07	7.0652e+07	7.46188e+07	8.6986e+07	4.96831e+07	5.17862e+07	3.22505e+07	4.22583e+07	2.13859e+07	3.34998e+07	4.59463e+07	4.03129e+07	4.58181e+07	3.78336e+07	3.30028e+07	3.87048e+07	2.47625e+07	2.26604e+07	2.14289e+07	1.896	2.554	2.358	1.559	1.611	1.888	1.068	1.121	0.71	0.873	0.444	0.68	0.989	0.851	0.973	0.725	0.63	0.76	0.463	0.42	0.392
A0A6P3D985	putative defense protein 3 OS=Bombus terrestris OX=30195 GN=LOC100643319 PE=4 SV=1	LOC100643319	39	4	71	4	17.9	1.22989e+07	1.32353e+07	1.31439e+07	9.36903e+06	8.76998e+06	9.07002e+06	5.09842e+06	5.0111e+06	4.98907e+06	4.57374e+06	4.98492e+06	4.17258e+06	3.72542e+06	3.77241e+06	3.45187e+06	3.03442e+06	3.14489e+06	3.04017e+06	760419	600683	810564	2.692	2.966	2.858	1.857	1.7	1.768	0.984	0.974	0.986	0.848	0.929	0.76	0.72	0.715	0.658	0.522	0.539	0.536	0.128	0.1	0.133
A0A6P3UCN5	LOW QUALITY PROTEIN: 1,2-dihydroxy-3-keto-5-methylthiopentene dioxygenase OS=Bombus terrestris OX=30195 GN=LOC100646563 PE=4 SV=1	LOC100646563	64	11	388	11	22.2	7.47822e+07	7.43922e+07	7.28006e+07	4.97799e+07	5.37854e+07	5.34648e+07	5.01332e+07	4.83818e+07	5.12189e+07	4.3684e+07	4.80886e+07	4.56679e+07	4.59025e+07	4.43756e+07	4.42101e+07	3.8699e+07	3.91642e+07	3.72838e+07	1.91686e+07	1.9389e+07	1.92468e+07	1.968	2.004	1.903	1.186	1.254	1.253	1.163	1.13	1.217	0.974	1.078	1	1.067	1.012	1.014	0.8	0.807	0.79	0.387	0.388	0.381
A0A6P3UAX5	Monocarboxylate transporter 9(predicted) OS=Bombus terrestris OX=30195 GN=LOC100650836 PE=4 SV=1	LOC100650836	2	1	4	1	65.8				147427		166347		237966	284949				174955			225285		313051
A0A6P5HZI0	F-box/LRR-repeat protein(predicted) OS=Bombus terrestris OX=30195 GN=LOC100648523 PE=4 SV=1	LOC100648523	5	5	22	5	134.4				113358	230897	379532	256810	137207		877579	1.1553e+06	1.37616e+06	1.21482e+06	436626	217044	2.68354e+06	2.64668e+06	2.07048e+06	1.33872e+06	2.0273e+06	1.33982e+06				0.115	0.229	0.379	0.254	0.137		0.834	1.103	1.284	1.203	0.424	0.212	2.364	2.323	1.87	1.151	1.727	1.128
A0A6P3U240	protein FAM8A1 isoform X1 OS=Bombus terrestris OX=30195 GN=LOC100648714 PE=4 SV=1	LOC100648714	21	3	76	3	36.7	3.37788e+06	2.72348e+06	2.51388e+06	2.8489e+06	2.60722e+06	2.61992e+06	2.70553e+06	2.8324e+06	2.54902e+06	2.15616e+06	1.79997e+06	2.36376e+06	1.90015e+06	1.82477e+06	2.03935e+06	2.31416e+06	2.15984e+06	2.42927e+06	2.1511e+06	2.18185e+06	2.58279e+06	1.708	1.409	1.262	1.304	1.168	1.18	1.206	1.271	1.163	0.924	0.775	0.995	0.849	0.799	0.899	0.919	0.855	0.989	0.834	0.838	0.981
A0A6P3DG05	calmodulin-like protein 4 OS=Bombus terrestris OX=30195 GN=LOC100649747 PE=4 SV=1	LOC100649747	29	4	33	4	17.3	1.23143e+06	2.14464e+06	2.17835e+06	1.43263e+06	1.55338e+06	870766	914619	1.30466e+06	798312	279673	1.10159e+06	1.31661e+06	1.21324e+06	894726	962500	1.32121e+06	1.10766e+06	1.1553e+06	614774	1.13989e+06	1.37804e+06	1.267	2.258	2.225	1.334	1.415	0.798	0.829	1.191	0.741	0.244	0.965	1.127	1.102	0.797	0.863	1.068	0.892	0.957	0.485	0.891	1.065
A0A6P3DIW0	ADP-ribosylation factor-like protein 3 OS=Bombus terrestris OX=30195 GN=LOC100648114 PE=4 SV=1	LOC100648114	26	3	31	3	20.2	782981	762135	920312	739629	769754	907249	582523	705142	579953	470903	502091	746781	924442	835553	964199	717059	759539	724876	735282	810447	757893	1.278	1.273	1.492	1.093	1.113	1.319	0.838	1.022	0.854	0.651	0.698	1.014	1.333	1.182	1.371	0.92	0.971	0.953	0.921	1.005	0.929
A0A6P3TP38	adenosine kinase OS=Bombus terrestris OX=30195 GN=LOC100651039 PE=4 SV=1	LOC100651039	14	4	45	4	40.6	1.19411e+06	717230	1.18158e+06	1.4412e+06	1.38949e+06	1.03459e+06	1.09855e+06	1.17821e+06	873034	1.6668e+06	1.81357e+06	2.13728e+06	1.80555e+06	1.38179e+06	1.60946e+06	1.41902e+06	2.20424e+06	1.02908e+06	1.45093e+06	1.02365e+06	1.21541e+06	1.06	0.652	1.042	1.158	1.093	0.818	0.86	0.928	0.699	1.254	1.371	1.579	1.416	1.063	1.245	0.99	1.532	0.736	0.988	0.69	0.811
A0A6P3DGQ1	pancreatic triacylglycerol lipase OS=Bombus terrestris OX=30195 GN=LOC100651465 PE=4 SV=1	LOC100651465	26	8	21	8	60.3	1.63797e+06	1.44916e+06	2.21038e+06	425654	1.91524e+06	540768	1.03e+06	1.52377e+06	787220	502557	559298	924657	453344	763339	676801	7.54801e+06	7.24179e+06	3.97117e+06	2.06351e+06	580644	2.0928e+06	1.079	0.977	1.446	0.254	1.118	0.317	0.598	0.891	0.468	0.281	0.314	0.507	0.264	0.436	0.389	3.907	3.734	2.107	1.043	0.291	1.036
A0A6P3TZY4	Replication protein A subunit(predicted) OS=Bombus terrestris OX=30195 GN=LOC100651328 PE=4 SV=1	LOC100651328	20	2	4	2	22.2	457982	356072	384434	216145	247083	623568					202948		202181	197409				281993	626147	794496	339871	1.474	1.173	1.228	0.63	0.704	1.787					0.556		0.575	0.55				0.731	1.545	1.942	0.821
A0A6P3DEL6	ruvB-like 2 OS=Bombus terrestris OX=30195 GN=LOC100646796 PE=4 SV=1	LOC100646796	34	13	191	13	51.4	1.21676e+06	693573	1.17522e+06	3.9886e+06	4.35097e+06	3.22081e+06	4.35574e+06	4.00811e+06	3.50502e+06	6.81076e+06	7.58652e+06	7.50187e+06	7.25718e+06	8.53377e+06	7.73063e+06	7.02405e+06	8.2171e+06	7.46342e+06	8.93741e+06	9.43891e+06	9.84981e+06	0.254	0.148	0.243	0.753	0.804	0.598	0.801	0.742	0.66	1.204	1.347	1.302	1.337	1.542	1.405	1.151	1.342	1.254	1.43	1.495	1.543
A0A6P3DCG4	eukaryotic translation initiation factor 3 subunit A OS=Bombus terrestris OX=30195 GN=LOC100642726 PE=4 SV=1	LOC100642726	22	22	245	22	128.4	2.30761e+07	2.3331e+07	2.11305e+07	3.82877e+07	4.19043e+07	2.98188e+07	3.92103e+07	4.86962e+07	4.95535e+07	6.17524e+07	5.66963e+07	5.0801e+07	6.19167e+07	4.50985e+07	5.78685e+07	5.38982e+07	5.22798e+07	5.83549e+07	5.42585e+07	5.49542e+07	5.35929e+07	0.606	0.627	0.551	0.91	0.974	0.697	0.907	1.134	1.174	1.373	1.267	1.109	1.435	1.025	1.323	1.111	1.074	1.234	1.092	1.096	1.057
A0A6P3D955	esterase OVCA2 OS=Bombus terrestris OX=30195 GN=LOC100646222 PE=4 SV=1	LOC100646222	26	4	69	4	25.2	4.25002e+06	3.3172e+06	4.19364e+06	3.04498e+06	4.30982e+06	4.44079e+06	4.25091e+06	4.11697e+06	3.19235e+06	2.29021e+06	2.96351e+06	3.16005e+06	1.61315e+06	2.14466e+06	2.239e+06	3.66537e+06	3.36007e+06	2.13014e+06	1.94807e+06	2.03126e+06	2.09224e+06	1.682	1.344	1.648	1.091	1.511	1.565	1.483	1.446	1.14	0.768	0.999	1.041	0.564	0.735	0.772	1.14	1.041	0.679	0.591	0.611	0.622
A0A6P3DE81	ADP-ribosylation factor-like protein 5B OS=Bombus terrestris OX=30195 GN=LOC100645571 PE=4 SV=1	LOC100645571	20	3	42	3	20.5	5.11375e+06	4.27111e+06	5.26551e+06	2.05796e+06	2.04038e+06	2.19449e+06	1.3918e+06	1.29316e+06	1.12455e+06	446901	834533	586324	867335	819545	530986	3.11395e+06	3.01579e+06	3.48597e+06	2.02224e+06	1.3561e+06	2.22746e+06	2.974	2.543	3.041	1.084	1.051	1.137	0.714	0.668	0.59	0.22	0.413	0.284	0.446	0.413	0.269	1.423	1.373	1.633	0.902	0.599	0.973
A0A6P3DD83	calcium-transporting ATPase type 2C member 1 isoform X2 OS=Bombus terrestris OX=30195 GN=LOC100646424 PE=4 SV=1	LOC100646424	14	10	92	10	104.1	2.8794e+06	3.10159e+06	4.87834e+06	6.66727e+06	6.211e+06	6.6726e+06	4.14884e+06	4.71877e+06	4.28366e+06	1.01787e+07	1.08908e+07	9.97208e+06	9.6521e+06	9.99027e+06	9.24578e+06	8.43536e+06	8.17291e+06	7.55539e+06	5.05047e+06	5.0989e+06	5.33513e+06	0.515	0.568	0.867	1.081	0.985	1.064	0.655	0.75	0.692	1.544	1.66	1.486	1.526	1.549	1.442	1.187	1.145	1.09	0.694	0.693	0.717
A0A6P3DGG7	vitamin K epoxide reductase complex subunit 1-like protein 1 OS=Bombus terrestris OX=30195 GN=LOC100647907 PE=4 SV=1	LOC100647907	5	1	8	1	18.6				498797				465910	404014	721794	721375	650433		476229		595093		615919	1.28261e+06	1.33915e+06	1.10407e+06
A0A6P3DDR5	ribosomal protein 63, mitochondrial OS=Bombus terrestris OX=30195 GN=LOC100649962 PE=4 SV=1	LOC100649962	15	2	33	2	13	1.47355e+07	1.48893e+07	1.20045e+07	1.11552e+07	1.21096e+07	1.17454e+07	1.22697e+07	1.44841e+07	1.27312e+07	1.20684e+07	1.03964e+07	1.32409e+07	1.01719e+07	1.14354e+07	1.07243e+07	1.15016e+07	1.03493e+07	9.15955e+06	6.72886e+06	7.50877e+06	7.54843e+06	1.594	1.648	1.289	1.092	1.16	1.131	1.17	1.39	1.242	1.106	0.957	1.192	0.972	1.071	1.011	0.977	0.876	0.798	0.558	0.617	0.613
A0A6P3DD31	dihydropyrimidine dehydrogenase [NADP(+)] isoform X1 OS=Bombus terrestris OX=30195 GN=LOC100643616 PE=4 SV=1	LOC100643616	21	18	197	18	111.7	3.39189e+08	3.6688e+08	3.28282e+08	3.94381e+08	3.48486e+08	3.38489e+08	4.23422e+08	4.82069e+08	4.28797e+08	4.68995e+08	4.45724e+08	4.47093e+08	4.06024e+08	3.7884e+08	4.31868e+08	4.614e+08	3.93422e+08	4.55672e+08	3.75091e+08	3.90762e+08	3.80437e+08	1.024	1.134	0.985	1.078	0.932	0.91	1.127	1.292	1.169	1.2	1.146	1.124	1.083	0.991	1.137	1.095	0.93	1.108	0.869	0.896	0.863
A0A6P3U0S2	proteasome activator complex subunit 4 isoform X1 OS=Bombus terrestris OX=30195 GN=LOC100646703 PE=4 SV=1	LOC100646703	14	20	65	20	212.6	1.51542e+07	1.59151e+07	1.65501e+07	8.00015e+06	5.62395e+06	5.10856e+06	2.53449e+06	3.21125e+06	2.45678e+06	3.47316e+06	2.72041e+06	2.42825e+06	2.19993e+06	2.10419e+06	2.07936e+06	1.14806e+07	8.30338e+06	9.71098e+06	1.99673e+07	2.21163e+07	2.00471e+07	2.143	2.304	2.325	1.024	0.704	0.643	0.316	0.403	0.314	0.416	0.328	0.286	0.275	0.258	0.256	1.276	0.919	1.106	2.166	2.376	2.13
A0A6P3D8Z5	splicing factor 3A subunit 1 OS=Bombus terrestris OX=30195 GN=LOC100642363 PE=4 SV=1	LOC100642363	20	11	151	11	86.2	1.2583e+07	1.02608e+07	1.56738e+07	1.32079e+07	1.3773e+07	1.28888e+07	1.20077e+07	1.24975e+07	1.39906e+07	1.27536e+07	1.13659e+07	1.18614e+07	1.08464e+07	1.18947e+07	1.14536e+07	1.19185e+07	1.11849e+07	9.69355e+06	8.81952e+06	8.73734e+06	7.81399e+06	1.315	1.097	1.627	1.249	1.275	1.199	1.106	1.159	1.319	1.129	1.011	1.031	1.001	1.077	1.043	0.979	0.915	0.816	0.707	0.694	0.613
A0A6P3DAP3	Putative rab5-interacting protein (Fragment)(predicted) OS=Bombus terrestris OX=30195 GN=LOC100648164 PE=4 SV=1	LOC100648164	6	1	14	1	14	650092	426909	433700	396095	560403	469960	534870	423360	420818	362566	334474	398009	277971	439711	422931	567595	566782	522252	770539	583826	759481
A0A6P5HPC6	LOW QUALITY PROTEIN: neurexin-4 OS=Bombus terrestris OX=30195 GN=LOC100642522 PE=4 SV=1	LOC100642522	16	16	130	16	142.5	8.13658e+06	1.3345e+07	1.03936e+07	1.21608e+07	1.56709e+07	1.36185e+07	1.36092e+07	8.9073e+06	8.84014e+06	1.13335e+07	1.2812e+07	1.73595e+07	1.18845e+07	1.41806e+07	9.01931e+06	1.50454e+07	1.91412e+07	1.60648e+07	2.04601e+07	1.87036e+07	2.09806e+07	0.715	1.2	0.907	0.967	1.219	1.065	1.054	0.695	0.701	0.844	0.958	1.269	0.922	1.079	0.691	1.039	1.316	1.137	1.379	1.248	1.385
A0A6P3DEN7	mitochondrial import inner membrane translocase subunit Tim22 OS=Bombus terrestris OX=30195 GN=LOC100651696 PE=4 SV=1	LOC100651696	35	6	104	6	20.9	1.32149e+07	1.48587e+07	1.34715e+07	1.06202e+07	8.47617e+06	1.17655e+07	5.38048e+06	4.27175e+06	5.12845e+06	5.8472e+06	5.71831e+06	5.51101e+06	3.20025e+06	2.569e+06	2.4784e+06	6.04455e+06	6.29233e+06	5.99331e+06	3.3553e+06	1.9736e+06	2.42289e+06	2.443	2.812	2.474	1.778	1.388	1.937	0.877	0.701	0.856	0.916	0.9	0.848	0.523	0.411	0.399	0.878	0.911	0.893	0.476	0.277	0.337
A0A6P3TRW2	39S ribosomal protein L48, mitochondrial isoform X2 OS=Bombus terrestris OX=30195 GN=LOC100645493 PE=4 SV=1	LOC100645493	57	6	71	1	16.8	399858	467685	515003	281207	208400	385635	245048	230114	294564	249780	294831	254737	149472		187621	168718	179921	214471
A0A6P3U2R9	protein catecholamines up isoform X1 OS=Bombus terrestris OX=30195 GN=LOC100650046 PE=4 SV=1	LOC100650046	8	3	62	3	45.6	2.41792e+06	1.51993e+06	1.78568e+06	2.17557e+06	3.69121e+06	2.64075e+06	4.90591e+06	5.01124e+06	4.61016e+06	2.96615e+06	2.66228e+06	2.70191e+06	2.76752e+06	2.87196e+06	2.91128e+06	3.21633e+06	5.531e+06	1.152e+06	6.37359e+06	5.92375e+06	5.58189e+06	0.844	0.543	0.619	0.687	1.141	0.821	1.509	1.552	1.452	0.877	0.791	0.785	0.853	0.868	0.885	0.882	1.511	0.324	1.706	1.571	1.464
A0A6P3D5F4	exocyst complex component 1 OS=Bombus terrestris OX=30195 GN=LOC100644991 PE=4 SV=1	LOC100644991	2	1	6	1	97.7										253931						323570		371676		398064	343934
A0A6P3DCE0	Beta-1,3-glucan-binding protein(predicted) OS=Bombus terrestris OX=30195 GN=LOC100642574 PE=4 SV=1	LOC100642574	13	1	11	1	11.1	1.52421e+06	3.01509e+06	3.26728e+06	3.60098e+06	4.85097e+06	4.15818e+06	4.60145e+06	3.96441e+06	4.2338e+06	3.42885e+06	3.86619e+06	3.39705e+06	3.26449e+06	3.01553e+06	3.46076e+06	3.60902e+06	4.25589e+06	3.63733e+06	4.07773e+06	4.67577e+06	5078562
A0A6P3DI73	mannose-1-phosphate guanyltransferase alpha-A OS=Bombus terrestris OX=30195 GN=LOC100650129 PE=4 SV=1	LOC100650129	32	10	232	10	46.4	7.68458e+07	6.15869e+07	7.15934e+07	4.04038e+07	4.22758e+07	3.90096e+07	2.45151e+07	2.33419e+07	2.19925e+07	2.20432e+07	2.17463e+07	2.23812e+07	2.01533e+07	1.74561e+07	1.72895e+07	2.74159e+07	2.66673e+07	2.74209e+07	1.15092e+07	1.4707e+07	1.32181e+07	3.06	2.51	2.831	1.456	1.491	1.383	0.86	0.825	0.79	0.744	0.737	0.742	0.709	0.602	0.6	0.858	0.831	0.879	0.351	0.445	0.395
A0A6P3DGN2	transmembrane emp24 domain-containing protein eca OS=Bombus terrestris OX=30195 GN=LOC100651504 PE=4 SV=1	LOC100651504	40	8	250	8	25.4	5.72427e+07	5.83629e+07	6.02623e+07	5.25146e+07	5.71619e+07	5.26886e+07	3.2284e+07	3.68074e+07	3.89515e+07	2.65852e+07	2.67498e+07	2.6884e+07	2.01692e+07	2.30671e+07	1.84076e+07	3.22309e+07	3.5639e+07	3.68587e+07	3.62544e+07	4.00981e+07	4.27665e+07	1.807	1.885	1.889	1.5	1.598	1.481	0.898	1.031	1.109	0.711	0.719	0.706	0.562	0.631	0.506	0.799	0.88	0.937	0.878	0.961	1.014
A0A6P3DFV5	succinate dehydrogenase cytochrome b560 subunit, mitochondrial OS=Bombus terrestris OX=30195 GN=LOC100647436 PE=4 SV=1	LOC100647436	30	3	94	3	19.4	1.50528e+07	1.22769e+07	1.49022e+07	1.90668e+07	2.27394e+07	2.35042e+07	1.06567e+07	8.7618e+06	970028	5.26151e+06	5.32104e+06	1.174e+07	5.69316e+06	1.35776e+07	6.01115e+06	1.24856e+07	1.16568e+07	1.47988e+07	4.81228e+06	9.89424e+06	1.26904e+07	1.595	1.331	1.568	1.829	2.134	2.217	0.995	0.824	0.093	0.472	0.48	1.035	0.533	1.246	0.555	1.039	0.967	1.263	0.391	0.796	1.01
A0A6P5IAW0	intersectin-2 isoform X6 OS=Bombus terrestris OX=30195 GN=LOC100645212 PE=4 SV=1	LOC100645212	8	11	119	11	204.3	9.05617e+06	6.52965e+06	7.92905e+06	7.5224e+06	7.98949e+06	8.34558e+06	5.80799e+06	6.95154e+06	5.69815e+06	7.06752e+06	5.67605e+06	8.16846e+06	8.17598e+06	7.20166e+06	7.9315e+06	6.30194e+06	7.74469e+06	7.57555e+06	6.82153e+06	8.4137e+06	6.8413e+06	1.509	1.114	1.312	1.135	1.179	1.239	0.853	1.028	0.857	0.998	0.805	1.133	1.204	1.04	1.152	0.825	1.01	1.017	0.872	1.065	0.857
A0A6P3TY77	LOW QUALITY PROTEIN: E3 SUMO-protein ligase RanBP2 OS=Bombus terrestris OX=30195 GN=LOC100648946 PE=4 SV=1	LOC100648946	15	36	350	36	323.9	3.24936e+07	3.44514e+07	2.54772e+07	3.29607e+07	3.2481e+07	3.22714e+07	2.45929e+07	3.10782e+07	3.76753e+07	3.74126e+07	4.35929e+07	4.17019e+07	4.40318e+07	3.81905e+07	4.13826e+07	5.32698e+07	4.77606e+07	4.60868e+07	4.68903e+07	4.46859e+07	4.36451e+07	1.025	1.113	0.798	0.941	0.908	0.907	0.684	0.87	1.073	1	1.171	1.095	1.227	1.044	1.138	1.321	1.18	1.171	1.135	1.071	1.035
A0A6P3DFA9	116 kDa U5 small nuclear ribonucleoprotein component OS=Bombus terrestris OX=30195 GN=LOC100648953 PE=4 SV=1	LOC100648953	10	5	7	5	110.3			260007		769999	808347	218953	168847		242448	770598	1.1462e+06	1.17e+06	1.04643e+06	855546	2.23052e+06	2.4121e+06	1.6544e+06	1.8474e+06	1.37685e+06	815537			0.301		0.795	0.839	0.225	0.175		0.239	0.765	1.112	1.205	1.057	0.869	2.043	2.201	1.554	1.652	1.219	0.714
A0A6P3TYN3	V-type proton ATPase subunit d OS=Bombus terrestris OX=30195 GN=LOC105665822 PE=4 SV=1	LOC105665822	43	13	302	13	39.6	1.92331e+07	2.09239e+07	1.71702e+07	3.63604e+07	3.56494e+07	3.20451e+07	3.70853e+07	3.52413e+07	4.02929e+07	3.94406e+07	4.02258e+07	3.68442e+07	4.17986e+07	4.34252e+07	4.28572e+07	4.98768e+07	5.07577e+07	4.79665e+07	4.34299e+07	4.3254e+07	4.61238e+07	0.616	0.686	0.546	1.054	1.011	0.914	1.047	1.002	1.165	1.07	1.097	0.982	1.183	1.205	1.196	1.255	1.273	1.238	1.067	1.053	1.11
A0A6P3DI80	39S ribosomal protein L4, mitochondrial OS=Bombus terrestris OX=30195 GN=LOC100651704 PE=4 SV=1	LOC100651704	7	2	36	2	39.6	2.66701e+06	2.85591e+06	2.28735e+06	9.00634e+06	7.16682e+06	6.53532e+06	8.96455e+06	7.36406e+06	9.08505e+06	9.23114e+06	9.49533e+06	7.44237e+06	9.61361e+06	8.43449e+06	9.99713e+06	7.60975e+06	5.75135e+06	6.95778e+06	1.28423e+07	1.34428e+07	1.09345e+07	0.408	0.447	0.347	1.246	0.97	0.889	1.208	0.999	1.253	1.195	1.235	0.946	1.298	1.117	1.331	0.914	0.688	0.856	1.505	1.561	1.255
A0A6P3DIV5	Ecdysteroid UDP-glucosyltransferase(predicted) OS=Bombus terrestris OX=30195 GN=LOC100647524 PE=4 SV=1	LOC100647524	28	21	319	13	122.3	6.34983e+06	3.26659e+06	6.46327e+06	1.47356e+07	1.66272e+07	1.46026e+07	1.25185e+07	1.19214e+07	1.03085e+07	1.67141e+07	1.72711e+07	1.74241e+07	1.5789e+07	1.59648e+07	1.47029e+07	3.19041e+07	3.29447e+07	2.70148e+07	8.18437e+07	8.81306e+07	8.95705e+07	0.298	0.157	0.301	0.626	0.691	0.61	0.518	0.497	0.437	0.665	0.69	0.68	0.654	0.649	0.601	1.176	1.21	1.021	2.946	3.142	3.158
A0A6P3U5K2	nuclear pore complex protein Nup205 isoform X2 OS=Bombus terrestris OX=30195 GN=LOC105665623 PE=4 SV=1	LOC105665623	10	17	133	17	217.2	2.64369e+07	2.79437e+07	2.46559e+07	1.15967e+07	1.04774e+07	1.24417e+07	1.3189e+07	1.74423e+07	1.7428e+07	1.83767e+07	1.82536e+07	1.84534e+07	1.70207e+07	1.70879e+07	1.68742e+07	2.46007e+07	2.20114e+07	2.24566e+07	1.98458e+07	1.70282e+07	1.87609e+07	1.727	1.868	1.599	0.686	0.606	0.724	0.759	1.011	1.027	1.017	1.015	1.003	0.982	0.967	0.96	1.262	1.125	1.181	0.994	0.845	0.92
A0A6P3D6Q3	Na(+)/H(+) exchange regulatory cofactor NHE-RF1 OS=Bombus terrestris OX=30195 GN=LOC100649320 PE=4 SV=1	LOC100649320	59	10	210	10	28.3	3.05691e+07	3.15665e+07	3.29645e+07	3.51604e+07	3.35525e+07	3.92103e+07	4.06401e+07	3.80611e+07	4.15575e+07	3.72927e+07	3.86898e+07	3.44183e+07	3.33393e+07	3.26781e+07	3.42794e+07	4.32662e+07	4.53014e+07	4.63048e+07	4.86512e+07	6.12676e+07	4.58437e+07	0.95	1.004	1.017	0.989	0.923	1.085	1.113	1.05	1.165	0.982	1.024	0.89	0.915	0.88	0.928	1.056	1.102	1.159	1.16	1.446	1.07
A0A6P3U1Q0	innexin inx2 OS=Bombus terrestris OX=30195 GN=LOC100652243 PE=4 SV=1	LOC100652243	27	7	190	7	41.4	1.44819e+07	1.2434e+07	1.34262e+07	1.31931e+07	1.27928e+07	1.35608e+07	1.63446e+07	1.66166e+07	1.45087e+07	1.51513e+07	1.57109e+07	1.58315e+07	1.63624e+07	1.56446e+07	1.8609e+07	1.91249e+07	2.12798e+07	1.70494e+07	1.66455e+07	1.66023e+07	1.68618e+07	1.117	0.982	1.028	0.921	0.874	0.931	1.111	1.138	1.01	0.99	1.032	1.016	1.115	1.045	1.251	1.159	1.285	1.059	0.985	0.973	0.977
A0A6P5HT90	LOW QUALITY PROTEIN: mitogen-activated protein kinase 14B OS=Bombus terrestris OX=30195 GN=LOC100648398 PE=4 SV=1	LOC100648398	9	3	98	3	41.3	329006	339371	426305	620229	1.2251e+06	707335	1.61002e+06	1.395e+06	1.5653e+06	1.57285e+06	1.47071e+06	1.57406e+06	749746	1.48644e+06	1.2828e+06	2.01541e+06	1.87296e+06	2.11879e+06	1.80177e+06	2.06173e+06	1.84778e+06	0.3	0.317	0.386	0.513	0.99	0.575	1.296	1.13	1.289	1.217	1.143	1.196	0.605	1.175	1.02	1.445	1.338	1.558	1.262	1.43	1.267
A0A6P3U3H7	protein tumorous imaginal discs, mitochondrial isoform X2 OS=Bombus terrestris OX=30195 GN=LOC100650817 PE=4 SV=1	LOC100650817	31	13	181	13	61	8.46837e+06	8.57528e+06	8.29975e+06	1.23882e+07	1.28575e+07	1.42271e+07	2.18051e+07	1.84239e+07	1.5674e+07	1.77732e+07	1.84886e+07	1.81611e+07	1.73007e+07	2.23797e+07	1.88677e+07	2.15475e+07	2.36894e+07	2.1664e+07	1.92958e+07	1.91712e+07	2.52643e+07	0.596	0.617	0.58	0.789	0.801	0.891	1.352	1.15	0.995	1.059	1.107	1.063	1.075	1.364	1.156	1.191	1.304	1.227	1.041	1.024	1.335
A0A6P3TQG4	probable phospholipid hydroperoxide glutathione peroxidase isoform X1 OS=Bombus terrestris OX=30195 GN=LOC100642912 PE=4 SV=1	LOC100642912	67	14	1212	14	21.7	1.89555e+09	2.12817e+09	2.06334e+09	1.49444e+09	1.45162e+09	1.44484e+09	1.00983e+09	1.02006e+09	1.11333e+09	9.64338e+08	8.90569e+08	9.56447e+08	8.45403e+08	8.73978e+08	9.554e+08	6.68572e+08	6.70332e+08	6.84353e+08	4.00903e+08	3.72551e+08	417799015	2.176	2.501	2.352	1.553	1.476	1.477	1.022	1.039	1.153	0.938	0.87	0.914	0.857	0.869	0.956	0.603	0.602	0.633	0.353	0.325	0.36
A0A6P3UG89	titin OS=Bombus terrestris OX=30195 GN=LOC100650708 PE=4 SV=1	LOC100650708	33	81	1648	76	380.2	7.95434e+07	9.245e+07	7.78849e+07	1.06181e+08	1.08342e+08	1.04314e+08	1.46781e+08	1.2734e+08	1.45213e+08	1.34362e+08	1.50682e+08	1.84349e+08	2.20099e+08	1.72242e+08	1.75695e+08	2.02498e+08	1.99835e+08	1.90583e+08	1.76119e+08	1.86622e+08	1.63084e+08	0.648	0.771	0.63	0.783	0.782	0.757	1.055	0.921	1.068	0.928	1.046	1.25	1.585	1.216	1.248	1.297	1.275	1.251	1.101	1.155	0.998
A0A6P3TXV2	Four and a half LIM domains protein(predicted) OS=Bombus terrestris OX=30195 GN=LOC100650291 PE=4 SV=1	LOC100650291	39	35	2510	8	96.1	8.27858e+08	7.75769e+08	7.91734e+08	8.26191e+08	9.11604e+08	8.77728e+08	1.1595e+09	1.15289e+09	1.01728e+09	1.03465e+09	1.01642e+09	1.06662e+09	1.13166e+09	1.12103e+09	1.11352e+09	1.23849e+09	1.35275e+09	1.15642e+09	1.1618e+09	1.15497e+09	1.1781e+09	0.961	0.922	0.913	0.869	0.938	0.908	1.187	1.188	1.066	1.018	1.005	1.031	1.161	1.128	1.127	1.13	1.23	1.082	1.035	1.019	1.028
A0A6P3UHA1	serine/threonine-protein kinase OSR1 isoform X3 OS=Bombus terrestris OX=30195 GN=LOC100642867 PE=4 SV=1	LOC100642867	25	11	145	11	68.8	3.11972e+06	2.74326e+06	3.74965e+06	5.67606e+06	5.7093e+06	5.11685e+06	5.38983e+06	4.95743e+06	4.65469e+06	7.77187e+06	8.53452e+06	8.23391e+06	7.67729e+06	8.81544e+06	8.35509e+06	5.23616e+06	6.72913e+06	7.88441e+06	4.66108e+06	6.29772e+06	5.71445e+06	0.629	0.566	0.751	1.037	1.02	0.919	0.958	0.888	0.847	1.328	1.466	1.382	1.368	1.541	1.469	0.83	1.063	1.281	0.721	0.965	0.866
A0A6P3U4P0	calcium load-activated calcium channel isoform X2 OS=Bombus terrestris OX=30195 GN=LOC100649339 PE=4 SV=1	LOC100649339	15	2	59	2	18.2	1.10068e+06	1.03591e+06	941494	4.11505e+06	3.91992e+06	4.36522e+06	3.33737e+06	4.27137e+06	3.81995e+06	3.67092e+06	2.72694e+06	3.98035e+06	3.91184e+06	3.75743e+06	3.93991e+06	3.48836e+06	3.56943e+06	3.67644e+06	6.32846e+06	6.36823e+06	6.19388e+06	0.359	0.346	0.305	1.216	1.133	1.269	0.96	1.237	1.125	1.015	0.758	1.081	1.128	1.062	1.12	0.894	0.912	0.966	1.584	1.579	1.518
A0A6P3D4Z9	cytochrome P450 9e2 OS=Bombus terrestris OX=30195 GN=LOC100647251 PE=4 SV=1	LOC100647251	40	21	490	5	59.8	2.06542e+07	1.76362e+07	2.30422e+07	4.14389e+07	4.47834e+07	4.66366e+07	5.52291e+07	5.22704e+07	4.94663e+07	4.81362e+07	4.92438e+07	4.50658e+07	5.72097e+07	5.45075e+07	5.56023e+07	6.61528e+07	6.96949e+07	6.70401e+07	9.87129e+07	1.0402e+08	1.03681e+08	0.452	0.395	0.501	0.821	0.869	0.909	1.066	1.016	0.978	0.893	0.918	0.821	1.107	1.034	1.061	1.138	1.195	1.182	1.658	1.73	1.706
A0A6P3U6N7	MICOS complex subunit Mic10 OS=Bombus terrestris OX=30195 GN=LOC105666301 PE=4 SV=1	LOC105666301	57	6	257	6	10.4	1.20611e+08	1.11008e+08	1.37866e+08	8.96111e+07	9.68234e+07	9.15641e+07	6.89123e+07	7.6093e+07	7.58502e+07	6.13855e+07	5.63183e+07	5.3354e+07	5.89744e+07	7.14627e+07	5.42007e+07	6.37261e+07	6.27038e+07	6.54369e+07	4.29762e+07	4.30401e+07	4.34474e+07	2	1.884	2.27	1.345	1.422	1.352	1.007	1.12	1.135	0.863	0.795	0.736	0.864	1.027	0.783	0.83	0.814	0.874	0.547	0.542	0.541
A0A6P3DKN3	constitutive coactivator of PPAR-gamma-like protein 1 homolog OS=Bombus terrestris OX=30195 GN=LOC100650098 PE=4 SV=1	LOC100650098	14	11	84	11	109	3.41824e+07	2.84328e+07	3.72296e+07	4.14707e+07	4.22882e+07	3.97779e+07	4.22505e+07	4.63401e+07	4.01306e+07	3.52868e+07	4.06003e+07	4.41039e+07	3.09771e+07	4.60575e+07	3.72995e+07	3.66725e+07	4.39892e+07	4.31591e+07	4.50973e+07	4.46888e+07	4.46096e+07	1.037	0.883	1.122	1.139	1.136	1.075	1.13	1.248	1.099	0.907	1.049	1.114	0.83	1.211	0.986	0.874	1.045	1.055	1.049	1.03	1.017
A0A6P3UF51	mitoferrin-1 OS=Bombus terrestris OX=30195 GN=LOC100646445 PE=4 SV=1	LOC100646445	13	3	16	3	37.6	2.17854e+06	2.03674e+06	2.15603e+06	1.75671e+06	2.07693e+06	2.26826e+06	1.831e+06	1.41058e+06	2.14739e+06	2.33276e+06	1.86246e+06	2.23889e+06	1.78967e+06	1.79242e+06	1.3805e+06	2.66367e+06	2.05519e+06	1.7569e+06	1.59865e+06	1.67123e+06	1365495	1.383	1.323	1.359	1.009	1.168	1.282	1.025	0.795	1.23	1.255	1.007	1.183	1.003	0.986	0.764	1.328	1.021	0.898	0.778	0.806	0.651
A0A6P3D4T0	chymotrypsin-1 OS=Bombus terrestris OX=30195 GN=LOC100648122 PE=4 SV=1	LOC100648122	67	10	618	10	28	4.08677e+08	4.19076e+08	3.9694e+08	3.21623e+08	2.72316e+08	3.00407e+08	1.72887e+08	1.4993e+08	1.70987e+08	3.53977e+08	3.24887e+08	3.80949e+08	1.16962e+08	1.12924e+08	1.05247e+08	8.18118e+08	8.27554e+08	8.09012e+08	2.95319e+08	3.09988e+08	2.70836e+08	1.427	1.498	1.377	1.017	0.842	0.934	0.532	0.465	0.539	1.047	0.966	1.107	0.361	0.342	0.32	2.245	2.262	2.275	0.791	0.822	0.71
A0A6P3DKC9	DNA-directed RNA polymerase II subunit RPB2 OS=Bombus terrestris OX=30195 GN=LOC100642622 PE=4 SV=1	LOC100642622	6	5	12	5	133.6	5874.55		73767.1	60830	45230.7		10363.2	80960.6	9677.05	113538	117332	52800.1	187811		154808	163318	230088	106313	151027	354653	387879	0.056		0.698	0.524	0.382		0.087	0.684	0.083	0.916	0.951	0.418	1.58		1.285	1.222	1.715	0.816	1.103	2.566	2.775
A0A6P3DED2	haloacid dehalogenase-like hydrolase domain-containing protein 2 isoform X1 OS=Bombus terrestris OX=30195 GN=LOC100646795 PE=4 SV=1	LOC100646795	58	11	273	11	27.9	1.02738e+07	1.00992e+07	1.15235e+07	1.32668e+07	1.44683e+07	1.91786e+07	1.25673e+07	1.32559e+07	1.30824e+07	1.488e+07	2.03002e+07	1.46077e+07	1.54729e+07	1.55749e+07	1.24633e+07	1.45406e+07	1.94144e+07	1.27396e+07	1.18077e+07	1.08133e+07	1.2404e+07	0.899	0.905	1.002	1.051	1.122	1.495	0.97	1.03	1.033	1.104	1.513	1.064	1.196	1.181	0.951	1	1.33	0.898	0.793	0.719	0.816
A0A6P3UDZ9	LOW QUALITY PROTEIN: protein CLP1 homolog OS=Bombus terrestris OX=30195 GN=LOC100645103 PE=4 SV=1	LOC100645103	4	1	4	1	48.5	71073.4	47552.1	74250.2			69208.6		93873.9		85066.4			103515	134401		153776	128361	147838		166270	146253
A0A6P3DCT8	ras-related protein Rab-27A OS=Bombus terrestris OX=30195 GN=LOC100648638 PE=4 SV=1	LOC100648638	20	4	31	4	24.1	2.17221e+06	2.09066e+06	2.09363e+06	2.67677e+06	2.57077e+06	2.56841e+06	3.00674e+06	2.89182e+06	3.01273e+06	3.25143e+06	3.15599e+06	3.14629e+06	3.0516e+06	2.3603e+06	2.47044e+06	2.81798e+06	3.17252e+06	2.70968e+06	3.03679e+06	3.6699e+06	3.77338e+06	0.932	0.919	0.892	1.04	0.977	0.982	1.138	1.102	1.167	1.183	1.153	1.124	1.157	0.878	0.924	0.95	1.066	0.937	1	1.197	1.217
A0A6P3D746	kelch domain-containing protein 10 homolog OS=Bombus terrestris OX=30195 GN=LOC100649049 PE=4 SV=1	LOC100649049	10	3	22	3	44.7	761333	1.4492e+06	446830	799748	398094	369352	288676	314682	312119	341524	279043	594931	214617	638881	515929	829711		1.13925e+06	680511	842769	244265	1.621	3.158	0.945	1.542	0.751	0.7	0.542	0.595	0.6	0.616	0.506	1.054	0.404	1.179	0.957	1.388		1.954	1.111	1.363	0.391
A0A6P3D6Z9	protein obstructor-E OS=Bombus terrestris OX=30195 GN=LOC100648048 PE=4 SV=1	LOC100648048	20	5	30	5	33.3	4.04841e+06	2.83453e+06	4.04004e+06	4.21226e+06	3.70812e+06	2.88904e+06	3.57775e+06	2.92265e+06	3.47594e+06	2.89718e+06	3.39395e+06	2.96797e+06	3.40225e+06	4.20107e+06	3.74483e+06	3.33731e+06	3.31096e+06	3.16086e+06	3.30288e+06	2.81939e+06	3.99068e+06	1.436	1.029	1.423	1.353	1.165	0.913	1.119	0.92	1.113	0.871	1.025	0.876	1.066	1.291	1.158	0.93	0.919	0.903	0.899	0.76	1.063
A0A6P3DGM6	immunoglobulin-binding protein 1 OS=Bombus terrestris OX=30195 GN=LOC100650778 PE=4 SV=1	LOC100650778	31	9	122	9	41.8	5.1551e+06	6.39195e+06	7.11348e+06	7.47627e+06	8.49541e+06	8.01112e+06	1.15121e+07	9.65025e+06	8.80589e+06	9.51273e+06	9.50238e+06	9.56324e+06	1.065e+07	1.06217e+07	1.07881e+07	9.80871e+06	8.84312e+06	9.22666e+06	7.15811e+06	5.92196e+06	8.31096e+06	0.724	0.919	0.992	0.95	1.056	1.002	1.425	1.203	1.116	1.132	1.136	1.117	1.321	1.292	1.32	1.082	0.972	1.043	0.771	0.632	0.877
A0A6P3DE86	caspase-like OS=Bombus terrestris OX=30195 GN=LOC100646875 PE=4 SV=1	LOC100646875	3	1	4	1	35.2		302236							560413	748522			306872		301252	854862	1.01625e+06	1.76725e+06	774778	847571	848284
A0A6P5HKI1	putative glycine-rich cell wall structural protein 1 OS=Bombus terrestris OX=30195 GN=LOC110119357 PE=4 SV=1	LOC110119357	26	1	12	1	8.5	2.0765e+06	1.97043e+06	1.79453e+06	1.41531e+06	1.4911e+06	1.30853e+06	749825	481876	638326	808063	511224	595174	233581	281873	353228	639871	428539
A0A6P3DB31	protein ABHD16A OS=Bombus terrestris OX=30195 GN=LOC100651007 PE=4 SV=1	LOC100651007	22	9	65	9	63.7	472949	689544	400241	1.54183e+06	1.16473e+06	1.27599e+06	1.40543e+06	1.38124e+06	1.15616e+06	1.89628e+06	1.73187e+06	1.29343e+06	1.81883e+06	2.4805e+06	1.94635e+06	3.12059e+06	3.05181e+06	2.17109e+06	6.04668e+06	8.14907e+06	7.65509e+06	0.238	0.356	0.2	0.703	0.52	0.573	0.624	0.618	0.526	0.81	0.743	0.542	0.81	1.083	0.855	1.236	1.204	0.881	2.337	3.12	2.898
A0A6P3UDA7	muscle-specific protein 20 OS=Bombus terrestris OX=30195 GN=LOC100646044 PE=4 SV=1	LOC100646044	84	23	3192	23	20.5	5.12331e+09	5.42157e+09	4.79727e+09	3.6637e+09	3.42392e+09	3.26289e+09	2.90136e+09	3.07873e+09	2.83085e+09	3.25756e+09	3.15436e+09	3.32999e+09	2.92753e+09	3.00395e+09	2.92134e+09	2.86844e+09	2.82925e+09	2.65267e+09	2.03677e+09	1.77963e+09	1.85192e+09	1.956	2.119	1.819	1.266	1.158	1.109	0.977	1.043	0.975	1.054	1.025	1.058	0.987	0.994	0.972	0.86	0.846	0.816	0.596	0.516	0.531
A0A6P3U6D0	Niemann-Pick C1 protein isoform X5 OS=Bombus terrestris OX=30195 GN=LOC100650737 PE=4 SV=1	LOC100650737	3	3	24	3	149.1	1.68277e+06	1.14671e+06	1.56892e+06	1.45278e+06	1.29418e+06	1.21356e+06	221788	442414	766375	575457	774635	551527	727787	364066	814517	1.23213e+06	1.2905e+06	1.06544e+06	6.30472e+06	6.27749e+06	7.8397e+06	1.147	0.8	1.062	0.896	0.781	0.736	0.133	0.268	0.471	0.332	0.449	0.313	0.438	0.215	0.484	0.66	0.688	0.585	3.295	3.249	4.013
A0A6P5IHN0	dystrobrevin beta isoform X4 OS=Bombus terrestris OX=30195 GN=LOC100647087 PE=4 SV=1	LOC100647087	15	8	84	8	70.5	3.39806e+07	2.94527e+07	2.44046e+07	1.75903e+07	1.49035e+07	1.66193e+07	1.23901e+07	9.74182e+06	1.11474e+07	1.14239e+07	1.44301e+07	1.19269e+07	1.22639e+07	1.48591e+07	1.36292e+07	1.40251e+07	1.31468e+07	1.128e+07	6.88112e+06	5.93346e+06	7.97464e+06	2.827	2.508	2.016	1.325	1.098	1.231	0.909	0.719	0.837	0.805	1.022	0.826	0.901	1.071	0.988	0.917	0.856	0.756	0.439	0.375	0.498
A0A6P3DHN3	sodium-coupled monocarboxylate transporter 1 OS=Bombus terrestris OX=30195 GN=LOC100651341 PE=4 SV=1	LOC100651341	5	3	14	3	84.3	192071	189020	409089	635097	630416	520490	185705	252112	251347	325482	230299	329480	294722	481892	376319	197545		123172		192109	160990	0.745	0.75	1.576	2.23	2.166	1.798	0.635	0.868	0.88	1.07	0.761	1.064	1.01	1.619	1.272	0.602		0.385		0.566	0.469
A0A6P3U4Y9	protein YIPF5 homolog OS=Bombus terrestris OX=30195 GN=LOC105666190 PE=4 SV=1	LOC105666190	5	1	15	1	27.4	3.84668e+06	3.3931e+06	3.45187e+06	1.97947e+06	2.65053e+06	2.10564e+06	2.53603e+06	2.84869e+06	2.49184e+06	1.74804e+06	1.77568e+06	1.7288e+06	1.45063e+06	1.86085e+06	1.56709e+06	1.87163e+06	1.81473e+06	1.81274e+06	2.11465e+06	2.50876e+06	1.96289e+06
A0A6P3UJD9	probable uridine-cytidine kinase isoform X2 OS=Bombus terrestris OX=30195 GN=LOC100643437 PE=4 SV=1	LOC100643437	21	5	47	5	31.9	2.79949e+06	3.18119e+06	2.98462e+06	3.13923e+06	2.94514e+06	2.91058e+06	2.06927e+06	1.50219e+06	2.46239e+06	328994	2.0042e+06	1.43316e+06	2.74348e+06	1.62922e+06	2.05041e+06	2.81728e+06	2.11543e+06	2.67369e+06	1.53504e+06	3.15281e+06	2.86652e+06	1.454	1.691	1.539	1.476	1.355	1.346	0.947	0.692	1.154	0.145	0.886	0.619	1.259	0.733	0.928	1.15	0.86	1.118	0.611	1.244	1.118
A0A6P3DBU8	putative deoxyribonuclease TATDN1 OS=Bombus terrestris OX=30195 GN=LOC100646830 PE=4 SV=1	LOC100646830	30	6	75	6	33.9	1.90867e+06	1.68688e+06	1.40038e+06	2.06658e+06	2.37734e+06	2.53599e+06	3.83509e+06	3.31067e+06	3.54596e+06	3.44617e+06	2.71011e+06	3.08904e+06	3.07975e+06	3.06077e+06	2.38486e+06	3.79405e+06	4.65627e+06	3.43278e+06	4.25797e+06	4.75163e+06	4.32716e+06	0.745	0.674	0.543	0.73	0.822	0.881	1.319	1.147	1.249	1.14	0.901	1.003	1.062	1.035	0.811	1.163	1.423	1.079	1.275	1.409	1.269
A0A6P3D6G0	probable asparagine--tRNA ligase, mitochondrial OS=Bombus terrestris OX=30195 GN=LOC100651749 PE=4 SV=1	LOC100651749	22	8	59	8	53.5	3.26422e+06	4.18503e+06	4.07072e+06	7.94975e+06	7.2494e+06	7.57629e+06	8.83915e+06	8.59346e+06	8.21951e+06	9.39946e+06	8.47826e+06	8.92318e+06	1.08099e+07	9.07605e+06	8.50277e+06	6.43238e+06	7.36641e+06	6.79611e+06	4.41101e+06	4.94504e+06	5.40762e+06	0.556	0.729	0.688	1.225	1.093	1.149	1.327	1.299	1.263	1.356	1.229	1.264	1.626	1.339	1.262	0.861	0.982	0.932	0.576	0.64	0.692
A0A6P3DEC3	Putative ly-6/neurotoxin superfamily member 1 (Fragment)(predicted) OS=Bombus terrestris OX=30195 GN=LOC100644182 PE=4 SV=1	LOC100644182	33	6	292	6	16.9	4.21243e+08	3.66549e+08	3.92523e+08	2.0796e+08	2.12637e+08	2.08893e+08	1.30956e+08	1.29192e+08	1.4345e+08	1.65533e+08	1.59525e+08	1.41662e+08	1.24374e+08	1.20972e+08	1.2032e+08	1.1307e+08	1.18972e+08	1.09945e+08	5.03865e+07	6.25612e+07	5.03166e+07	3.04	2.707	2.813	1.359	1.359	1.342	0.833	0.827	0.934	1.012	0.98	0.851	0.793	0.756	0.757	0.641	0.672	0.639	0.279	0.343	0.273
A0A6P3DC87	glycosyltransferase 25 family member isoform X1 OS=Bombus terrestris OX=30195 GN=LOC100647026 PE=4 SV=1	LOC100647026	5	2	5	2	66.6					55686.4	63422.3		82944.9	80294.9	59245.6	73471.4	93916.2	107927	148312	127145	35097.8	63462.4	56676.8								0.747	0.855		1.115	1.097	0.76	0.947	1.183	1.444	1.946	1.678	0.418	0.752	0.691
A0A6P5HQU6	LOW QUALITY PROTEIN: zinc finger protein on ecdysone puffs OS=Bombus terrestris OX=30195 GN=LOC100650442 PE=4 SV=1	LOC100650442	16	7	71	7	86	339371	343140	480036	1.56867e+06	1.73436e+06	1.64034e+06	839014	814762	828465	3.36441e+06	4.13559e+06	3.36084e+06	3.31268e+06	3.17455e+06	3.36754e+06	5.26676e+06	5.31973e+06	4.93142e+06	9.60888e+06	9.11725e+06	9.49849e+06	0.119	0.123	0.167	0.498	0.539	0.512	0.259	0.254	0.262	1	1.235	0.981	1.027	0.965	1.029	1.452	1.461	1.394	2.586	2.43	2.503
A0A6P3U7C8	cytochrome P450 6k1 OS=Bombus terrestris OX=30195 GN=LOC100648995 PE=4 SV=1	LOC100648995	25	14	238	10	60.8	4.16971e+06	4.75229e+06	4.59823e+06	1.08358e+07	1.19017e+07	1.20306e+07	2.52417e+07	1.35389e+07	1.28491e+07	6.03188e+06	6.48271e+06	6.83025e+06	3.09708e+06	2.88099e+06	4.16697e+06	1.37451e+07	1.37477e+07	1.41461e+07	8.74983e+06	1.01396e+07	1.01103e+07	0.534	0.623	0.585	1.257	1.35	1.372	2.85	1.539	1.485	0.655	0.707	0.728	0.35	0.32	0.465	1.383	1.379	1.46	0.86	0.987	0.973
A0A6P3TZE3	T-complex protein 1 subunit eta OS=Bombus terrestris OX=30195 GN=LOC100649377 PE=4 SV=1	LOC100649377	51	22	641	22	59.9	3.16602e+07	2.87666e+07	3.1745e+07	5.83169e+07	5.96454e+07	5.91147e+07	9.12216e+07	8.43974e+07	8.51633e+07	7.41151e+07	7.58677e+07	7.96724e+07	7.89699e+07	8.65161e+07	8.69298e+07	7.68474e+07	8.20627e+07	6.9947e+07	1.02006e+08	9.4956e+07	1.008e+08	0.527	0.49	0.525	0.879	0.88	0.877	1.339	1.247	1.28	1.046	1.076	1.104	1.162	1.248	1.262	1.006	1.07	0.938	1.303	1.201	1.261
A0A6P3D7R4	annexin B9 OS=Bombus terrestris OX=30195 GN=LOC100651153 PE=4 SV=1	LOC100651153	49	17	770	16	36.2	8.81588e+07	8.82189e+07	8.04435e+07	1.69916e+08	1.54471e+08	1.45133e+08	1.9768e+08	1.8812e+08	1.78955e+08	1.64773e+08	1.7225e+08	1.75939e+08	1.8881e+08	1.83906e+08	1.92409e+08	1.6988e+08	1.67391e+08	1.40583e+08	1.41159e+08	1.40688e+08	1.18404e+08	0.696	0.713	0.63	1.214	1.08	1.02	1.375	1.318	1.274	1.102	1.157	1.155	1.316	1.257	1.323	1.053	1.034	0.894	0.854	0.843	0.702
A0A6P3UER2	heparan-alpha-glucosaminide N-acetyltransferase isoform X2 OS=Bombus terrestris OX=30195 GN=LOC100652298 PE=4 SV=1	LOC100652298	5	2	44	2	64.5	3.34255e+06	3.21244e+06	2.76543e+06	4.12927e+06	1.07362e+06	3.54405e+06	3.46655e+06	3.11719e+06	3.50377e+06	5.00079e+06	5.03608e+06	4.71847e+06	4.02336e+06	3.29527e+06	3.47985e+06	3.52197e+06	885176	2.74035e+06	3.13676e+06	3.61988e+06	2.85438e+06	1.216	1.196	0.999	1.359	0.346	1.148	1.111	1.006	1.15	1.541	1.559	1.428	1.292	1.038	1.103	1.006	0.252	0.803	0.875	1	0.78
A0A6P3DBK3	probable tRNA(His) guanylyltransferase OS=Bombus terrestris OX=30195 GN=LOC100651919 PE=4 SV=1	LOC100651919	9	2	31	2	41.2	1.57472e+06	1.19128e+06	1.9337e+06	934193	1.76606e+06	1.62351e+06	1.52061e+06	1.66369e+06	776314	1.54323e+06	1.63566e+06	1.50796e+06	943156	1.59963e+06	1.65543e+06	1.61334e+06	1.59163e+06	1.50716e+06	1.44306e+06	1.51595e+06	1.26294e+06	1.31	1.014	1.598	0.704	1.301	1.203	1.115	1.228	0.583	1.088	1.159	1.044	0.693	1.153	1.2	1.055	1.036	1.01	0.921	0.958	0.789
A0A6P3UI05	RNA-binding protein squid isoform X3 OS=Bombus terrestris OX=30195 GN=LOC100650912 PE=4 SV=1	LOC100650912	29	9	177	9	35.7	6.06522e+06	1.34192e+07	1.20185e+07	1.50506e+07	1.59369e+07	1.92842e+07	1.11749e+07	6.33588e+06	1.25044e+07	1.35085e+07	2.46442e+07	2.93009e+07	2.05991e+07	2.12069e+07	2.49935e+07	2.85359e+07	2.79075e+07	1.39235e+07	2.13961e+07	3.00428e+07	2.77088e+07	0.393	0.89	0.773	0.883	0.914	1.112	0.638	0.364	0.731	0.742	1.359	1.58	1.179	1.19	1.411	1.452	1.415	0.727	1.063	1.479	1.348
A0A6P3U6S4	lamin Dm0 isoform X1 OS=Bombus terrestris OX=30195 GN=LOC100648485 PE=4 SV=1	LOC100648485	55	34	822	34	68.8	5.07733e+07	5.76649e+07	5.6283e+07	1.24051e+08	1.33743e+08	1.39378e+08	1.11128e+08	9.51681e+07	9.99584e+07	1.69729e+08	1.97116e+08	1.81997e+08	2.03813e+08	1.86119e+08	1.94928e+08	2.06512e+08	1.99692e+08	1.74476e+08	2.53147e+08	2.58004e+08	2.62936e+08	0.388	0.451	0.427	0.857	0.904	0.947	0.748	0.645	0.689	1.098	1.281	1.156	1.374	1.231	1.297	1.239	1.193	1.073	1.482	1.496	1.508
A0A6P5HMK5	ubiquinone biosynthesis monooxygenase COQ6, mitochondrial OS=Bombus terrestris OX=30195 GN=LOC105665756 PE=4 SV=1	LOC105665756	50	10	231	10	30.8	9.97559e+06	9.40056e+06	8.11843e+06	1.09829e+07	1.12746e+07	9.41017e+06	1.88937e+07	1.44108e+07	1.62994e+07	2.32614e+07	2.00864e+07	2.07024e+07	2.12651e+07	2.29216e+07	2.22723e+07	2.00311e+07	2.10845e+07	2.10574e+07	1.71421e+07	1.63232e+07	1.62427e+07	0.728	0.702	0.588	0.726	0.729	0.611	1.215	0.933	1.073	1.438	1.248	1.257	1.371	1.449	1.416	1.148	1.204	1.238	0.959	0.905	0.89
A0A6P3U7T7	vesicle-fusing ATPase 1 OS=Bombus terrestris OX=30195 GN=LOC100648372 PE=4 SV=1	LOC100648372	38	23	293	7	82.6	150419	534677	214736	1.29242e+06	1.40467e+06	1.24598e+06	2.17179e+06	1.45248e+06	1.84122e+06	2.95488e+06	3.11219e+06	3.34088e+06	3.13552e+06	2.84146e+06	4.133e+06	5.14341e+06	3.61018e+06	3.68511e+06	8.26972e+06	7.80249e+06	8.21907e+06	0.058	0.211	0.082	0.45	0.479	0.427	0.737	0.496	0.64	0.964	1.02	1.07	1.066	0.948	1.387	1.556	1.088	1.143	2.442	2.282	2.377
A0A6P3DMX3	ubiquitin-like protein 4A OS=Bombus terrestris OX=30195 GN=LOC100651308 PE=4 SV=1	LOC100651308	38	5	163	5	16.8	1.43113e+07	1.56558e+07	1.56262e+07	1.41733e+07	1.44446e+07	1.27077e+07	1.36946e+07	1.38961e+07	1.30243e+07	1.20478e+07	1.07493e+07	1.02806e+07	1.24776e+07	1.0238e+07	1.03409e+07	9.69752e+06	9.96142e+06	1.06802e+07	8.91397e+06	7.93349e+06	9.92913e+06	1.462	1.637	1.586	1.311	1.307	1.156	1.234	1.26	1.201	1.043	0.935	0.874	1.126	0.906	0.921	0.779	0.797	0.879	0.699	0.616	0.762
A0A6P3DLE8	hexokinase type 2 isoform X2 OS=Bombus terrestris OX=30195 GN=LOC100644228 PE=4 SV=1	LOC100644228	61	23	1102	23	51	2.01412e+08	1.92954e+08	1.95514e+08	2.9804e+08	3.03125e+08	2.97231e+08	3.74196e+08	3.59898e+08	3.45208e+08	3.47624e+08	3.36327e+08	3.30303e+08	3.81078e+08	3.77091e+08	3.87758e+08	3.62964e+08	3.69704e+08	3.34152e+08	3.30848e+08	3.33317e+08	3.22571e+08	0.761	0.746	0.734	1.02	1.015	1	1.246	1.207	1.177	1.113	1.082	1.039	1.272	1.234	1.277	1.078	1.094	1.017	0.959	0.957	0.916
A0A6P3D9R7	CCR4-NOT transcription complex subunit 7 isoform X1 OS=Bombus terrestris OX=30195 GN=LOC100648248 PE=4 SV=1	LOC100648248	4	1	10	1	34.1	93320.8	96479.6	137618	154965	140875	184405	192606	171966	163640	147774	138665	162954	189148	178698	126507	273172	290584	255112	262297	297810	365401
A0A6P3DCP4	glycerol-3-phosphate dehydrogenase [NAD(+)], cytoplasmic OS=Bombus terrestris OX=30195 GN=LOC100643615 PE=4 SV=1	LOC100643615	88	32	3896	30	39.6	1.93014e+09	1.97547e+09	1.91366e+09	2.25722e+09	2.28965e+09	2.37081e+09	2.94441e+09	2.8377e+09	3.0912e+09	2.63231e+09	2.77525e+09	2.73088e+09	2.95216e+09	2.96513e+09	3.16382e+09	2.65561e+09	2.49482e+09	2.56588e+09	2.14155e+09	2.02146e+09	2.03526e+09	0.938	0.982	0.923	0.993	0.985	1.026	1.261	1.224	1.355	1.084	1.148	1.104	1.267	1.248	1.339	1.014	0.949	1.004	0.798	0.746	0.743
A0A6P3UF52	spidroin-2 isoform X3 OS=Bombus terrestris OX=30195 GN=LOC100650942 PE=4 SV=1	LOC100650942	49	13	258	1	39.5	400003	410014														320328	263256	214865	335272	348294	283752
A0A6P3UK53	ras-related protein Rab-9A OS=Bombus terrestris OX=30195 GN=LOC100651316 PE=4 SV=1	LOC100651316	20	3	45	3	25.4	794794	1.15324e+06	1.03134e+06	1.47406e+06	1.55237e+06	1.56986e+06	1.888e+06	2.05159e+06	2.15649e+06	1.64298e+06	1.67252e+06	1.67352e+06	1.77172e+06	1.0865e+06	1.3173e+06	1.32227e+06	1.3775e+06	1.49608e+06	1.07716e+06	1.03328e+06	984305	0.676	1.004	0.871	1.135	1.169	1.189	1.416	1.549	1.655	1.184	1.211	1.185	1.331	0.801	0.976	0.884	0.917	1.025	0.703	0.668	0.629
A0A6P3DCC0	phosphopantothenoylcysteine decarboxylase isoform X1 OS=Bombus terrestris OX=30195 GN=LOC100649096 PE=4 SV=1	LOC100649096	39	6	82	6	21.9	8.8772e+06	6.32724e+06	9.39208e+06	6.10249e+06	7.83425e+06	6.94195e+06	8.51116e+06	7.00629e+06	7.54417e+06	6.36787e+06	7.30793e+06	6.70228e+06	5.66096e+06	6.71184e+06	5.90217e+06	7.57406e+06	7.36226e+06	7.84821e+06	6.06156e+06	6.48632e+06	6.47428e+06	1.527	1.114	1.604	0.95	1.193	1.063	1.29	1.069	1.171	0.928	1.07	0.959	0.86	1	0.885	1.023	0.991	1.087	0.8	0.847	0.836
A0A6P3TQB4	Neurofilament heavy polypeptide-like protein(predicted) OS=Bombus terrestris OX=30195 GN=LOC100651446 PE=4 SV=1	LOC100651446	10	8	54	8	116.2	4.13906e+06	3.38024e+06	3.7042e+06	4.59959e+06	5.4132e+06	5.23441e+06	6.22129e+06	6.02805e+06	7.31792e+06	8.25432e+06	6.0842e+06	5.70752e+06	6.1369e+06	6.66593e+06	6.15532e+06	5.6845e+06	7.73467e+06	1.06289e+07	6.23627e+06	5.84016e+06	6.85313e+06	0.829	0.693	0.736	0.833	0.96	0.933	1.098	1.071	1.322	1.4	1.037	0.951	1.085	1.156	1.074	0.894	1.212	1.714	0.957	0.888	1.03
A0A6P3U1M9	putative aldehyde dehydrogenase family 7 member A1 homolog OS=Bombus terrestris OX=30195 GN=LOC100648169 PE=4 SV=1	LOC100648169	32	16	648	16	57.1	1.18204e+08	1.18585e+08	1.21815e+08	9.18926e+07	1.00827e+08	1.01089e+08	1.1718e+08	1.24402e+08	1.37881e+08	1.20135e+08	1.10568e+08	1.13391e+08	1.05786e+08	1.0414e+08	1.08204e+08	6.83512e+07	7.26114e+07	7.15902e+07	8.91504e+07	9.19264e+07	9.29288e+07	1.389	1.426	1.422	0.978	1.049	1.058	1.214	1.297	1.462	1.196	1.106	1.109	1.098	1.06	1.108	0.631	0.668	0.678	0.804	0.821	0.82
A0A6P3DMM5	C-terminal-binding protein OS=Bombus terrestris OX=30195 GN=LOC100651667 PE=4 SV=1	LOC100651667	72	5	99	1	11.6
A0A6P3DIR2	parafibromin OS=Bombus terrestris OX=30195 GN=LOC100650510 PE=4 SV=1	LOC100650510	15	6	58	6	59.5	772717	707240	670487	619869	972790	706810	1.23296e+06	593654	1.00779e+06	1.11626e+06	996490	624634	1.18662e+06	1.12973e+06	1.05542e+06	1.23574e+06	1.15051e+06	1.57856e+06	1.36156e+06	1.31976e+06	1.38427e+06	0.924	0.866	0.796	0.671	1.031	0.753	1.3	0.63	1.088	1.131	1.015	0.622	1.254	1.171	1.1	1.161	1.077	1.521	1.249	1.199	1.244
A0A6P3D8I6	activated RNA polymerase II transcriptional coactivator p15 OS=Bombus terrestris OX=30195 GN=LOC100643358 PE=4 SV=1	LOC100643358	32	3	44	3	13.4	7.77244e+06	9.81718e+06	9.14966e+06	4.44357e+06	4.63095e+06	4.29615e+06	4.71565e+06	6.96972e+06	5.02964e+06	7.11208e+06	6.61338e+06	6.2929e+06	6.26046e+06	5.9903e+06	6.02667e+06	9.43197e+06	7.90006e+06	7.87429e+06	9.42631e+06	8.30648e+06	1.00462e+07	1.345	1.739	1.572	0.696	0.71	0.662	0.719	1.07	0.785	1.043	0.974	0.906	0.957	0.898	0.909	1.282	1.07	1.097	1.251	1.092	1.306
A0A6P3DCC9	protein henna isoform X1 OS=Bombus terrestris OX=30195 GN=LOC100650566 PE=4 SV=1	LOC100650566	55	18	300	18	56.7	3.50472e+07	3.41496e+07	3.58761e+07	4.46907e+07	4.00315e+07	4.29268e+07	3.33648e+07	3.37739e+07	3.40808e+07	2.93164e+07	2.87674e+07	2.97784e+07	3.36539e+07	3.02963e+07	2.9553e+07	4.42252e+07	4.79268e+07	4.36865e+07	6.07402e+07	6.04971e+07	5.94809e+07	1.08	1.077	1.098	1.246	1.092	1.178	0.906	0.923	0.947	0.765	0.755	0.763	0.916	0.809	0.793	1.07	1.156	1.084	1.435	1.416	1.376
A0A6P3DC28	ELMO domain-containing protein 2 OS=Bombus terrestris OX=30195 GN=LOC100651009 PE=4 SV=1	LOC100651009	3	1	10	1	36.1	66389	73369.5	62983.9	86962.1	151240	166859	103747	140949	118020	161469	206592	136802	160961	191335	179445	151608	191871	192394	191404	154030	196269
A0A6P3U5P5	28 kDa ribonucleoprotein, chloroplastic-like OS=Bombus terrestris OX=30195 GN=LOC105666264 PE=4 SV=1	LOC105666264	31	4	28	4	12.5	6.22403e+07	2.61307e+08	3.10199e+08	1.18035e+08	1.24536e+08	2.60766e+08	1.67756e+08	1.42552e+08	1.36686e+08	3.53436e+08	1.35802e+08	2.42323e+07	5.13715e+07	4.67628e+07	6.40327e+07	5.5423e+07	1.68286e+08	1.00257e+08	7.90242e+07	1.56567e+08	6.77018e+07	0.552	2.374	2.734	0.948	0.979	2.061	1.313	1.123	1.095	2.658	1.026	0.179	0.403	0.36	0.495	0.387	1.169	0.717	0.538	1.056	0.451
A0A6P3DD55	enoyl-CoA delta isomerase 1, mitochondrial isoform X1 OS=Bombus terrestris OX=30195 GN=LOC100648826 PE=4 SV=1	LOC100648826	45	10	255	10	31.3	4.09345e+07	4.33792e+07	3.78987e+07	4.45467e+07	3.68314e+07	3.19342e+07	6.34843e+07	5.60133e+07	5.9799e+07	4.15098e+07	4.74761e+07	4.54806e+07	4.68195e+07	4.36038e+07	4.32469e+07	3.53437e+07	3.61779e+07	3.70108e+07	2.92164e+07	2.73449e+07	3.02778e+07	1.194	1.295	1.098	1.177	0.952	0.83	1.633	1.45	1.574	1.026	1.179	1.104	1.207	1.102	1.099	0.81	0.826	0.87	0.654	0.606	0.664
A0A6P5HLM2	trichohyalin OS=Bombus terrestris OX=30195 GN=LOC100646259 PE=4 SV=1	LOC100646259	2	2	4	2	163													80468.7			109016		145392	390251	518264	441994													0.309			0.372		0.509	1.3	1.71	1.442
A0A6P3D7Q6	protein distal antenna OS=Bombus terrestris OX=30195 GN=LOC100642203 PE=4 SV=1	LOC100642203	3	2	14	2	50						44468.7										608351	839676	985476	4.11677e+06	3.80178e+06	4.86555e+06						0.022										0.268	0.368	0.444	1.767	1.616	2.046
A0A6P3UDE9	succinyl-CoA:3-ketoacid coenzyme A transferase 1, mitochondrial isoform X1 OS=Bombus terrestris OX=30195 GN=LOC100646203 PE=4 SV=1	LOC100646203	28	9	235	9	58.7	1.37878e+07	1.31866e+07	1.3307e+07	2.63615e+07	2.96707e+07	2.95315e+07	3.40702e+07	3.0188e+07	3.19979e+07	4.3441e+07	3.55708e+07	4.40345e+07	3.64679e+07	4.40803e+07	4.82242e+07	3.98974e+07	3.93259e+07	3.97181e+07	4.04542e+07	3.64855e+07	4.08573e+07	0.497	0.487	0.477	0.861	0.948	0.948	1.083	0.966	1.041	1.327	1.092	1.321	1.162	1.377	1.515	1.13	1.11	1.154	1.119	0.999	1.107
A0A6P3DGD1	peroxiredoxin-6 OS=Bombus terrestris OX=30195 GN=LOC100644975 PE=4 SV=1	LOC100644975	66	15	498	14	25	1.27531e+08	1.49713e+08	1.27535e+08	8.17768e+07	9.30976e+07	9.80168e+07	1.22396e+08	1.12778e+08	1.17525e+08	1.04686e+08	1.06211e+08	9.47625e+07	8.45153e+07	9.50671e+07	9.02207e+07	9.13833e+07	8.76712e+07	8.5117e+07	4.34426e+07	4.47122e+07	5.17346e+07	1.626	1.954	1.615	0.944	1.051	1.113	1.376	1.276	1.352	1.131	1.153	1.005	0.952	1.05	1.002	0.915	0.875	0.874	0.425	0.433	0.495
A0A6P3UKC7	Iron-sulfur cluster assembly enzyme ISCU, mitochondrial(predicted) OS=Bombus terrestris OX=30195 GN=LOC100644797 PE=4 SV=1	LOC100644797	51	7	316	7	17.8	1.95023e+08	1.49854e+08	1.85773e+08	1.00456e+08	9.33282e+07	9.87904e+07	4.1649e+07	3.48004e+07	4.16494e+07	6.13353e+07	5.86719e+07	6.07683e+07	5.28306e+07	5.37432e+07	5.51279e+07	5.45725e+07	5.20486e+07	4.91408e+07	2.72814e+07	2.6018e+07	2.77936e+07	3.287	2.585	3.109	1.532	1.393	1.482	0.619	0.52	0.633	0.876	0.842	0.852	0.786	0.785	0.81	0.723	0.687	0.667	0.353	0.333	0.352
A0A6P3DIW6	aquaporin isoform X1 OS=Bombus terrestris OX=30195 GN=LOC100650947 PE=4 SV=1	LOC100650947	15	3	78	3	28.8	1.54536e+07	1.72599e+07	1.38388e+07	1.15544e+07	1.18439e+07	1.21524e+07	1.15171e+07	1.2106e+07	1.2302e+07	7.26296e+06	7.20537e+06	6.02662e+06	5.39569e+06	6.32289e+06	5.57401e+06	1.58345e+07	1.46846e+07	1.44269e+07	2.40526e+07	2.33665e+07	2.20831e+07	1.465	1.675	1.303	0.992	0.995	1.026	0.963	1.019	1.053	0.584	0.582	0.476	0.452	0.519	0.461	1.18	1.09	1.102	1.749	1.683	1.573
A0A6P3DIW9	very-long-chain 3-oxoacyl-CoA reductase OS=Bombus terrestris OX=30195 GN=LOC100642272 PE=4 SV=1	LOC100642272	58	14	249	14	36.1	6.4681e+06	7.32971e+06	7.60357e+06	9.51024e+06	1.60208e+07	1.11263e+07	1.13058e+07	1.46141e+07	1.36527e+07	2.21936e+07	2.1115e+07	2.25309e+07	1.93481e+07	1.95821e+07	2.0613e+07	4.71896e+07	4.93176e+07	4.7985e+07	2.06825e+08	2.12961e+08	2.16133e+08	0.165	0.192	0.193	0.22	0.362	0.253	0.255	0.331	0.315	0.48	0.459	0.479	0.436	0.433	0.459	0.947	0.986	0.987	4.051	4.131	4.146
A0A6P3UJZ4	actin-related protein 2/3 complex subunit 5 OS=Bombus terrestris OX=30195 GN=LOC100643191 PE=4 SV=1	LOC100643191	62	7	138	7	17.3	2.86048e+07	3.62762e+07	3.01624e+07	1.77858e+07	1.82382e+07	2.0421e+07	2.14076e+07	1.98891e+07	2.0357e+07	1.40495e+07	1.57238e+07	1.81074e+07	1.68533e+07	1.76511e+07	1.48449e+07	1.98165e+07	2.04359e+07	1.46682e+07	2.11072e+07	2.2611e+07	2.17733e+07	1.702	2.209	1.782	0.958	0.961	1.082	1.123	1.05	1.093	0.708	0.796	0.896	0.886	0.91	0.769	0.926	0.952	0.703	0.963	1.022	0.973
A0A6P3TWG3	vacuolar protein sorting-associated protein 35 isoform X2 OS=Bombus terrestris OX=30195 GN=LOC100650114 PE=4 SV=1	LOC100650114	19	13	209	13	92.4	6.07541e+06	8.58173e+06	6.57717e+06	9.77455e+06	1.25809e+07	1.08487e+07	9.87202e+06	9.6805e+06	9.3619e+06	1.58581e+07	1.64343e+07	1.71025e+07	1.961e+07	1.99369e+07	1.92134e+07	1.8039e+07	1.81625e+07	1.76998e+07	1.96305e+07	2.2765e+07	2.60829e+07	0.496	0.717	0.533	0.722	0.91	0.789	0.71	0.701	0.69	1.097	1.142	1.162	1.414	1.41	1.367	1.157	1.161	1.164	1.229	1.412	1.6
A0A6P3U1H2	coiled-coil and C2 domain-containing protein 1-like OS=Bombus terrestris OX=30195 GN=LOC100651679 PE=4 SV=1	LOC100651679	3	2	17	2	92.5				130146	280751	136328	298562		136418	270972	437635	548761	590302	723588	621907	696966	729901	489712	1.11761e+08	483616	807526				0.021	0.043	0.021	0.046		0.021	0.04	0.065	0.08	0.091	0.109	0.094	0.095	0.099	0.069	14.925	0.064	0.106
A0A6P3UL21	facilitated trehalose transporter Tret1 isoform X1 OS=Bombus terrestris OX=30195 GN=LOC100643557 PE=4 SV=1	LOC100643557	12	7	186	2	70.8	8.07412e+06	6.5771e+06	8.53619e+06	1.21718e+07	1.16921e+07	1.21481e+07	1.19549e+07	1.26702e+07	1.46939e+07	1.13006e+07	1.20043e+07	1.13356e+07	1.31786e+07	1.03935e+07	1.15215e+07	1.24287e+07	1.22603e+07	1.09558e+07	1.15476e+07	1.34877e+07	9.29833e+06	0.869	0.724	0.912	1.185	1.114	1.164	1.134	1.21	1.426	1.03	1.099	1.015	1.252	0.969	1.08	1.05	1.032	0.949	0.953	1.102	0.751
A0A6P3DE98	5'-nucleotidase domain-containing protein 3 isoform X2 OS=Bombus terrestris OX=30195 GN=LOC100650162 PE=4 SV=1	LOC100650162	45	20	580	20	61.9	4.0316e+07	3.81194e+07	4.39537e+07	8.35366e+07	9.68882e+07	8.42815e+07	9.82738e+07	1.01928e+08	9.3469e+07	1.16456e+08	1.07126e+08	1.27879e+08	1.19006e+08	1.36187e+08	1.22677e+08	1.20435e+08	1.16783e+08	1.24406e+08	1.65103e+08	1.67744e+08	9.9143e+07	0.469	0.454	0.508	0.879	0.998	0.873	1.007	1.052	0.981	1.147	1.061	1.237	1.222	1.372	1.243	1.1	1.063	1.165	1.473	1.482	0.866
A0A6P3D4T9	coiled-coil domain-containing protein 124 OS=Bombus terrestris OX=30195 GN=LOC100649954 PE=4 SV=1	LOC100649954	13	3	32	3	23.8	1.685e+07	1.72865e+07	1.50228e+07	1.40247e+07	1.50141e+07	1.39845e+07	2.16713e+07	1.83583e+07	2.09351e+07	1.6892e+07	1.7115e+07	1.33953e+07	1.7734e+07	1.39902e+07	1.69251e+07	1.32105e+07	1.1131e+07	1.18373e+07	2.86556e+07	3.23111e+07	2.73739e+07	1.155	1.213	1.023	0.871	0.912	0.854	1.31	1.117	1.295	0.981	0.999	0.764	1.074	0.831	1.011	0.712	0.597	0.654	1.507	1.683	1.41
A0A6P5I983	vitellogenin receptor isoform X2 OS=Bombus terrestris OX=30195 GN=LOC100649042 PE=4 SV=1	LOC100649042	9	10	36	10	190.7	2.21391e+06	922896	2.32544e+06	3.95162e+06						5.16593e+06	448109			1.01125e+07	7.283e+06	5.6581e+06	732286	5.07169e+06	1.41413e+07	1.30535e+07	1.42865e+07	0.443	0.189	0.462	0.716						0.876	0.076			1.753	1.27	0.89	0.115	0.818	2.171	1.984	2.148
A0A6P3DLT2	succinate dehydrogenase [ubiquinone] flavoprotein subunit, mitochondrial isoform X1 OS=Bombus terrestris OX=30195 GN=LOC100644194 PE=4 SV=1	LOC100644194	64	30	2798	30	72.4	8.52326e+08	8.0796e+08	8.29347e+08	1.2681e+09	1.32042e+09	1.33805e+09	1.94815e+09	1.96064e+09	1.93628e+09	1.81293e+09	1.8025e+09	1.79786e+09	1.93486e+09	1.8373e+09	1.86184e+09	1.88317e+09	1.76884e+09	1.77216e+09	1.49174e+09	1.53777e+09	1.44734e+09	0.658	0.638	0.636	0.886	0.902	0.919	1.325	1.343	1.348	1.185	1.184	1.154	1.319	1.228	1.252	1.142	1.068	1.101	0.883	0.901	0.839
A0A6P3TU58	RNA-binding protein 39 isoform X1 OS=Bombus terrestris OX=30195 GN=LOC100649337 PE=4 SV=1	LOC100649337	13	5	74	5	60.3	908306	201102	499830	2.33025e+06	2.66817e+06	955985	2.79917e+06	2.75306e+06	2.2728e+06	1.28671e+06	2.9632e+06	1.80655e+06	3.60992e+06	3.1743e+06	3.01681e+06	3.16789e+06	3.35211e+06	2.54198e+06	3.92172e+06	3.54086e+06	4.1658e+06	0.448	0.102	0.245	1.041	1.166	0.42	1.217	1.206	1.012	0.538	1.245	0.742	1.573	1.357	1.297	1.228	1.295	1.01	1.484	1.327	1.544
A0A6P3D6I9	LOW QUALITY PROTEIN: carnitine O-palmitoyltransferase 2, mitochondrial OS=Bombus terrestris OX=30195 GN=LOC100646454 PE=4 SV=1	LOC100646454	53	30	959	30	76.4	8.70009e+07	8.2539e+07	8.39305e+07	9.47863e+07	1.05621e+08	9.95848e+07	1.379e+08	1.34833e+08	1.30145e+08	1.25254e+08	1.23843e+08	1.22722e+08	1.27265e+08	1.2401e+08	1.23723e+08	1.20255e+08	1.16247e+08	1.17885e+08	9.97635e+07	9.77249e+07	9.85773e+07	0.947	0.92	0.908	0.934	1.019	0.965	1.324	1.303	1.279	1.156	1.148	1.112	1.224	1.17	1.174	1.029	0.991	1.034	0.833	0.808	0.806
A0A6P3TVM1	dolichyl-diphosphooligosaccharide--protein glycosyltransferase subunit 1 OS=Bombus terrestris OX=30195 GN=LOC105666025 PE=4 SV=1	LOC105666025	53	24	615	24	70.2	2.9301e+08	2.83976e+08	2.9128e+08	2.71127e+08	2.6205e+08	2.50113e+08	2.41315e+08	2.07131e+08	2.09142e+08	2.02125e+08	2.04338e+08	2.01063e+08	2.0334e+08	1.91945e+08	2.03175e+08	1.70898e+08	1.6817e+08	1.6273e+08	2.07782e+08	2.03721e+08	2.06409e+08	1.62	1.607	1.599	1.357	1.283	1.231	1.176	1.016	1.044	0.947	0.962	0.925	0.993	0.919	0.979	0.742	0.728	0.725	0.881	0.856	0.857
A0A6P3DBK6	DEAD-box ATP-dependent RNA helicase 20 OS=Bombus terrestris OX=30195 GN=LOC100648096 PE=4 SV=1	LOC100648096	36	20	271	14	80.4	9.62844e+06	8.21042e+06	9.85615e+06	1.66342e+07	2.17293e+07	2.13285e+07	1.54598e+07	1.47072e+07	1.37007e+07	1.7201e+07	2.15619e+07	2.00234e+07	3.30196e+07	3.20221e+07	3.00918e+07	1.80966e+07	1.38092e+07	1.21267e+07	1.37591e+07	1.26875e+07	1.30022e+07	0.669	0.584	0.68	1.047	1.338	1.32	0.947	0.907	0.859	1.013	1.276	1.158	2.027	1.928	1.823	0.988	0.751	0.679	0.734	0.67	0.679
A0A6P3DAP4	pancreatic triacylglycerol lipase OS=Bombus terrestris OX=30195 GN=LOC100647261 PE=4 SV=1	LOC100647261	26	5	14	5	35.7	1.46325e+06	1.17981e+06	2.09483e+06	854742	822101	1.25058e+06	48352.8	392853	10491.8	32878	662867	1.09515e+06	775672	760097	830980	322181	529112	27789.1	2.19386e+06	1.46686e+06	2.24748e+06	1.967	1.623	2.797	1.04	0.979	1.497	0.057	0.469	0.013	0.037	0.759	1.225	0.921	0.885	0.973	0.34	0.557	0.03	2.262	1.498	2.27
A0A6P3TY91	40S ribosomal protein S12 OS=Bombus terrestris OX=30195 GN=LOC100648394 PE=4 SV=1	LOC100648394	62	11	385	11	15.3	7.11e+07	6.40779e+07	6.64323e+07	5.24165e+07	5.26379e+07	5.53323e+07	6.25176e+07	5.23751e+07	5.97649e+07	5.0566e+07	4.83544e+07	4.48618e+07	4.56418e+07	5.4303e+07	5.29463e+07	5.67144e+07	7.04297e+07	6.6979e+07	8.33158e+07	8.73426e+07	9.09175e+07	1.413	1.304	1.312	0.943	0.927	0.979	1.096	0.924	1.072	0.852	0.818	0.742	0.801	0.935	0.917	0.886	1.096	1.073	1.27	1.319	1.358
A0A6P5IBF2	26S proteasome non-ATPase regulatory subunit 13 OS=Bombus terrestris OX=30195 GN=LOC100647433 PE=4 SV=1	LOC100647433	36	14	365	14	43.6	2.57738e+07	2.93499e+07	2.91734e+07	3.7124e+07	3.82472e+07	4.64392e+07	4.52091e+07	5.37518e+07	4.14319e+07	3.40716e+07	4.22854e+07	5.4586e+07	4.55813e+07	5.53211e+07	4.50788e+07	5.07188e+07	5.20652e+07	5.03388e+07	5.22616e+07	6.48219e+07	6.60449e+07	0.688	0.802	0.774	0.897	0.905	1.104	1.064	1.274	0.998	0.771	0.961	1.213	1.075	1.28	1.049	1.064	1.088	1.083	1.07	1.315	1.325
A0A6P3DFZ6	congested-like trachea protein isoform X1 OS=Bombus terrestris OX=30195 GN=LOC100651175 PE=4 SV=1	LOC100651175	46	15	274	15	32	1.39061e+08	1.33902e+08	1.38452e+08	8.79266e+07	9.4998e+07	1.01273e+08	4.77396e+07	5.01987e+07	5.15629e+07	4.22625e+07	4.90775e+07	4.48536e+07	4.20298e+07	3.65689e+07	3.53508e+07	5.09954e+07	5.15889e+07	4.61077e+07	3.56425e+07	4.2997e+07	3.452e+07	2.626	2.588	2.596	1.503	1.589	1.703	0.795	0.841	0.879	0.676	0.789	0.705	0.701	0.598	0.582	0.757	0.763	0.701	0.516	0.617	0.49
A0A6P3U356	Haloacid dehalogenase-like hydrolase(predicted) OS=Bombus terrestris OX=30195 GN=LOC100650412 PE=4 SV=1	LOC100650412	15	3	24	3	33	2.47551e+06	1.32884e+06	2.69386e+06	263522	1.04939e+06	268533	534628	739071	689422	739800	922042	817077	698517	616506	2.17325e+06	738912	814260	230860	720272	935245	470962	3.185	1.75	3.442	0.307	1.196	0.308	0.606	0.844	0.8	0.806	1.01	0.875	0.794	0.687	2.436	0.747	0.82	0.239	0.711	0.914	0.455
A0A6P3U5G6	glutaredoxin-related protein 5, mitochondrial OS=Bombus terrestris OX=30195 GN=LOC100647666 PE=4 SV=1	LOC100647666	34	5	344	5	15.1	1.24463e+08	1.3294e+08	1.42426e+08	1.2641e+08	1.24364e+08	1.27078e+08	1.29796e+08	1.1302e+08	1.15659e+08	1.34217e+08	1.25228e+08	1.47962e+08	1.35436e+08	1.35134e+08	1.45139e+08	1.05057e+08	1.10348e+08	1.18947e+08	6.42685e+07	6.77648e+07	8.06524e+07	1.273	1.391	1.446	1.17	1.126	1.157	1.17	1.026	1.067	1.163	1.09	1.259	1.223	1.197	1.293	0.844	0.883	0.98	0.504	0.526	0.619
A0A6P3DG76	V-type proton ATPase subunit B OS=Bombus terrestris OX=30195 GN=LOC100644823 PE=4 SV=1	LOC100644823	66	24	1135	24	55.2	2.98724e+08	2.74645e+08	2.84945e+08	3.70887e+08	4.09252e+08	3.63188e+08	5.7351e+08	5.8381e+08	5.13891e+08	4.10513e+08	4.12561e+08	4.52514e+08	4.76058e+08	4.56117e+08	4.93558e+08	5.14903e+08	5.3696e+08	4.57086e+08	5.6106e+08	5.1187e+08	5.76414e+08	0.803	0.756	0.761	0.903	0.974	0.869	1.359	1.393	1.247	0.935	0.944	1.012	1.13	1.062	1.156	1.088	1.13	0.99	1.157	1.045	1.164
A0A6P3U3H8	LOW QUALITY PROTEIN: GTP-binding nuclear protein Ran OS=Bombus terrestris OX=30195 GN=LOC100646748 PE=4 SV=1	LOC100646748	43	9	329	9	24.9	1.93827e+08	1.6745e+08	1.71494e+08	1.38174e+08	1.58704e+08	1.66953e+08	1.21025e+08	1.51688e+08	1.10426e+08	1.42426e+08	1.28621e+08	1.48441e+08	1.29008e+08	1.15835e+08	1.30548e+08	1.19815e+08	1.22203e+08	1.23209e+08	1.11657e+08	1.11593e+08	9.50401e+07	1.738	1.537	1.527	1.121	1.26	1.333	0.957	1.207	0.893	1.082	0.982	1.108	1.022	0.9	1.02	0.844	0.858	0.89	0.768	0.76	0.64
A0A6P3DLI8	thioredoxin domain-containing protein 5 homolog OS=Bombus terrestris OX=30195 GN=LOC100649717 PE=4 SV=1	LOC100649717	31	11	180	11	45.2	1.30967e+07	1.45991e+07	1.38543e+07	1.31923e+07	1.56649e+07	1.4894e+07	1.60891e+07	1.75568e+07	2.32017e+07	1.64657e+07	1.86243e+07	1.85364e+07	1.99801e+07	1.8567e+07	2.00976e+07	2.17363e+07	2.02284e+07	2.0352e+07	2.15796e+07	2.07379e+07	2.22973e+07	0.88	1.004	0.925	0.802	0.932	0.891	0.953	1.047	1.407	0.938	1.066	1.037	1.186	1.081	1.177	1.148	1.064	1.102	1.112	1.059	1.126
A0A6P3TPW2	LOW QUALITY PROTEIN: tryptophan--tRNA ligase, cytoplasmic OS=Bombus terrestris OX=30195 GN=LOC100646702 PE=4 SV=1	LOC100646702	40	13	284	13	46.4	1.65583e+07	1.44579e+07	1.53133e+07	1.99615e+07	1.96911e+07	1.9521e+07	2.44093e+07	2.18702e+07	2.18213e+07	1.97409e+07	1.47615e+07	1.52244e+07	1.98261e+07	2.18798e+07	2.09007e+07	2.06171e+07	2.15488e+07	1.79997e+07	3.31597e+07	2.37555e+07	3.21297e+07	0.975	0.871	0.896	1.064	1.027	1.024	1.267	1.143	1.16	0.985	0.74	0.746	1.031	1.116	1.073	0.954	0.993	0.854	1.498	1.063	1.421
A0A6P3U7S2	LOW QUALITY PROTEIN: protein unc-45 homolog B OS=Bombus terrestris OX=30195 GN=LOC100649226 PE=4 SV=1	LOC100649226	24	18	154	18	105.4	8.96268e+06	4.77415e+06	3.75235e+06	6.41443e+06	5.6916e+06	5.97802e+06	7.47742e+06	7.54789e+06	8.03883e+06	1.46948e+07	1.29429e+07	1.25552e+07	1.26362e+07	1.36363e+07	1.2071e+07	1.75409e+07	1.67301e+07	1.58958e+07	1.30325e+07	1.59984e+07	1.49695e+07	0.993	0.541	0.413	0.643	0.558	0.59	0.73	0.742	0.804	1.379	1.221	1.157	1.236	1.309	1.165	1.527	1.451	1.418	1.107	1.346	1.246
A0A6P3D8X2	uncharacterized aarF domain-containing protein kinase 1 OS=Bombus terrestris OX=30195 GN=LOC100651953 PE=4 SV=1	LOC100651953	15	7	128	7	59.6	1.92494e+06	1.57773e+06	1.97495e+06	3.2265e+06	3.08185e+06	3.2692e+06	3.90341e+06	4.12781e+06	3.19771e+06	4.44304e+06	5.07673e+06	5.47384e+06	5.23389e+06	4.64494e+06	4.29551e+06	4.60819e+06	5.01949e+06	6.57422e+06	6.67499e+06	6.0043e+06	7.22965e+06	0.539	0.452	0.549	0.817	0.764	0.815	0.963	1.025	0.808	1.054	1.21	1.275	1.294	1.126	1.048	1.013	1.1	1.482	1.433	1.277	1.52
A0A6P3U0W3	Proteoglycan 4(predicted) OS=Bombus terrestris OX=30195 GN=LOC100642958 PE=4 SV=1	LOC100642958	18	2	19	2	11.6	2.46e+06	2.50181e+06	4.24637e+06	3.62111e+06	3.74978e+06	2.53856e+06	3.05321e+06	3.04606e+06	2.54517e+06	2.4216e+06	2.67988e+06	3.40584e+06	3.37835e+06	2.81439e+06	3.46135e+06	2.42652e+06	3.3231e+06	3.25027e+06	2.25584e+06	2.48274e+06	2.11514e+06	1.02	1.062	1.749	1.36	1.378	0.938	1.116	1.121	0.953	0.851	0.946	1.176	1.238	1.011	1.251	0.791	1.079	1.086	0.718	0.782	0.659
A0A6P3D8F6	complement component 1 Q subcomponent-binding protein, mitochondrial OS=Bombus terrestris OX=30195 GN=LOC100649532 PE=4 SV=1	LOC100649532	57	10	375	10	30.2	7.1253e+07	6.17337e+07	6.78945e+07	1.11631e+08	1.23662e+08	1.16766e+08	1.62379e+08	1.77508e+08	1.73716e+08	1.84111e+08	1.71388e+08	1.75564e+08	1.73029e+08	1.79611e+08	1.98291e+08	1.9535e+08	1.95264e+08	1.80089e+08	1.65644e+08	1.59667e+08	1.69998e+08	0.568	0.504	0.538	0.806	0.873	0.829	1.141	1.256	1.25	1.244	1.163	1.165	1.218	1.24	1.377	1.224	1.218	1.156	1.013	0.967	1.018
A0A6P3D6I5	peroxisomal membrane protein 2 OS=Bombus terrestris OX=30195 GN=LOC100643478 PE=4 SV=1	LOC100643478	25	4	23	4	20.9	1.48292e+06	1.47294e+06	1.66888e+06	3.42167e+06	3.85875e+06	3.88047e+06	1.82736e+06	2.1693e+06	1.97295e+06	2.28467e+06	2.47469e+06	2.03886e+06	1.98395e+06	2.04873e+06	2.1137e+06	2.65593e+06	1.83609e+06	2.0324e+06	2.35986e+06	2.08405e+06	2.83117e+06	0.784	0.797	0.876	1.637	1.806	1.826	0.851	1.017	0.941	1.023	1.113	0.896	0.926	0.938	0.973	1.103	0.759	0.865	0.956	0.836	1.124
A0A6P3DB91	2-amino-3-ketobutyrate coenzyme A ligase, mitochondrial isoform X1 OS=Bombus terrestris OX=30195 GN=LOC100648636 PE=4 SV=1	LOC100648636	13	3	10	3	46.1		40198	54011.3	282879	356285	417272	484059	344941	448998	370944	479465	461511	310456	429602	318851	471394	532890	613037	950282	1.03709e+06	1.04552e+06		0.106	0.139	0.661	0.815	0.96	1.102	0.791	1.046	0.812	1.054	0.992	0.708	0.961	0.718	0.957	1.077	1.275	1.882	2.035	2.028
A0A6P3DL49	Non-specific serine/threonine protein kinase(predicted) OS=Bombus terrestris OX=30195 GN=LOC100648579 PE=4 SV=1	LOC100648579	3	4	68	3	181	137167	317103	405180	926787	684413	537764	630075	754790	645035	663980	622090	812952	658444	850275	795024	2.25366e+06	1.92756e+06	1.75677e+06	1.34891e+06	1.23196e+06	1.61857e+06	0.18	0.425	0.527	1.098	0.793	0.627	0.727	0.877	0.762	0.736	0.693	0.885	0.761	0.964	0.907	2.318	1.975	1.852	1.354	1.225	1.591
A0A6P3DHF5	nucleoporin Nup37 OS=Bombus terrestris OX=30195 GN=LOC100652084 PE=4 SV=1	LOC100652084	18	4	23	4	36.1	3.08834e+06	3.57594e+06	3.65327e+06	5.84292e+06	5.80306e+06	5.78543e+06	5.60123e+06	6.38409e+06	6.80943e+06	1.31964e+07	1.45968e+07	1.34502e+07	1.28403e+07	1.938e+07	1.64534e+07	1.9444e+07	1.53058e+07	1.84467e+07	1.52909e+07	1.67919e+07	15718962	0.333	0.395	0.392	0.571	0.555	0.556	0.533	0.611	0.663	1.207	1.341	1.208	1.224	1.812	1.547	1.649	1.293	1.603	1.266	1.377	1.274
A0A6P5I934	KIAA2013-like protein(predicted) OS=Bombus terrestris OX=30195 GN=LOC100646895 PE=4 SV=1	LOC100646895	6	2	5	2	63.5	196598			81346.9	130995	156464	93244.3			109155	102528	127193	90017.5	111597	91385.6	211921	173427	168870	550432	489999	591974	1.173			0.439	0.692	0.831	0.49			0.552	0.521	0.631	0.474	0.577	0.475	0.993	0.81	0.812	2.519	2.221	2.653
A0A6P3UDE8	interferon-related developmental regulator 2 OS=Bombus terrestris OX=30195 GN=LOC100644383 PE=4 SV=1	LOC100644383	11	4	24	4	48.6	163930	48450.9	380109	439594	397110	366637	69251.1	39780.2	278924	342516	575751	648840	752158	590981	872756	233379	226203	564260	384509	742368	846582	0.469	0.142	1.079	1.138	1.005	0.933	0.175	0.101	0.72	0.83	1.401	1.544	1.899	1.464	2.174	0.524	0.506	1.299	0.843	1.612	1.818
A0A6P3D6H7	nuclear pore complex protein Nup50 isoform X2 OS=Bombus terrestris OX=30195 GN=LOC100645235 PE=4 SV=1	LOC100645235	29	11	153	11	57.3	5.81539e+06	4.54677e+06	4.15081e+06	6.16596e+06	7.32148e+06	6.32685e+06	5.42802e+06	6.20319e+06	5.79956e+06	6.94614e+06	7.06119e+06	7.10981e+06	6.40007e+06	7.06664e+06	7.6204e+06	8.7791e+06	8.76586e+06	7.02968e+06	7.44955e+06	9.10987e+06	8.60254e+06	1.037	0.83	0.735	0.995	1.156	1.005	0.853	0.982	0.933	1.05	1.072	1.055	1.008	1.092	1.184	1.23	1.224	1.01	1.019	1.234	1.152
A0A6P3U284	LOW QUALITY PROTEIN: protein bicaudal D OS=Bombus terrestris OX=30195 GN=LOC100646788 PE=4 SV=1	LOC100646788	2	2	24	1	87.6	1.21403e+06	925401	1.14962e+06	2.34968e+06	2.41459e+06	2.06928e+06	1.833e+06	1.32311e+06	1.85451e+06	3.50682e+06	3.41139e+06	4.49128e+06	3.47056e+06	3.61135e+06	3.44847e+06	4.52025e+06	5.93194e+06	5.22876e+06	9.27235e+06	1.16182e+07	9.43501e+06
A0A6P3UHN3	RNA-binding protein Musashi homolog Rbp6 isoform X1 OS=Bombus terrestris OX=30195 GN=LOC100644912 PE=4 SV=1	LOC100644912	46	4	78	4	15.8	6.64304e+06	6.41318e+06	7.89837e+06	6.10105e+06	6.71104e+06	8.69828e+06	8.19601e+06	7.75374e+06	6.62713e+06	5.35431e+06	6.71575e+06	4.71121e+06	5.17111e+06	5.03516e+06	5.05643e+06	4.96139e+06	5.9497e+06	5.62073e+06	3.7472e+06	4.01624e+06	3.83389e+06	1.36	1.343	1.605	1.13	1.216	1.585	1.479	1.408	1.224	0.928	1.17	0.802	0.935	0.893	0.902	0.798	0.953	0.927	0.588	0.624	0.589
A0A6P3DHX2	trafficking protein particle complex subunit 5 OS=Bombus terrestris OX=30195 GN=LOC100646082 PE=4 SV=1	LOC100646082	8	2	34	2	21.5	481927	1.70856e+06	435416	1.20022e+06	1.25148e+06	640961	3.72425e+07	3.85806e+07	3.1274e+07	1.44435e+06	601262	1.42191e+06	1.09177e+06	1.37389e+06	1.16144e+06	1.66913e+06	1.72076e+06	1.67371e+06	1.36197e+06	2.09857e+06	1.73977e+06	0.095	0.344	0.085	0.214	0.218	0.112	6.463	6.741	5.556	0.241	0.101	0.233	0.19	0.234	0.199	0.258	0.265	0.265	0.206	0.314	0.257
A0A6P5ICC8	neurotactin OS=Bombus terrestris OX=30195 GN=LOC100647437 PE=4 SV=1	LOC100647437	5	2	9	2	72.4				172658	182726	194497	248127	1.21259e+06	291044	303876	220217	229949	225748	318922	381091	310068	351013	236711	176757	332910	247953				0.609	0.631	0.675	0.852	4.194	1.023	1.003	0.731	0.746	0.777	1.077	1.294	0.949	1.071	0.743	0.528	0.985	0.726
A0A6P3DN95	diphosphoinositol polyphosphate phosphohydrolase 1 OS=Bombus terrestris OX=30195 GN=LOC100645582 PE=4 SV=1	LOC100645582	28	3	36	3	20.9	960677	747985	759691	1.11564e+06	761773	1.01735e+06	599909	867630	893399	976649	837190	621997	837026	313177	601437	1.08075e+06	1.1481e+06	1.11606e+06	826973	1.27535e+06	883912	1.35	1.075	1.06	1.419	0.948	1.273	0.743	1.082	1.133	1.162	1.001	0.727	1.039	0.381	0.736	1.193	1.262	1.263	0.891	1.361	0.933
A0A6P3DPI8	proteasome subunit alpha type-2 OS=Bombus terrestris OX=30195 GN=LOC100644545 PE=4 SV=1	LOC100644545	42	7	214	7	25.8	3.75888e+07	3.73595e+07	3.89915e+07	4.81526e+07	5.00638e+07	4.78088e+07	4.82743e+07	4.84606e+07	4.84219e+07	3.81837e+07	3.96206e+07	3.97658e+07	3.7093e+07	3.42979e+07	3.31755e+07	2.77901e+07	3.01226e+07	2.92016e+07	5.58925e+07	5.45674e+07	5.72209e+07	1.092	1.111	1.125	1.266	1.288	1.237	1.236	1.25	1.27	0.94	0.98	0.961	0.952	0.863	0.84	0.634	0.685	0.683	1.245	1.204	1.249
A0A6P3UH48	basement membrane-specific heparan sulfate proteoglycan core protein isoform X6 OS=Bombus terrestris OX=30195 GN=LOC100651429 PE=4 SV=1	LOC100651429	27	83	1626	83	481.3	1.2724e+08	1.26818e+08	1.31773e+08	1.79118e+08	1.69403e+08	1.8291e+08	1.94407e+08	1.6499e+08	1.59625e+08	1.92667e+08	1.80301e+08	1.90459e+08	1.79877e+08	1.88361e+08	1.82147e+08	1.94086e+08	1.96768e+08	1.86962e+08	1.79692e+08	1.91917e+08	1.83411e+08	0.885	0.903	0.911	1.128	1.044	1.133	1.192	1.019	1.002	1.136	1.068	1.103	1.106	1.135	1.104	1.061	1.072	1.048	0.959	1.014	0.959
A0A6P3TYK2	probable isocitrate dehydrogenase [NAD] subunit alpha, mitochondrial OS=Bombus terrestris OX=30195 GN=LOC100642724 PE=4 SV=1	LOC100642724	62	23	3776	23	39.1	2.46835e+09	2.79591e+09	2.71724e+09	2.99274e+09	2.84396e+09	2.9736e+09	3.86406e+09	3.71681e+09	3.57958e+09	3.18151e+09	2.94615e+09	3.29157e+09	3.25814e+09	3.32636e+09	3.30565e+09	3.21521e+09	3.15965e+09	3.02142e+09	2.33023e+09	2.27595e+09	2.48754e+09	0.992	1.15	1.085	1.089	1.012	1.064	1.369	1.326	1.298	1.084	1.008	1.101	1.157	1.158	1.158	1.015	0.994	0.978	0.718	0.695	0.751
A0A6P3DA06	synaptic vesicle glycoprotein 2C OS=Bombus terrestris OX=30195 GN=LOC100652273 PE=4 SV=1	LOC100652273	2	1	3	1	58.9																			375569	713406	645325
A0A6P3D6U6	LOW QUALITY PROTEIN: lipase maturation factor 2 OS=Bombus terrestris OX=30195 GN=LOC100645315 PE=4 SV=1	LOC100645315	12	7	166	7	75.2	6.66851e+06	6.72167e+06	7.23502e+06	9.85082e+06	9.99629e+06	9.59168e+06	1.13675e+07	1.05929e+07	1.0526e+07	1.07772e+07	1.12629e+07	9.82679e+06	1.13782e+07	1.04944e+07	9.97479e+06	1.00131e+07	1.0144e+07	1.02636e+07	1.01668e+07	1.0107e+07	1.08895e+07	0.822	0.848	0.886	1.099	1.092	1.053	1.235	1.159	1.171	1.126	1.182	1.008	1.239	1.121	1.072	0.97	0.979	1.019	0.961	0.947	1.009
A0A6P3DIM2	calcium homeostasis endoplasmic reticulum protein OS=Bombus terrestris OX=30195 GN=LOC100642260 PE=4 SV=1	LOC100642260	1	1	1	1	87.6
A0A6P3DKE0	Chitin-binding type-2 domain-containing protein(predicted) OS=Bombus terrestris OX=30195 GN=LOC100643861 PE=4 SV=1	LOC100643861	34	8	124	8	39.4	1.23356e+07	9.98487e+06	1.07896e+07	8.90423e+06	7.1911e+06	6.88272e+06	4.9728e+06	4.47483e+06	5.26155e+06	3.69739e+06	5.18994e+06	4.51244e+06	2.90786e+06	3.67735e+06	2.82267e+06	2.89e+06	3.13208e+06	1.52306e+06	1.99872e+06	2.31161e+06	2.4928e+06	2.928	2.426	2.544	1.913	1.512	1.455	1.041	0.943	1.127	0.744	1.049	0.891	0.61	0.756	0.584	0.539	0.582	0.291	0.364	0.417	0.445
A0A6P3UKA8	protein alan shepard isoform X3 OS=Bombus terrestris OX=30195 GN=LOC100642240 PE=4 SV=1	LOC100642240	10	3	65	2	56.4	9.67551e+06	1.01824e+07	1.09758e+07	1.09486e+07	9.25861e+06	1.07862e+07	8.14895e+06	8.47491e+06	8.85674e+06	6.88351e+06	6.8422e+06	5.99646e+06	5.70731e+06	6.19911e+06	6.83304e+06	6.80766e+06	8.03787e+06	7.24817e+06	6.71929e+06	5.88701e+06	6.04466e+06	1.489	1.604	1.678	1.525	1.262	1.478	1.105	1.158	1.23	0.898	0.897	0.768	0.776	0.826	0.916	0.823	0.968	0.898	0.793	0.688	0.699
A0A6P3UKN9	coenzyme Q-binding protein COQ10 homolog B, mitochondrial OS=Bombus terrestris OX=30195 GN=LOC100651122 PE=4 SV=1	LOC100651122	34	5	89	5	23.6	6.57167e+06	6.24238e+06	7.36154e+06	4.09359e+06	4.25287e+06	3.98129e+06	2.65704e+06	2.58303e+06	1.89222e+06	2.62114e+06	2.24344e+06	2.91403e+06	2.15571e+06	1.95874e+06	2.31778e+06	2.8122e+06	2.60045e+06	2.61376e+06	2.01395e+06	2.11667e+06	2.17091e+06	2.47	2.402	2.748	1.393	1.416	1.333	0.88	0.862	0.642	0.835	0.718	0.912	0.716	0.638	0.759	0.831	0.765	0.791	0.581	0.604	0.613
A0A6P3U5S7	EKC/KEOPS complex subunit TPRKB OS=Bombus terrestris OX=30195 GN=LOC105666268 PE=4 SV=1	LOC105666268	13	2	17	2	20.3	270926	95350.6	316215	89668.3	385177		126806	193748	471877	262042	387009	384841	393356	144717	212739	116481	397162			91469.3		1.295	0.467	1.501	0.388	1.631		0.534	0.822	2.036	1.061	1.575	1.531	1.661	0.599	0.886	0.437	1.486			0.332
A0A6P5I942	latrophilin Cirl isoform X1 OS=Bombus terrestris OX=30195 GN=LOC100649283 PE=4 SV=1	LOC100649283	1	1	7	1	149.7	148484	122266		92578.5	109360	122075	125087	135898	115401	100916	102212	127320	113650	117212	121129	89769.1
A0A6P5HII6	Homeobox protein AKR(predicted) OS=Bombus terrestris OX=30195 GN=LOC105665771 PE=4 SV=1	LOC105665771	3	1	19	1	38.3	5.45215e+06	3.84007e+06	4.41261e+06	2.54376e+06	2.05819e+06	1.97851e+06	1.76843e+06	2.73711e+06	2.59096e+06	2.45212e+06	3.05391e+06	2.40063e+06	2.14827e+06	1.42315e+06	2.31001e+06	2.53819e+06	2.37604e+06	2.68536e+06	1.82396e+06	616833	2.19044e+06
A0A6P3DFM4	lipoamide acyltransferase component of branched-chain alpha-keto acid dehydrogenase complex, mitochondrial OS=Bombus terrestris OX=30195 GN=LOC100650972 PE=4 SV=1	LOC100650972	34	13	238	13	50.2	1.3377e+07	1.15079e+07	1.30082e+07	1.4066e+07	1.31316e+07	1.48256e+07	1.22391e+07	1.63506e+07	1.50244e+07	1.7027e+07	1.93839e+07	2.05772e+07	1.85622e+07	1.41338e+07	1.76638e+07	1.96494e+07	1.76315e+07	1.9227e+07	1.9528e+07	1.91879e+07	2.03613e+07	0.989	0.871	0.956	0.942	0.86	0.976	0.798	1.073	1.003	1.067	1.221	1.267	1.213	0.906	1.138	1.142	1.021	1.145	1.108	1.078	1.131
A0A6P5HVC7	LOW QUALITY PROTEIN: FAD-linked sulfhydryl oxidase ALR OS=Bombus terrestris OX=30195 GN=LOC100644262 PE=4 SV=1	LOC100644262	43	6	51	6	18.5	8.04682e+06	6.50498e+06	7.11022e+06	4.90207e+06	5.46983e+06	5.59452e+06	7.14935e+06	7.63117e+06	7.30595e+06	5.93823e+06	6.27926e+06	5.83681e+06	4.70172e+06	6.1811e+06	6.43767e+06	5.72737e+06	5.41307e+06	5.39906e+06	4.46815e+06	4.94002e+06	7.49462e+06	1.604	1.327	1.408	0.885	0.966	0.993	1.256	1.35	1.314	1.003	1.066	0.968	0.828	1.068	1.118	0.897	0.845	0.867	0.683	0.748	1.122
A0A6P3DFW9	trichohyalin OS=Bombus terrestris OX=30195 GN=LOC100642504 PE=4 SV=1	LOC100642504	22	29	768	29	130.9	1.10638e+08	1.13932e+08	1.14007e+08	9.6959e+07	1.00499e+08	9.46942e+07	1.16453e+08	1.09325e+08	1.10635e+08	1.52028e+08	1.55606e+08	1.66084e+08	1.65447e+08	1.51028e+08	1.54505e+08	1.4429e+08	1.65976e+08	1.59855e+08	1.2134e+08	1.06915e+08	1.22512e+08	1.038	1.094	1.062	0.823	0.835	0.791	0.963	0.91	0.936	1.208	1.242	1.296	1.37	1.227	1.263	1.063	1.218	1.207	0.873	0.762	0.863
A0A6P3UBD6	NHL repeat-containing protein 2 OS=Bombus terrestris OX=30195 GN=LOC100644536 PE=4 SV=1	LOC100644536	24	12	148	12	76.8	5.69355e+06	4.86673e+06	4.65197e+06	8.02121e+06	7.77281e+06	9.44834e+06	1.37039e+07	1.39785e+07	1.2713e+07	9.74185e+06	1.23095e+07	1.10953e+07	9.03849e+06	7.98111e+06	8.87948e+06	9.74523e+06	9.13662e+06	9.08756e+06	9.44678e+06	1.01888e+07	9.96948e+06	0.739	0.646	0.6	0.942	0.893	1.092	1.568	1.61	1.489	1.071	1.36	1.198	1.036	0.897	1.004	0.994	0.928	0.95	0.94	1.004	0.972
A0A6P3TW86	ADP-ribosylation factor GTPase-activating protein 1 OS=Bombus terrestris OX=30195 GN=LOC100651762 PE=4 SV=1	LOC100651762	12	4	38	4	44.8	1.35407e+06	1.47058e+06	1.328e+06	1.52627e+06	1.40523e+06	1.43015e+06	1.36036e+06	1.49271e+06	1.75727e+06	1.3815e+06	1.32566e+06	1.25929e+06	1.80527e+06	1.22884e+06	1.74521e+06	1.24899e+06	1.17248e+06	1.5811e+06	1.64222e+06	1.57054e+06	1.22122e+06	1.145	1.273	1.115	1.168	1.052	1.077	1.014	1.12	1.341	0.99	0.954	0.886	1.348	0.9	1.286	0.83	0.776	1.077	1.065	1.009	0.776
A0A6P3UIC9	retinol dehydrogenase 13 isoform X1 OS=Bombus terrestris OX=30195 GN=LOC105667052 PE=4 SV=1	LOC105667052	25	8	174	8	39.4	3.83845e+06	4.08405e+06	4.37473e+06	6.69767e+06	6.81211e+06	6.51355e+06	1.19607e+07	1.10513e+07	1.12957e+07	1.022e+07	9.28356e+06	8.22611e+06	1.14795e+07	1.10465e+07	9.6469e+06	7.91864e+06	1.02771e+07	7.10809e+06	2.84178e+06	3.33219e+06	3.0085e+06	0.611	0.665	0.691	0.965	0.96	0.923	1.678	1.561	1.622	1.378	1.258	1.089	1.614	1.523	1.338	0.99	1.28	0.911	0.347	0.403	0.36
A0A6P3DP12	protein FAM117B isoform X2 OS=Bombus terrestris OX=30195 GN=LOC100649196 PE=4 SV=1	LOC100649196	2	1	20	1	45.6	949833	764357	1.06137e+06	739397	619079	749804	545558	704432	648024	558543	749350	896961	525376	615753	693927	939386	992625	1.13582e+06	879497	1.03251e+06	867240
A0A6P5HV74	probable beta-hexosaminidase fdl isoform X2 OS=Bombus terrestris OX=30195 GN=LOC100645012 PE=4 SV=1	LOC100645012	3	1	1	1	77.7
A0A6P3D6Q6	Putative aminoacyl tRNA synthase complex-interacting multifunctional protein 2(predicted) OS=Bombus terrestris OX=30195 GN=LOC100646897 PE=4 SV=1	LOC100646897	43	10	116	10	34.7	4.15693e+06	3.69803e+06	4.40664e+06	3.74893e+06	4.35221e+06	4.69166e+06	5.64012e+06	5.78723e+06	5.40081e+06	5.54757e+06	5.21764e+06	5.27038e+06	5.0516e+06	5.89769e+06	5.63848e+06	5.24535e+06	5.45205e+06	5.71343e+06	7.03571e+06	7.07756e+06	7.05332e+06	0.95	0.865	1.001	0.776	0.881	0.955	1.137	1.174	1.114	1.075	1.016	1.003	1.02	1.168	1.123	0.942	0.976	1.052	1.234	1.229	1.211
A0A6P3TP58	LOW QUALITY PROTEIN: protein 4.1 homolog OS=Bombus terrestris OX=30195 GN=LOC100651519 PE=4 SV=1	LOC100651519	20	14	235	14	113.7	3.15893e+06	1.94133e+06	3.30204e+06	7.09154e+06	7.86081e+06	7.72728e+06	9.85097e+06	9.19072e+06	8.87337e+06	1.27453e+07	1.47127e+07	1.49767e+07	1.47001e+07	1.18836e+07	1.20135e+07	1.48942e+07	1.57295e+07	1.20834e+07	1.18636e+07	1.30195e+07	1.14567e+07	0.37	0.232	0.384	0.751	0.814	0.805	1.016	0.954	0.937	1.263	1.465	1.458	1.519	1.204	1.225	1.369	1.44	1.138	1.064	1.157	1.007
A0A6P3DGK1	nuclear pore complex protein DDB_G0274915 isoform X1 OS=Bombus terrestris OX=30195 GN=LOC100646121 PE=4 SV=1	LOC100646121	2	1	2	1	65.5	7.80095e+07	6.94748e+07	7.82177e+07	1.11447e+08	1.13083e+08	1.08254e+08	1.41841e+08	1.52549e+08	1.31314e+08	1.83668e+08	1.7961e+08	1.94756e+08	1.70455e+08	1.89389e+08	1.67572e+08	1.76858e+08	1.44862e+08	1.55264e+08	1.49523e+08	1.25712e+08	165638704
A0A6P3DB58	ATP-dependent RNA helicase DBP2-like OS=Bombus terrestris OX=30195 GN=LOC100646952 PE=4 SV=1	LOC100646952	6	2	30	2	28.5	7.0493e+06	7.37276e+06	7.11067e+06	9.39891e+06	8.84545e+06	9.23114e+06	1.28173e+07	1.30263e+07	1.12897e+07	1.63928e+07	1.7457e+07	1.52059e+07	1.08414e+07	1.12419e+07	1.07719e+07	2.11843e+07	2.34108e+07	2.44084e+07	2.29013e+07	1.94466e+07	23529460	0.596	0.638	0.597	0.72	0.663	0.695	0.956	0.978	0.862	1.175	1.257	1.07	0.81	0.824	0.794	1.408	1.55	1.663	1.486	1.25	1.495
A0A6P3D7Q8	tumor suppressor candidate 3 OS=Bombus terrestris OX=30195 GN=LOC100647725 PE=4 SV=1	LOC100647725	21	7	85	7	37.9	1.80336e+06	1.26746e+06	3.20827e+06	5.44451e+06	3.41116e+06	4.56451e+06	8.04932e+06	8.25966e+06	7.10079e+06	7.90994e+06	5.72798e+06	7.86105e+06	5.77324e+06	6.8783e+06	7.06215e+06	9.06307e+06	1.04416e+07	1.01311e+07	1.51518e+07	1.81346e+07	2.10636e+07	0.275	0.198	0.485	0.75	0.46	0.619	1.08	1.116	0.976	1.02	0.743	0.996	0.776	0.907	0.937	1.084	1.244	1.242	1.769	2.097	2.409
A0A6P3UDE7	27 kDa hemolymph protein OS=Bombus terrestris OX=30195 GN=LOC105666621 PE=4 SV=1	LOC105666621	21	4	73	4	34.2	500747		438177			266974			864313	2.26773e+06	1.97188e+06	2.60231e+06	128445	99503.4	1.91945e+06	2.34666e+06		1.31879e+06	1.58862e+07	1.81986e+07	1.37714e+07	0.146		0.127			0.07			0.228	0.562	0.491	0.633	0.033	0.025	0.489	0.539		0.311	3.564	4.044	3.026
A0A6P5I2I1	RNA-binding protein Musashi homolog Rbp6 OS=Bombus terrestris OX=30195 GN=LOC100650714 PE=4 SV=1	LOC100650714	29	5	77	5	28.8	6.35462e+06	6.46318e+06	6.83316e+06	5.05646e+06	4.70003e+06	6.12096e+06	5.80993e+06	5.42909e+06	4.32245e+06	3.48429e+06	4.69482e+06	4.50781e+06	2.38913e+06	4.4698e+06	2.25194e+06	2.77509e+06	3.38605e+06	1.87184e+06	928696	1.20261e+06	1.0565e+06	1.936	2.015	2.068	1.395	1.268	1.661	1.56	1.468	1.188	0.9	1.218	1.143	0.643	1.18	0.598	0.664	0.808	0.459	0.217	0.278	0.242
A0A6P3DIU2	spermine oxidase OS=Bombus terrestris OX=30195 GN=LOC100645349 PE=4 SV=1	LOC100645349	49	17	358	17	55.9	1.63017e+07	1.84453e+07	1.48252e+07	3.92581e+07	4.58718e+07	4.0856e+07	3.88616e+07	3.90679e+07	5.96452e+07	5.7574e+07	3.88747e+07	3.92004e+07	4.88931e+07	5.10736e+07	5.21708e+07	4.42279e+07	4.36954e+07	6.5793e+07	5.25801e+07	5.26503e+07	5.28725e+07	0.458	0.53	0.413	0.998	1.141	1.021	0.962	0.974	1.511	1.37	0.929	0.916	1.213	1.242	1.276	0.976	0.96	1.488	1.132	1.123	1.115
A0A6P3D7I4	nucleoredoxin OS=Bombus terrestris OX=30195 GN=LOC100643643 PE=4 SV=1	LOC100643643	4	1	8	1	56.9	128789			248410	232141	224702	167570	268762	237127	283161	292559	341569	223203	235659	307738	283568	226142	306747	247385	221321	230274
A0A6P5HMB3	IST1 homolog OS=Bombus terrestris OX=30195 GN=LOC100644127 PE=4 SV=1	LOC100644127	21	6	82	6	33.9	408687	446167	394182	2.76792e+06	3.34315e+06	2.64314e+06	1.90091e+06	2.57749e+06	2.6044e+06	4.35215e+06	3.07674e+06	3.02303e+06	4.74471e+06	3.95426e+06	4.33609e+06	3.04594e+06	1.98277e+06	3.53948e+06	4.13099e+06	4.58782e+06	4.62693e+06	0.168	0.187	0.161	1.028	1.214	0.965	0.687	0.938	0.964	1.512	1.074	1.032	1.719	1.405	1.55	0.981	0.636	1.169	1.299	1.429	1.425
A0A6P5HX97	eukaryotic translation initiation factor 3 subunit F OS=Bombus terrestris OX=30195 GN=LOC100647191 PE=4 SV=1	LOC100647191	73	14	274	14	31.4	3.13269e+07	3.47929e+07	3.39458e+07	3.35135e+07	3.34497e+07	3.40917e+07	3.61382e+07	3.64222e+07	3.30984e+07	2.60972e+07	2.75212e+07	2.58214e+07	2.7868e+07	2.6478e+07	2.81836e+07	2.98541e+07	3.1257e+07	2.97647e+07	3.73696e+07	3.72607e+07	3.64008e+07	1.197	1.361	1.288	1.159	1.132	1.16	1.217	1.235	1.141	0.845	0.895	0.821	0.941	0.876	0.938	0.896	0.935	0.916	1.095	1.082	1.045
A0A6P3DFQ0	probable Bax inhibitor 1 OS=Bombus terrestris OX=30195 GN=LOC100646192 PE=4 SV=1	LOC100646192	7	2	64	2	26.7	8.44621e+06	7.75044e+06	7.64739e+06	6.21055e+06	6.44911e+06	6.27523e+06	3.15964e+06	2.80081e+06	2.79921e+06	1.65315e+06	1.75342e+06	1.68715e+06	1.86495e+06	2.08694e+06	2.01634e+06	5.44614e+06	5.68378e+06	5.08228e+06	4.41796e+06	4.6099e+06	4.17423e+06	2.352	2.209	2.115	1.566	1.591	1.556	0.776	0.692	0.704	0.39	0.416	0.391	0.459	0.503	0.489	1.192	1.239	1.14	0.944	0.975	0.873
A0A6P3TYI8	ADP-ribosylation factor GTPase-activating protein 2 isoform X2 OS=Bombus terrestris OX=30195 GN=LOC100649958 PE=4 SV=1	LOC100649958	26	11	169	1	59.1	1.02066e+06	807951	1.0435e+06	1.27076e+06	1.19511e+06	1.24376e+06	915734	1.13465e+06	1.25168e+06	891554	792719	847896	851382	864093	872055	765714	845034	813448	1.98354e+06	2.25017e+06	2.61383e+06
A0A6P3D8P3	vacuolar protein-sorting-associated protein 25 OS=Bombus terrestris OX=30195 GN=LOC100645242 PE=4 SV=1	LOC100645242	18	3	61	3	20.4	3.32307e+06	2.7365e+06	3.97017e+06	1.879e+06	2.46473e+06	2.62278e+06	2.74354e+06	2.5984e+06	2.21433e+06	2.1441e+06	2.36273e+06	2.14827e+06	1.65069e+06	1.38747e+06	2.01778e+06	2.03253e+06	2.87528e+06	2.20357e+06	1.2016e+06	1.63854e+06	1.52779e+06	1.784	1.503	2.116	0.913	1.172	1.254	1.298	1.238	1.073	0.975	1.08	0.96	0.783	0.645	0.944	0.857	1.208	0.953	0.495	0.668	0.616
A0A6P3DM35	LOW QUALITY PROTEIN: 5'-3' exoribonuclease 1 OS=Bombus terrestris OX=30195 GN=LOC100649909 PE=4 SV=1	LOC100649909	3	4	14	4	187.6	736450	890694	576358	910436	1.20546e+06	1.09289e+06	1.5766e+06	1.34153e+06	1.5457e+06	2.16049e+06	1.86735e+06	1.80579e+06	2.23051e+06	1.94105e+06	2.1666e+06	2.53184e+06	1.75524e+06	2.42212e+06	1.83989e+06	2.09119e+06	1.85419e+06	0.546	0.676	0.425	0.611	0.792	0.722	1.031	0.883	1.035	1.358	1.179	1.115	1.462	1.247	1.401	1.476	1.019	1.447	1.047	1.179	1.033
A0A6P3DDL4	shematrin-like protein 1 OS=Bombus terrestris OX=30195 GN=LOC100646873 PE=4 SV=1	LOC100646873	42	1	361	1	8.1	1.3442e+08	1.37552e+08	1.42867e+08	7.02867e+07	7.02043e+07	7.19236e+07	9.07465e+06	9.90357e+06	1.01621e+07	2.80303e+07	2.9257e+07	2.4867e+07	2.9923e+07	2.64013e+07	3.07936e+07	3.10139e+07	3.02659e+07	3.335e+07	2.57137e+07	5.16868e+06	2.76909e+07
A0A6P3DHE0	tubulin-folding cofactor B OS=Bombus terrestris OX=30195 GN=LOC100647878 PE=4 SV=1	LOC100647878	41	11	207	11	28	2.49621e+07	2.2063e+07	2.35103e+07	2.69469e+07	3.13873e+07	3.03035e+07	3.51518e+07	3.7184e+07	4.05991e+07	4.71734e+07	2.50976e+07	2.75205e+07	3.14329e+07	3.53368e+07	3.64829e+07	3.1527e+07	3.20261e+07	3.94192e+07	2.9235e+07	2.87091e+07	2.76767e+07	0.964	0.872	0.901	0.942	1.073	1.042	1.196	1.274	1.415	1.543	0.825	0.884	1.072	1.182	1.227	0.956	0.968	1.226	0.866	0.842	0.803
A0A6P3DFX8	casein kinase I OS=Bombus terrestris OX=30195 GN=LOC100642468 PE=4 SV=1	LOC100642468	28	9	98	8	40.3	4.44798e+06	1.35316e+06	3.93079e+06	4.7372e+06	4.95883e+06	4.57348e+06	4.92733e+06	4.56392e+06	3.5377e+06	3.84426e+06	5.56383e+06	4.60635e+06	4.70182e+06	4.57005e+06	5.52963e+06	7.32692e+06	7.42688e+06	6.33124e+06	7.78068e+06	8.37217e+06	8.95377e+06	1.017	0.317	0.893	0.981	1.005	0.931	0.993	0.926	0.73	0.745	1.083	0.877	0.95	0.906	1.102	1.317	1.33	1.166	1.365	1.455	1.538
A0A6P3U1H7	cytochrome c oxidase subunit 4 isoform 1, mitochondrial OS=Bombus terrestris OX=30195 GN=LOC100642567 PE=4 SV=1	LOC100642567	51	10	2428	10	20.5	4.85399e+09	4.8993e+09	4.66037e+09	3.88582e+09	3.65747e+09	3.45123e+09	2.79653e+09	2.82857e+09	3.06485e+09	2.64375e+09	2.70269e+09	2.41656e+09	2.21273e+09	2.34043e+09	2.28924e+09	2.55285e+09	2.4601e+09	2.5493e+09	1.6882e+09	1.61642e+09	1.59799e+09	2.034	2.101	1.939	1.474	1.357	1.287	1.033	1.052	1.159	0.938	0.964	0.842	0.819	0.849	0.836	0.84	0.807	0.86	0.542	0.514	0.503
A0A6P3DF02	BLOC-1-related complex subunit 8 homolog OS=Bombus terrestris OX=30195 GN=LOC100651933 PE=4 SV=1	LOC100651933	18	2	52	2	19.8	1.84696e+06	1.11755e+06	938539	1.61744e+06	1.41805e+06	1.48434e+06	1.17205e+06	870332	990987	865786	1.02484e+06	1.01171e+06	782216	951491	859627	410648	266908	387479	651375	666278	585364	2.376	1.471	1.199	1.884	1.616	1.7	1.329	0.994	1.15	0.944	1.122	1.083	0.889	1.06	0.964	0.415	0.269	0.402	0.643	0.651	0.566
A0A6P3UEC2	probable Dol-P-Man:Man(7)GlcNAc(2)-PP-Dol alpha-1,6-mannosyltransferase isoform X2 OS=Bombus terrestris OX=30195 GN=LOC105665616 PE=4 SV=1	LOC105665616	4	2	9	2	112.8																139049	169768	145532	305975	374325	296812																0.559	0.68	0.6	1.2	1.454	1.14
A0A6P5I574	mediator of RNA polymerase II transcription subunit 15 OS=Bombus terrestris OX=30195 GN=LOC105666077 PE=4 SV=1	LOC105666077	3	1	3	1	70.1		1.25298e+06	981760	293906	365522
A0A6P3UAV9	acylamino-acid-releasing enzyme isoform X2 OS=Bombus terrestris OX=30195 GN=LOC100649598 PE=4 SV=1	LOC100649598	35	23	362	23	84.7	4.44402e+08	3.36634e+08	4.04255e+08	4.52165e+08	4.69378e+08	4.23631e+08	6.28106e+08	6.42693e+08	6.06106e+08	5.90067e+08	5.97097e+08	5.26027e+08	5.71807e+08	5.47445e+08	5.67218e+08	5.91682e+08	6.26173e+08	6.08186e+08	5.05416e+08	4.79128e+08	5.18039e+08	1.023	0.793	0.924	0.942	0.957	0.868	1.274	1.313	1.259	1.151	1.17	1.007	1.162	1.091	1.137	1.07	1.128	1.127	0.892	0.838	0.896
A0A6P3U239	reticulon-1-A isoform X3 OS=Bombus terrestris OX=30195 GN=LOC105666097 PE=4 SV=1	LOC105666097	52	11	694	4	27.1	1.35889e+07	8.0051e+06	1.27775e+07	6.57484e+06	1.22774e+07	1.09044e+07	3.87842e+06	4.90004e+06	8.09052e+06	6.89512e+06	7.53197e+06	5.3336e+06	6.70863e+06	5.58767e+06	8.1545e+06	1.07148e+07	7.80327e+06	9.50648e+06	1.13312e+07	9.66037e+06	9.43956e+06	1.938	1.169	1.81	0.849	1.551	1.385	0.488	0.62	1.041	0.833	0.915	0.633	0.845	0.69	1.014	1.201	0.871	1.092	1.24	1.047	1.011
A0A6P5I5K0	protein G12 isoform X2 OS=Bombus terrestris OX=30195 GN=LOC100651129 PE=4 SV=1	LOC100651129	22	6	53	1	24.5																801531	834807	1.08332e+06	694823	705683	646102
A0A6P3ULA9	protein diaphanous isoform X3 OS=Bombus terrestris OX=30195 GN=LOC100642832 PE=4 SV=1	LOC100642832	2	2	5	2	167.3															57330.2	162563	214549	152262	276851	245147	301691															0.303	0.774	1.017	0.743	1.286	1.128	1.373
A0A6P3DFP0	cytochrome b-c1 complex subunit 6, mitochondrial OS=Bombus terrestris OX=30195 GN=LOC100644264 PE=4 SV=1	LOC100644264	44	3	77	3	10.3	2.59619e+08	2.08684e+08	2.35521e+08	2.31726e+08	2.14778e+08	2.02927e+08	1.9489e+08	1.94944e+08	1.9865e+08	2.00582e+08	1.78756e+08	1.99789e+08	2.57681e+08	2.27177e+08	2.40431e+08	1.48493e+08	1.94313e+08	1.98488e+08	1.35252e+08	1.52852e+08	1.26649e+08	1.583	1.303	1.426	1.279	1.16	1.102	1.048	1.055	1.093	1.036	0.928	1.014	1.388	1.2	1.278	0.711	0.928	0.975	0.633	0.708	0.58
A0A6P3DES7	ragulator complex protein LAMTOR3-A OS=Bombus terrestris OX=30195 GN=LOC100651173 PE=4 SV=1	LOC100651173	43	3	117	3	13.5	6.26796e+06	7.69882e+06	7.18387e+06	6.69548e+06	8.19024e+06	7.12264e+06	3.90992e+06	3.48744e+06	3.46077e+06	4.09022e+06	3.97423e+06	4.05844e+06	3.50353e+06	4.13965e+06	4.11029e+06	4.63072e+06	4.57924e+06	4.0063e+06	3.75859e+06	3.77825e+06	4.74498e+06	1.554	1.953	1.768	1.502	1.798	1.572	0.854	0.767	0.774	0.859	0.839	0.837	0.767	0.889	0.888	0.902	0.888	0.8	0.715	0.711	0.883
A0A6P3DK81	solute carrier family 35 member E1 homolog OS=Bombus terrestris OX=30195 GN=LOC100648804 PE=4 SV=1	LOC100648804	4	1	2	1	39.4	48540			85137.6	86414.1	84069	52370.3	60852.3	54215.3	43334.4	35935.1	47770.5	54135.2			93161.5	96826.5	117643	150827	214254	301874
A0A6P3DGF0	prefoldin subunit 6 OS=Bombus terrestris OX=30195 GN=LOC100651503 PE=4 SV=1	LOC100651503	39	6	193	6	15.5	2.47932e+07	2.41305e+07	2.57143e+07	2.50697e+07	2.39263e+07	2.67651e+07	2.06677e+07	1.78795e+07	1.94987e+07	2.0492e+07	2.30246e+07	2.17677e+07	1.8717e+07	1.84848e+07	1.73338e+07	2.08604e+07	2.26796e+07	2.45625e+07	1.70427e+07	2.23534e+07	1.92644e+07	1.396	1.391	1.438	1.278	1.193	1.342	1.026	0.894	0.991	0.978	1.104	1.02	0.931	0.902	0.851	0.923	1	1.114	0.736	0.956	0.815
A0A6P3U523	inositol polyphosphate 1-phosphatase OS=Bombus terrestris OX=30195 GN=LOC100650852 PE=4 SV=1	LOC100650852	18	6	103	6	40.4	477410	409154	712150	1.16291e+06	1.89639e+06	2.14595e+06	2.28974e+06	2.50119e+06	2.43383e+06	3.56534e+06	3.30695e+06	3.35569e+06	2.91581e+06	2.7877e+06	3.45368e+06	3.5672e+06	3.53973e+06	3.27859e+06	4.45777e+06	4.4496e+06	5.01166e+06	0.212	0.186	0.314	0.467	0.746	0.848	0.896	0.986	0.975	1.341	1.25	1.24	1.144	1.072	1.336	1.244	1.23	1.172	1.518	1.501	1.671
A0A6P3TWI7	serine hydroxymethyltransferase, cytosolic OS=Bombus terrestris OX=30195 GN=LOC100651292 PE=4 SV=1	LOC100651292	52	19	388	19	58.3	1.2219e+08	1.10138e+08	1.14509e+08	2.45833e+08	2.39358e+08	2.77311e+08	3.10479e+08	3.25252e+08	3.0114e+08	3.39352e+08	3.14886e+08	3.33483e+08	2.9257e+08	3.18854e+08	3.13775e+08	3.43418e+08	3.43643e+08	3.30135e+08	2.96086e+08	3.10068e+08	3.16327e+08	0.531	0.49	0.494	0.967	0.921	1.073	1.189	1.254	1.181	1.249	1.165	1.206	1.123	1.2	1.188	1.172	1.169	1.155	0.987	1.023	1.032
A0A6P5I8B6	LOW QUALITY PROTEIN: dynamin-like 120 kDa protein, mitochondrial OS=Bombus terrestris OX=30195 GN=LOC100649558 PE=4 SV=1	LOC100649558	43	35	851	35	116	1.06188e+08	1.06237e+08	1.10376e+08	1.41695e+08	1.442e+08	1.32129e+08	2.06806e+08	2.06444e+08	1.94644e+08	2.34649e+08	2.24347e+08	2.53508e+08	2.32026e+08	2.3197e+08	2.22187e+08	2.30093e+08	2.69717e+08	2.57863e+08	2.17321e+08	2.17652e+08	2.3084e+08	0.652	0.668	0.673	0.788	0.785	0.723	1.12	1.126	1.079	1.222	1.174	1.296	1.259	1.235	1.19	1.111	1.297	1.276	1.024	1.016	1.065
A0A6P3D7J8	inositol polyphosphate 5-phosphatase K OS=Bombus terrestris OX=30195 GN=LOC100646819 PE=4 SV=1	LOC100646819	9	2	18	2	49.9	147301	193915	175641	208647	222328	328861	257603	253918	235247	350762	245370	202684	189061	221862	238359	315549	305985	308716	638293	400720	389596	0.647	0.872	0.767	0.83	0.865	1.287	0.998	0.991	0.933	1.306	0.918	0.741	0.734	0.845	0.913	1.09	1.053	1.093	2.152	1.338	1.286
A0A6P3DNF5	copper transport protein ATOX1 homolog OS=Bombus terrestris OX=30195 GN=LOC100649522 PE=4 SV=1	LOC100649522	69	3	74	3	7.8	3.52502e+07	5.74293e+07	3.17991e+07	1.49228e+07	2.39192e+07	2.60829e+07	9.93205e+07	1.90902e+06	1.76822e+06	1.64918e+06	816430	1.43757e+06	417890	842311	1.05533e+06	1.06625e+06	2.32376e+07	1.93568e+07	965334	935957	1003359	2.617	4.364	2.344	1.003	1.573	1.724	6.5	0.126	0.118	0.104	0.052	0.089	0.027	0.054	0.068	0.062	1.35	1.157	0.055	0.053	0.056
A0A6P3DI75	isochorismatase domain-containing protein 2 OS=Bombus terrestris OX=30195 GN=LOC100650575 PE=4 SV=1	LOC100650575	54	9	406	9	22.5	1.89944e+08	1.99115e+08	1.97511e+08	1.32644e+08	1.40706e+08	1.35408e+08	1.27838e+08	1.25214e+08	1.31015e+08	1.21544e+08	1.25387e+08	1.13701e+08	1.2531e+08	1.02451e+08	1.07225e+08	1.22048e+08	1.17181e+08	1.15273e+08	9.92363e+07	1.07503e+08	1.00486e+08	1.779	1.908	1.837	1.124	1.167	1.129	1.055	1.041	1.107	0.964	1	0.886	1.036	0.831	0.875	0.898	0.859	0.869	0.713	0.765	0.707
A0A6P3DE03	AGAP012587-PA (Fragment)(predicted) OS=Bombus terrestris OX=30195 GN=LOC100643949 PE=4 SV=1	LOC100643949	29	3	148	3	16.1	5.59507e+07	4.38807e+07	4.45252e+07	5.09478e+07	4.10823e+07	4.59724e+07	2.46227e+07	2.29534e+07	2.62447e+07	1.58828e+07	1.93829e+07	1.9781e+07	1.89508e+07	2.22231e+07	2.13396e+07	2.49131e+07	2.43515e+07	2.5527e+07	1.55831e+07	1.24089e+07	1.40998e+07	2.428	1.949	1.919	2.001	1.579	1.776	0.942	0.884	1.028	0.584	0.716	0.714	0.726	0.835	0.807	0.849	0.827	0.892	0.519	0.409	0.46
A0A6P3DJD3	pyruvate carboxylase, mitochondrial isoform X1 OS=Bombus terrestris OX=30195 GN=LOC100648453 PE=4 SV=1	LOC100648453	59	57	3088	57	131.8	4.41071e+08	3.99485e+08	4.13726e+08	9.30819e+08	9.34539e+08	9.35698e+08	9.55348e+08	9.47216e+08	9.34749e+08	1.2007e+09	1.20447e+09	1.25114e+09	1.52649e+09	1.59386e+09	1.50223e+09	1.23146e+09	1.22449e+09	1.2096e+09	1.07708e+09	1.06409e+09	1.05137e+09	0.513	0.476	0.478	0.98	0.963	0.969	0.98	0.978	0.981	1.183	1.193	1.211	1.568	1.606	1.523	1.125	1.115	1.133	0.961	0.94	0.919
A0A6P3DIX0	DNA-directed RNA polymerase II subunit RPB9 OS=Bombus terrestris OX=30195 GN=LOC100652323 PE=4 SV=1	LOC100652323	41	4	72	4	15.3	1.35154e+07	1.25485e+07	1.30485e+07	2.92397e+06	9.74512e+06	9.5499e+06	9.3788e+06	2.79549e+06	9.72647e+06	9.29922e+06	9.00482e+06	3.10082e+06	8.45592e+06	7.19136e+06	6.86561e+06	7.22379e+06	7.92506e+06	7.68279e+06	7.18041e+06	6.65273e+06	1.97271e+06	2.089	1.985	2.003	0.409	1.334	1.314	1.278	0.384	1.357	1.218	1.185	0.399	1.155	0.963	0.925	0.877	0.959	0.957	0.851	0.781	0.229
A0A6P3TSV8	mitochondrial carrier homolog 2 OS=Bombus terrestris OX=30195 GN=LOC100646380 PE=4 SV=1	LOC100646380	45	12	209	12	35.4	4.12639e+07	3.48203e+07	3.6381e+07	2.37979e+07	2.63405e+07	2.44718e+07	2.20149e+07	2.06636e+07	2.31676e+07	1.75851e+07	1.8631e+07	2.03731e+07	1.67361e+07	1.82908e+07	1.78847e+07	1.96468e+07	1.91768e+07	1.97983e+07	1.60283e+07	1.68279e+07	1.59597e+07	2.251	1.944	1.971	1.175	1.272	1.188	1.058	1	1.14	0.813	0.865	0.925	0.806	0.864	0.85	0.842	0.819	0.87	0.67	0.697	0.654
A0A6P3U4D6	protein translation factor SUI1 homolog OS=Bombus terrestris OX=30195 GN=LOC105666047 PE=4 SV=1	LOC105666047	68	7	196	7	12.4	5.33569e+07	5.00536e+07	5.06709e+07	5.40848e+07	4.89185e+07	4.98859e+07	3.86498e+07	3.94331e+07	4.05497e+07	3.75041e+07	3.54855e+07	3.84202e+07	3.42049e+07	3.97622e+07	4.15523e+07	3.98325e+07	4.68439e+07	4.5734e+07	5.21965e+07	5.0512e+07	5.43314e+07	1.452	1.394	1.369	1.332	1.179	1.208	0.927	0.952	0.995	0.865	0.822	0.87	0.822	0.937	0.985	0.851	0.998	1.002	1.089	1.044	1.11
A0A6P3DGV4	regucalcin OS=Bombus terrestris OX=30195 GN=LOC100644382 PE=4 SV=1	LOC100644382	43	12	365	12	36.9	1.81658e+08	1.89755e+08	1.85753e+08	1.12434e+08	1.07809e+08	1.11811e+08	8.59101e+07	7.90348e+07	9.18065e+07	1.14116e+08	1.24138e+08	1.14794e+08	3.82228e+07	3.774e+07	3.85686e+07	1.34042e+08	1.37599e+08	1.27272e+08	1.08557e+08	1.07609e+08	1.05677e+08	1.994	2.132	2.025	1.117	1.048	1.093	0.831	0.77	0.91	1.062	1.16	1.049	0.371	0.359	0.369	1.156	1.182	1.125	0.914	0.897	0.871
A0A6P3U2D7	poly(U)-specific endoribonuclease homolog isoform X2 OS=Bombus terrestris OX=30195 GN=LOC100642339 PE=4 SV=1	LOC100642339	35	17	668	17	67	1.67543e+08	1.72534e+08	1.6727e+08	1.86654e+08	1.92466e+08	1.92048e+08	2.5152e+08	2.59523e+08	2.47832e+08	1.54003e+08	1.38856e+08	1.52816e+08	1.01376e+08	1.03968e+08	1.0634e+08	1.10583e+08	1.08531e+08	1.10102e+08	1.85321e+08	1.82406e+08	1.86504e+08	1.234	1.301	1.224	1.245	1.256	1.26	1.634	1.697	1.648	0.961	0.871	0.937	0.66	0.664	0.683	0.64	0.626	0.653	1.047	1.021	1.032
A0A6P3D8Q3	V-type proton ATPase subunit G OS=Bombus terrestris OX=30195 GN=LOC100644800 PE=4 SV=1	LOC100644800	48	4	127	4	13.9	3.80374e+07	1.50328e+07	2.2165e+07	4.00738e+07	4.54243e+07	3.72923e+07	3.91141e+07	5.28457e+07	4.0278e+07	6.55508e+07	6.13793e+07	6.70383e+07	7.40275e+07	9.91397e+07	9.31584e+07	6.83664e+07	5.37363e+07	6.57422e+07	7.21058e+07	6.732e+07	7.64385e+07	0.816	0.33	0.472	0.778	0.863	0.713	0.74	1.006	0.78	1.192	1.121	1.197	1.403	1.843	1.742	1.153	0.903	1.136	1.187	1.097	1.232
A0A6P3DJK7	Protein kinase(predicted) OS=Bombus terrestris OX=30195 GN=LOC100648148 PE=4 SV=1	LOC100648148	20	1	22	1	8.2	1.35303e+07	1.04188e+07	2.4693e+07	2.95203e+07	2.10513e+07	4.9327e+06						3.22343e+06	1.80772e+06							483470	651990
A0A6P3U5L2	YEATS domain-containing protein 4 OS=Bombus terrestris OX=30195 GN=LOC100652049 PE=4 SV=1	LOC100652049	3	1	15	1	26.3	224616	279415	165695	216528	263291	157501	248243	223985	269229	189966	221729	157467	244886	253121	169500	204763	236417	258554		213665
A0A6P5HLR1	glutamine--fructose-6-phosphate aminotransferase [isomerizing] 2 isoform X1 OS=Bombus terrestris OX=30195 GN=LOC100648432 PE=4 SV=1	LOC100648432	36	21	250	21	78.8	1.56082e+06	3.40121e+06	3.09924e+06	8.65625e+06	1.0364e+07	9.81493e+06	9.59539e+06	8.0407e+06	9.87588e+06	1.31053e+07	1.42782e+07	1.38923e+07	1.59135e+07	1.4503e+07	1.61302e+07	1.90017e+07	1.75807e+07	1.79052e+07	2.65061e+07	2.81977e+07	2.91655e+07	0.138	0.307	0.271	0.691	0.809	0.771	0.746	0.629	0.786	0.979	1.072	1.019	1.24	1.108	1.24	1.317	1.214	1.272	1.793	1.889	1.932
[truncated: 3,237 more rows]
[truncated: 26 more columns]
