# Supplementary material for: Comparative 4D Label-Free Quantitative Proteomic Analysis of Bombus terrestris Provides Insights into Proteins and Processes Associated with Diapause
Source: Int J Mol Sci. 2023 Dec 26;25(1):326. doi: 10.3390/ijms25010326 (PMC10778897; doi:10.3390/ijms25010326)
Supplement: Supplementary file 1 [file ijms-25-00326-s001.zip › Revised figures and supplementary materials/revised supplementary figures and tables/Supplementary table 2.xlsx]

## Sheet: Supplementary table 2 Annotatio
Protein accession	Regulated Type	Subcellular localization	KEGG KO No.	KEGG Gene	KEGG pathway	Biological Process	Cellular Component	Molecular Function	Pfam ID	Domain description	KOG category	KOG NO.	KOG description
A0A6P3TPE5	OPD	extracellular							PF00089	Trypsin	O	KOG3627	Trypsin
A0A6P3D623	OPD	plasma membrane
A0A6P3UKF1	OPD	plasma membrane	K19283	ACPP; prostatic aicd phosphatase [EC:3.1.3.2 3.1.3.5]			GO:0005576 extracellular region;				I	KOG3720	Lysosomal & prostatic acid phosphatases
A0A6P3TNQ5	OPD	extracellular	K01187	malZ; alpha-glucosidase [EC:3.2.1.20]	map00052 Galactose metabolism; map00500 Starch and sucrose metabolism; map01100 Metabolic pathways	GO:0000023 maltose metabolic process; GO:0005975 carbohydrate metabolic process; GO:0005984 disaccharide metabolic process; GO:0008152 metabolic process; GO:0009311 oligosaccharide metabolic process; GO:0009987 cellular process; GO:0044237 cellular metabolic process; GO:0044238 primary metabolic process; GO:0044262 cellular carbohydrate metabolic process; GO:0071704 organic substance metabolic pr…		GO:0003824 catalytic activity; GO:0004553 hydrolase activity, hydrolyzing O-glycosyl compounds; GO:0015926 glucosidase activity; GO:0016787 hydrolase activity; GO:0016798 hydrolase activity, acting on glycosyl bonds; GO:0032450 maltose alpha-glucosidase activity; GO:0090599 alpha-glucosidase activity;	PF00128	Alpha amylase, catalytic domain	G	KOG0471	Alpha-amylase
A0A6P3DGS2	OPD	plasma membrane	K10250	ELOVL7; elongation of very long chain fatty acids protein 7 [EC:2.3.1.199]	map00062 Fatty acid elongation; map01040 Biosynthesis of unsaturated fatty acids; map01100 Metabolic pathways; map01212 Fatty acid metabolism	GO:0000038 very long-chain fatty acid metabolic process; GO:0006082 organic acid metabolic process; GO:0006629 lipid metabolic process; GO:0006631 fatty acid metabolic process; GO:0006633 fatty acid biosynthetic process; GO:0006643 membrane lipid metabolic process; GO:0006665 sphingolipid metabolic process; GO:0006807 nitrogen compound metabolic process; GO:0008152 metabolic process; GO:0008610 l…	GO:0005622 intracellular; GO:0005623 cell; GO:0005737 cytoplasm; GO:0005783 endoplasmic reticulum; GO:0005789 endoplasmic reticulum membrane; GO:0012505 endomembrane system; GO:0016020 membrane; GO:0016021 integral component of membrane; GO:0030176 integral component of endoplasmic reticulum membrane; GO:0031224 intrinsic component of membrane; GO:0031227 intrinsic component of endoplasmic reticu…	GO:0003824 catalytic activity; GO:0004312 fatty acid synthase activity; GO:0009922 fatty acid elongase activity; GO:0016740 transferase activity; GO:0016746 transferase activity, transferring acyl groups; GO:0016747 transferase activity, transferring acyl groups other than amino-acyl groups;			I	KOG3071	Fatty acyl-CoA elongase/Polyunsaturated fatty acid specific elongation enzyme
A0A6P3D6N9	OPD	plasma membrane									S	KOG3700	Predicted acyltransferase
A0A6P3D650	OPD	extracellular	K03018	RPC1, POLR3A; DNA-directed RNA polymerase III subunit RPC1 [EC:2.7.7.6]	map03020 RNA polymerase; map04623 Cytosolic DNA-sensing pathway	GO:0000003 reproduction; GO:0002027 regulation of heart rate; GO:0003006 developmental process involved in reproduction; GO:0003007 heart morphogenesis; GO:0006508 proteolysis; GO:0006807 nitrogen compound metabolic process; GO:0006996 organelle organization; GO:0006997 nucleus organization; GO:0007275 multicellular organism development; GO:0007276 gamete generation; GO:0007281 germ cell developm…	GO:0005576 extracellular region; GO:0005615 extracellular space;	GO:0003824 catalytic activity; GO:0004175 endopeptidase activity; GO:0004222 metalloendopeptidase activity; GO:0005488 binding; GO:0008233 peptidase activity; GO:0008237 metallopeptidase activity; GO:0008238 exopeptidase activity; GO:0008241 peptidyl-dipeptidase activity; GO:0008270 zinc ion binding; GO:0016787 hydrolase activity; GO:0043167 ion binding; GO:0043169 cation binding; GO:0046872 meta…			O	KOG3690	Angiotensin I-converting enzymes - M2 family peptidases
A0A6P3TLJ9	OPD	extracellular					GO:0005576 extracellular region;		PF09172	Domain of unknown function (DUF1943)	I	KOG4338	Predicted lipoprotein
A0A6P5HLF4	OPD	endoplasmic reticulum							PF12032; PF00089	Regulatory CLIP domain of proteinases; Trypsin	O	KOG3627	Trypsin
A0A6P3DEW9	OPD	cytoplasm	K13356	FAR; alcohol-forming fatty acyl-CoA reductase [EC:1.2.1.84]	map04146 Peroxisome; map04212 Longevity regulating pathway - worm						I	KOG1221	Acyl-CoA reductase
A0A6P3U1H2	OPD	nucleus	K18260	CC2D1; coiled-coil and C2 domain-containing protein 1		GO:0000003 reproduction; GO:0000122 negative regulation of transcription by RNA polymerase II; GO:0000278 mitotic cell cycle; GO:0000281 mitotic cytokinesis; GO:0000910 cytokinesis; GO:0001654 eye development; GO:0002009 morphogenesis of an epithelium; GO:0002165 instar larval or pupal development; GO:0003006 developmental process involved in reproduction; GO:0006355 regulation of transcription, …	GO:0005622 intracellular; GO:0005623 cell; GO:0005634 nucleus; GO:0005737 cytoplasm; GO:0005886 plasma membrane; GO:0016020 membrane; GO:0016324 apical plasma membrane; GO:0043226 organelle; GO:0043227 membrane-bounded organelle; GO:0043229 intracellular organelle; GO:0043231 intracellular membrane-bounded organelle; GO:0045177 apical part of cell; GO:0071944 cell periphery; GO:0098590 plasma mem…	GO:0000981 DNA-binding transcription factor activity, RNA polymerase II-specific; GO:0003700 DNA-binding transcription factor activity; GO:0005488 binding; GO:0005543 phospholipid binding; GO:0008289 lipid binding; GO:0043167 ion binding; GO:0043168 anion binding; GO:0140110 transcription regulator activity;			O	KOG3837	Uncharacterized conserved protein, contains DM14 and C2 domains
A0A6P3U1M0	OPD	extracellular
A0A6P5I5W9	OPD	plasma membrane	K13356	FAR; alcohol-forming fatty acyl-CoA reductase [EC:1.2.1.84]	map04146 Peroxisome; map04212 Longevity regulating pathway - worm						I	KOG1221	Acyl-CoA reductase
A0A6P3UCL6	OPD	plasma membrane							PF00005	ABC transporter	Q	KOG0059	Lipid exporter ABCA1 and related proteins, ABC superfamily
A0A6P3U2A2	OPD	cytoplasm	K12177	COPS3, CSN3; COP9 signalosome complex subunit 3		GO:0000003 reproduction; GO:0000338 protein deneddylation; GO:0002009 morphogenesis of an epithelium; GO:0003006 developmental process involved in reproduction; GO:0006464 cellular protein modification process; GO:0006508 proteolysis; GO:0006511 ubiquitin-dependent protein catabolic process; GO:0006807 nitrogen compound metabolic process; GO:0007276 gamete generation; GO:0007281 germ cell develop…	GO:0005622 intracellular; GO:0005623 cell; GO:0005634 nucleus; GO:0008180 COP9 signalosome; GO:0032991 protein-containing complex; GO:0043226 organelle; GO:0043227 membrane-bounded organelle; GO:0043229 intracellular organelle; GO:0043231 intracellular membrane-bounded organelle;		PF01399	PCI domain	OT	KOG2582	COP9 signalosome, subunit CSN3
A0A6P3U4K6	OPD	cytoplasm	K02917	RP-L35Ae, RPL35A; large subunit ribosomal protein L35Ae	map03010 Ribosome	GO:0002181 cytoplasmic translation; GO:0006412 translation; GO:0006518 peptide metabolic process; GO:0006807 nitrogen compound metabolic process; GO:0008152 metabolic process; GO:0009058 biosynthetic process; GO:0009059 macromolecule biosynthetic process; GO:0009987 cellular process; GO:0010467 gene expression; GO:0019538 protein metabolic process; GO:0022613 ribonucleoprotein complex biogenesis;…	GO:0005622 intracellular; GO:0005623 cell; GO:0005737 cytoplasm; GO:0005829 cytosol; GO:0005840 ribosome; GO:0015934 large ribosomal subunit; GO:0022625 cytosolic large ribosomal subunit; GO:0022626 cytosolic ribosome; GO:0032991 protein-containing complex; GO:0043226 organelle; GO:0043228 non-membrane-bounded organelle; GO:0043229 intracellular organelle; GO:0043232 intracellular non-membrane-bo…	GO:0003735 structural constituent of ribosome; GO:0005198 structural molecule activity;	PF01247	Ribosomal protein L35Ae	J	KOG0887	60S ribosomal protein L35A/L37
A0A6P3D6W8	OPD	mitochondria	K03250	EIF3E, INT6; translation initiation factor 3 subunit E	map03013 RNA transport; map05160 Hepatitis C	GO:0006412 translation; GO:0006413 translational initiation; GO:0006518 peptide metabolic process; GO:0006807 nitrogen compound metabolic process; GO:0008152 metabolic process; GO:0009058 biosynthetic process; GO:0009059 macromolecule biosynthetic process; GO:0009987 cellular process; GO:0010467 gene expression; GO:0019538 protein metabolic process; GO:0034641 cellular nitrogen compound metabolic…	GO:0005622 intracellular; GO:0005623 cell; GO:0005634 nucleus; GO:0005737 cytoplasm; GO:0005852 eukaryotic translation initiation factor 3 complex; GO:0032991 protein-containing complex; GO:0043226 organelle; GO:0043227 membrane-bounded organelle; GO:0043229 intracellular organelle; GO:0043231 intracellular membrane-bounded organelle;	GO:0003676 nucleic acid binding; GO:0003723 RNA binding; GO:0003743 translation initiation factor activity; GO:0005488 binding; GO:0008135 translation factor activity, RNA binding; GO:0097159 organic cyclic compound binding; GO:1901363 heterocyclic compound binding;	PF09440; PF01399	eIF3 subunit 6 N terminal domain; PCI domain	J	KOG2758	Translation initiation factor 3, subunit e (eIF-3e)
A0A6P3DNC4	OPD	plasma membrane	K13963	SERPINB; serpin B	map05146 Amoebiasis				PF00079	Serpin (serine protease inhibitor)	V	KOG2392	Serpin
A0A6P3DLB5	OPD	extracellular	K08288	PRKCSH; protein kinase C substrate 80K-H	map04141 Protein processing in endoplasmic reticulum						T	KOG2397	Protein kinase C substrate, 80 KD protein, heavy chain
A0A6P3U7P4	OPD	nucleus	K04718	SPHK; sphingosine kinase [EC:2.7.1.91]	map00600 Sphingolipid metabolism; map01100 Metabolic pathways; map04020 Calcium signaling pathway; map04071 Sphingolipid signaling pathway; map04072 Phospholipase D signaling pathway; map04370 VEGF signaling pathway; map04371 Apelin signaling pathway; map04666 Fc gamma R-mediated phagocytosis; map05152 Tuberculosis	GO:0000003 reproduction; GO:0006629 lipid metabolic process; GO:0006643 membrane lipid metabolic process; GO:0006665 sphingolipid metabolic process; GO:0006793 phosphorus metabolic process; GO:0006796 phosphate-containing compound metabolic process; GO:0006807 nitrogen compound metabolic process; GO:0007610 behavior; GO:0007626 locomotory behavior; GO:0007629 flight behavior; GO:0008152 metabolic…	GO:0000323 lytic vacuole; GO:0005622 intracellular; GO:0005623 cell; GO:0005737 cytoplasm; GO:0005764 lysosome; GO:0005765 lysosomal membrane; GO:0005773 vacuole; GO:0005774 vacuolar membrane; GO:0005829 cytosol; GO:0005886 plasma membrane; GO:0016020 membrane; GO:0031090 organelle membrane; GO:0043226 organelle; GO:0043227 membrane-bounded organelle; GO:0043229 intracellular organelle; GO:004323…	GO:0003824 catalytic activity; GO:0004143 diacylglycerol kinase activity; GO:0016301 kinase activity; GO:0016740 transferase activity; GO:0016772 transferase activity, transferring phosphorus-containing groups; GO:0016773 phosphotransferase activity, alcohol group as acceptor; GO:0017050 D-erythro-sphingosine kinase activity;			IT	KOG1116	Sphingosine kinase, involved in sphingolipid metabolism
A0A6P3U899	OPD	plasma membrane	K13356	FAR; alcohol-forming fatty acyl-CoA reductase [EC:1.2.1.84]	map04146 Peroxisome; map04212 Longevity regulating pathway - worm	GO:0006139 nucleobase-containing compound metabolic process; GO:0006163 purine nucleotide metabolic process; GO:0006637 acyl-CoA metabolic process; GO:0006725 cellular aromatic compound metabolic process; GO:0006732 coenzyme metabolic process; GO:0006753 nucleoside phosphate metabolic process; GO:0006790 sulfur compound metabolic process; GO:0006793 phosphorus metabolic process; GO:0006796 phosph…	GO:0005622 intracellular; GO:0005623 cell; GO:0005737 cytoplasm; GO:0005777 peroxisome; GO:0042579 microbody; GO:0043226 organelle; GO:0043227 membrane-bounded organelle; GO:0043229 intracellular organelle; GO:0043231 intracellular membrane-bounded organelle;	GO:0003824 catalytic activity; GO:0016491 oxidoreductase activity; GO:0016620 oxidoreductase activity, acting on the aldehyde or oxo group of donors, NAD or NADP as acceptor; GO:0016903 oxidoreductase activity, acting on the aldehyde or oxo group of donors; GO:0080019 fatty-acyl-CoA reductase (alcohol-forming) activity;			I	KOG1221	Acyl-CoA reductase
A0A6P5I773	OPD	nucleus	K11087	SNRPD1, SMD1; small nuclear ribonucleoprotein D1	map03040 Spliceosome; map05322 Systemic lupus erythematosus	GO:0000245 spliceosomal complex assembly; GO:0000375 RNA splicing, via transesterification reactions; GO:0000377 RNA splicing, via transesterification reactions with bulged adenosine as nucleophile; GO:0000387 spliceosomal snRNP assembly; GO:0000398 mRNA splicing, via spliceosome; GO:0006139 nucleobase-containing compound metabolic process; GO:0006396 RNA processing; GO:0006397 mRNA processing; G…	GO:0000243 commitment complex; GO:0005622 intracellular; GO:0005623 cell; GO:0005634 nucleus; GO:0005681 spliceosomal complex; GO:0005682 U5 snRNP; GO:0005684 U2-type spliceosomal complex; GO:0005685 U1 snRNP; GO:0005686 U2 snRNP; GO:0005687 U4 snRNP; GO:0005689 U12-type spliceosomal complex; GO:0005737 cytoplasm; GO:0030532 small nuclear ribonucleoprotein complex; GO:0032991 protein-containing c…	GO:0003676 nucleic acid binding; GO:0003723 RNA binding; GO:0005488 binding; GO:0097159 organic cyclic compound binding; GO:1901363 heterocyclic compound binding;	PF01423	LSM domain	A	KOG3428	Small nuclear ribonucleoprotein SMD1 and related snRNPs
A0A6P3UHF2	OPD	Golgi apparatus	K01191	MAN2C1; alpha-mannosidase [EC:3.2.1.24]	map00511 Other glycan degradation	GO:0002252 immune effector process; GO:0002376 immune system process; GO:0005975 carbohydrate metabolic process; GO:0005996 monosaccharide metabolic process; GO:0006013 mannose metabolic process; GO:0006464 cellular protein modification process; GO:0006491 N-glycan processing; GO:0006517 protein deglycosylation; GO:0006726 eye pigment biosynthetic process; GO:0006807 nitrogen compound metabolic p…	GO:0000139 Golgi membrane; GO:0005622 intracellular; GO:0005623 cell; GO:0005737 cytoplasm; GO:0005794 Golgi apparatus; GO:0012505 endomembrane system; GO:0016020 membrane; GO:0031090 organelle membrane; GO:0031984 organelle subcompartment; GO:0043226 organelle; GO:0043227 membrane-bounded organelle; GO:0043229 intracellular organelle; GO:0043231 intracellular membrane-bounded organelle; GO:00985…	GO:0003824 catalytic activity; GO:0004553 hydrolase activity, hydrolyzing O-glycosyl compounds; GO:0004559 alpha-mannosidase activity; GO:0004571 mannosyl-oligosaccharide 1,2-alpha-mannosidase activity; GO:0015923 mannosidase activity; GO:0015924 mannosyl-oligosaccharide mannosidase activity; GO:0016787 hydrolase activity; GO:0016798 hydrolase activity, acting on glycosyl bonds; GO:0052767 mannos…	PF01074; PF09261; PF07748	Glycosyl hydrolases family 38 N-terminal domain; Alpha mannosidase, middle domain; Glycosyl hydrolases family 38 C-terminal domain	G	KOG1959	Glycosyl hydrolase, family 38 - alpha-mannosidase
A0A6P3DC14	OPD	extracellular	K19404	LIPH_I; phosphatidic acid-selective phospholipase A1 [EC:3.1.1.-]		GO:0006629 lipid metabolic process; GO:0008152 metabolic process; GO:0009056 catabolic process; GO:0016042 lipid catabolic process; GO:0044238 primary metabolic process; GO:0071704 organic substance metabolic process; GO:1901575 organic substance catabolic process;		GO:0003824 catalytic activity; GO:0016298 lipase activity; GO:0016787 hydrolase activity; GO:0016788 hydrolase activity, acting on ester bonds;	PF00151	Lipase
A0A6P3DHH0	OPD	cytoplasm	K10396	KIF5; kinesin family member 5	map04144 Endocytosis; map04728 Dopaminergic synapse	GO:0000003 reproduction; GO:0000226 microtubule cytoskeleton organization; GO:0000578 embryonic axis specification; GO:0000902 cell morphogenesis; GO:0000904 cell morphogenesis involved in differentiation; GO:0001654 eye development; GO:0001754 eye photoreceptor cell differentiation; GO:0002064 epithelial cell development; GO:0002065 columnar/cuboidal epithelial cell differentiation; GO:0002066 c…	GO:0005622 intracellular; GO:0005623 cell; GO:0005737 cytoplasm; GO:0005856 cytoskeleton; GO:0005871 kinesin complex; GO:0005874 microtubule; GO:0005875 microtubule associated complex; GO:0005938 cell cortex; GO:0015629 actin cytoskeleton; GO:0015630 microtubule cytoskeleton; GO:0030424 axon; GO:0030478 actin cap; GO:0030863 cortical cytoskeleton; GO:0030864 cortical actin cytoskeleton; GO:003283…	GO:0003774 motor activity; GO:0003777 microtubule motor activity; GO:0003824 catalytic activity; GO:0005488 binding; GO:0005515 protein binding; GO:0005523 tropomyosin binding; GO:0008017 microtubule binding; GO:0008092 cytoskeletal protein binding; GO:0008574 ATP-dependent microtubule motor activity, plus-end-directed; GO:0015631 tubulin binding; GO:0016462 pyrophosphatase activity; GO:0016787 h…	PF00225	Kinesin motor domain	Z	KOG0240	Kinesin (SMY1 subfamily)
A0A6P3DD01	OPD	mitochondria	K19404	LIPH_I; phosphatidic acid-selective phospholipase A1 [EC:3.1.1.-]		GO:0006629 lipid metabolic process; GO:0008152 metabolic process; GO:0009056 catabolic process; GO:0016042 lipid catabolic process; GO:0044238 primary metabolic process; GO:0071704 organic substance metabolic process; GO:1901575 organic substance catabolic process;		GO:0003824 catalytic activity; GO:0016298 lipase activity; GO:0016787 hydrolase activity; GO:0016788 hydrolase activity, acting on ester bonds;	PF00151	Lipase
A0A6P3U6D9	OPD	cytoplasm	K18201	AGPHD1; hydroxylysine kinase [EC:2.7.1.81]	map00310 Lysine degradation; map01100 Metabolic pathways
A0A6P3DFU3	OPD	cytoplasm	K01050	BCHE; cholinesterase [EC:3.1.1.8]					PF00135	Carboxylesterase family	G	KOG1516	Carboxylesterase and related proteins
A0A6P3U0E4	OPD	mitochondria
A0A6P3TZJ0	OPD	extracellular
A0A6P5HRU2	OPD	plasma membrane
A0A6P3DDT1	OPD	plasma membrane	K10250	ELOVL7; elongation of very long chain fatty acids protein 7 [EC:2.3.1.199]	map00062 Fatty acid elongation; map01040 Biosynthesis of unsaturated fatty acids; map01100 Metabolic pathways; map01212 Fatty acid metabolism						I	KOG3071	Fatty acyl-CoA elongase/Polyunsaturated fatty acid specific elongation enzyme
A0A6P3UDL5	OPD	cytoplasm	K13811	PAPSS; 3'-phosphoadenosine 5'-phosphosulfate synthase [EC:2.7.7.4 2.7.1.25]	map00230 Purine metabolism; map00261 Monobactam biosynthesis; map00450 Selenocompound metabolism; map00920 Sulfur metabolism; map01100 Metabolic pathways	GO:0000103 sulfate assimilation; GO:0006082 organic acid metabolic process; GO:0006139 nucleobase-containing compound metabolic process; GO:0006163 purine nucleotide metabolic process; GO:0006164 purine nucleotide biosynthetic process; GO:0006725 cellular aromatic compound metabolic process; GO:0006753 nucleoside phosphate metabolic process; GO:0006790 sulfur compound metabolic process; GO:000679…		GO:0003824 catalytic activity; GO:0004020 adenylylsulfate kinase activity; GO:0016301 kinase activity; GO:0016740 transferase activity; GO:0016772 transferase activity, transferring phosphorus-containing groups; GO:0016773 phosphotransferase activity, alcohol group as acceptor;	PF01583; PF14306; PF01747	Adenylylsulphate kinase; PUA-like domain; ATP-sulfurylase	F	KOG4238	Bifunctional ATP sulfurylase/adenosine 5'-phosphosulfate kinase
A0A6P3DIW9	OPD	endoplasmic reticulum	K10251	HSD17B12, KAR, IFA38; 17beta-estradiol 17-dehydrogenase / very-long-chain 3-oxoacyl-CoA reductase [EC:1.1.1.62 1.1.1.330]	map00062 Fatty acid elongation; map00140 Steroid hormone biosynthesis; map01040 Biosynthesis of unsaturated fatty acids; map01100 Metabolic pathways; map01212 Fatty acid metabolism				PF00106	short chain dehydrogenase	Q	KOG1014	17 beta-hydroxysteroid dehydrogenase type 3, HSD17B3
A0A6P3D9M1	OPD	extracellular	K13443	NPC2; Niemann-Pick C2 protein	map04142 Lysosome; map04979 Cholesterol metabolism	GO:0006810 transport; GO:0006869 lipid transport; GO:0006950 response to stress; GO:0006952 defense response; GO:0007154 cell communication; GO:0007165 signal transduction; GO:0007166 cell surface receptor signaling pathway; GO:0009605 response to external stimulus; GO:0009607 response to biotic stimulus; GO:0009617 response to bacterium; GO:0009987 cellular process; GO:0010876 lipid localization…	GO:0005576 extracellular region; GO:0005615 extracellular space;	GO:0001530 lipopolysaccharide binding; GO:0003823 antigen binding; GO:0005488 binding; GO:0005496 steroid binding; GO:0005539 glycosaminoglycan binding; GO:0008289 lipid binding; GO:0030882 lipid antigen binding; GO:0032934 sterol binding; GO:0042834 peptidoglycan binding; GO:0070891 lipoteichoic acid binding; GO:0097159 organic cyclic compound binding; GO:0097367 carbohydrate derivative binding;	PF02221	ML domain	S	KOG4063	Major epididymal secretory protein HE1
A0A6P3D696	OPD	cytoplasm	K20223	IPO7, RANBP7; importin-7	map04013 MAPK signaling pathway - fly	GO:0001654 eye development; GO:0001708 cell fate specification; GO:0001736 establishment of planar polarity; GO:0001738 morphogenesis of a polarized epithelium; GO:0001745 compound eye morphogenesis; GO:0001751 compound eye photoreceptor cell differentiation; GO:0001754 eye photoreceptor cell differentiation; GO:0002009 morphogenesis of an epithelium; GO:0002165 instar larval or pupal development…	GO:0005622 intracellular; GO:0005623 cell; GO:0005634 nucleus; GO:0005635 nuclear envelope; GO:0005654 nucleoplasm; GO:0005737 cytoplasm; GO:0005938 cell cortex; GO:0012505 endomembrane system; GO:0015030 Cajal body; GO:0016604 nuclear body; GO:0031967 organelle envelope; GO:0031974 membrane-enclosed lumen; GO:0031975 envelope; GO:0031981 nuclear lumen; GO:0043226 organelle; GO:0043227 membrane-b…	GO:0003676 nucleic acid binding; GO:0003723 RNA binding; GO:0005215 transporter activity; GO:0005488 binding; GO:0005515 protein binding; GO:0017069 snRNA binding; GO:0030619 U1 snRNA binding; GO:0030620 U2 snRNA binding; GO:0030621 U4 snRNA binding; GO:0097159 organic cyclic compound binding; GO:1901363 heterocyclic compound binding;			UY	KOG1991	Nuclear transport receptor RANBP7/RANBP8 (importin beta superfamily)
A0A6P3U8X6	OPD	extracellular	K01047	PLA2G, SPLA2; secretory phospholipase A2 [EC:3.1.1.4]	map00564 Glycerophospholipid metabolism; map00565 Ether lipid metabolism; map00590 Arachidonic acid metabolism; map00591 Linoleic acid metabolism; map00592 alpha-Linolenic acid metabolism; map01100 Metabolic pathways; map04014 Ras signaling pathway; map04270 Vascular smooth muscle contraction; map04972 Pancreatic secretion; map04975 Fat digestion and absorption		GO:0005576 extracellular region;	GO:0005488 binding; GO:0005509 calcium ion binding; GO:0043167 ion binding; GO:0043169 cation binding; GO:0046872 metal ion binding;	PF05826	Phospholipase A2
A0A6P3TUP5	OPD	extracellular	K10251	HSD17B12, KAR, IFA38; 17beta-estradiol 17-dehydrogenase / very-long-chain 3-oxoacyl-CoA reductase [EC:1.1.1.62 1.1.1.330]	map00062 Fatty acid elongation; map00140 Steroid hormone biosynthesis; map01040 Biosynthesis of unsaturated fatty acids; map01100 Metabolic pathways; map01212 Fatty acid metabolism				PF00106	short chain dehydrogenase	Q	KOG1014	17 beta-hydroxysteroid dehydrogenase type 3, HSD17B3
A0A6P3DND1	OPD	mitochondria				GO:0002165 instar larval or pupal development; GO:0006629 lipid metabolic process; GO:0007275 multicellular organism development; GO:0008152 metabolic process; GO:0008202 steroid metabolic process; GO:0009791 post-embryonic development; GO:0009987 cellular process; GO:0010817 regulation of hormone levels; GO:0032501 multicellular organismal process; GO:0032502 developmental process; GO:0034754 ce…		GO:0003824 catalytic activity; GO:0016491 oxidoreductase activity;	PF00732; PF05199	GMC oxidoreductase; GMC oxidoreductase	E	KOG1238	Glucose dehydrogenase/choline dehydrogenase/mandelonitrile lyase (GMC oxidoreductase family)
A0A6P5I6P5	OPD	extracellular	K13249	SSR1; translocon-associated protein subunit alpha	map04141 Protein processing in endoplasmic reticulum	GO:0006605 protein targeting; GO:0006612 protein targeting to membrane; GO:0006613 cotranslational protein targeting to membrane; GO:0006810 transport; GO:0006886 intracellular protein transport; GO:0008104 protein localization; GO:0015031 protein transport; GO:0015833 peptide transport; GO:0033036 macromolecule localization; GO:0034613 cellular protein localization; GO:0042886 amide transport; G…	GO:0005622 intracellular; GO:0005623 cell; GO:0005737 cytoplasm; GO:0005783 endoplasmic reticulum; GO:0012505 endomembrane system; GO:0043226 organelle; GO:0043227 membrane-bounded organelle; GO:0043229 intracellular organelle; GO:0043231 intracellular membrane-bounded organelle; GO:0045169 fusome;				U	KOG1631	Translocon-associated complex TRAP, alpha subunit
A0A6P3D4Q0	OPD	plasma membrane
A0A6P3UIH4	OPD	cytoskeleton	K00799	GST, gst; glutathione S-transferase [EC:2.5.1.18]	map00480 Glutathione metabolism; map00980 Metabolism of xenobiotics by cytochrome P450; map00982 Drug metabolism - cytochrome P450; map00983 Drug metabolism - other enzymes; map01100 Metabolic pathways; map01524 Platinum drug resistance; map04212 Longevity regulating pathway - worm; map05200 Pathways in cancer; map05204 Chemical carcinogenesis; map05225 Hepatocellular carcinoma; map05418 Fluid sh…				PF13417	Glutathione S-transferase, N-terminal domain	O	KOG0867	Glutathione S-transferase
A0A6P3DLU8	OPD	extracellular
A0A6P3DBI9	OPD	extracellular
A0A6P3UEU3	OPD	plasma membrane	K08745	SLC27A1_4, FATP1, FATP4; solute carrier family 27 (fatty acid transporter), member 1/4 [EC:6.2.1.-]	map03320 PPAR signaling pathway; map04931 Insulin resistance	GO:0006082 organic acid metabolic process; GO:0006629 lipid metabolic process; GO:0006631 fatty acid metabolic process; GO:0006633 fatty acid biosynthetic process; GO:0006810 transport; GO:0006811 ion transport; GO:0006820 anion transport; GO:0006869 lipid transport; GO:0008152 metabolic process; GO:0008610 lipid biosynthetic process; GO:0009058 biosynthetic process; GO:0009987 cellular process; …	GO:0016020 membrane; GO:0016021 integral component of membrane; GO:0031224 intrinsic component of membrane;	GO:0003824 catalytic activity; GO:0005215 transporter activity; GO:0005319 lipid transporter activity; GO:0005342 organic acid transmembrane transporter activity; GO:0008028 monocarboxylic acid transmembrane transporter activity; GO:0008509 anion transmembrane transporter activity; GO:0008514 organic anion transmembrane transporter activity; GO:0015075 ion transmembrane transporter activity; GO:0…	PF13193	Domain of unknown function (DUF4009)	I	KOG1179	Very long-chain acyl-CoA synthetase/fatty acid transporter
A0A6P3DGE6	OPD	peroxisome	K14073	PNLIP, PL; pancreatic triacylglycerol lipase [EC:3.1.1.3]	map00561 Glycerolipid metabolism; map01100 Metabolic pathways; map04972 Pancreatic secretion; map04975 Fat digestion and absorption; map04977 Vitamin digestion and absorption	GO:0006629 lipid metabolic process; GO:0008152 metabolic process; GO:0009056 catabolic process; GO:0016042 lipid catabolic process; GO:0044238 primary metabolic process; GO:0071704 organic substance metabolic process; GO:1901575 organic substance catabolic process;		GO:0003824 catalytic activity; GO:0016298 lipase activity; GO:0016787 hydrolase activity; GO:0016788 hydrolase activity, acting on ester bonds;	PF00151	Lipase
A0A6P3UEE9	OPD	cytoplasm	K14000	RRBP1; ribosome-binding protein 1	map04141 Protein processing in endoplasmic reticulum	GO:0006412 translation; GO:0006518 peptide metabolic process; GO:0006807 nitrogen compound metabolic process; GO:0008152 metabolic process; GO:0009058 biosynthetic process; GO:0009059 macromolecule biosynthetic process; GO:0009987 cellular process; GO:0010467 gene expression; GO:0019538 protein metabolic process; GO:0034641 cellular nitrogen compound metabolic process; GO:0034645 cellular macromo…	GO:0005622 intracellular; GO:0005623 cell; GO:0005737 cytoplasm; GO:0005783 endoplasmic reticulum; GO:0005789 endoplasmic reticulum membrane; GO:0005840 ribosome; GO:0012505 endomembrane system; GO:0016020 membrane; GO:0016021 integral component of membrane; GO:0030176 integral component of endoplasmic reticulum membrane; GO:0031224 intrinsic component of membrane; GO:0031227 intrinsic component …
A0A6P3DFP7	OPD	endoplasmic reticulum
A0A6P3DAI7	OPD	cytoplasm
A0A6P3DHJ0	M	extracellular
A0A6P5HX87	M	extracellular	K20694	SPZ; protein spaetzle	map04624 Toll and Imd signaling pathway	GO:0000003 reproduction; GO:0000578 embryonic axis specification; GO:0000902 cell morphogenesis; GO:0000904 cell morphogenesis involved in differentiation; GO:0002164 larval development; GO:0002225 positive regulation of antimicrobial peptide production; GO:0002376 immune system process; GO:0002682 regulation of immune system process; GO:0002684 positive regulation of immune system process; GO:00…	GO:0005576 extracellular region; GO:0032991 protein-containing complex;	GO:0005102 signaling receptor binding; GO:0005121 Toll binding; GO:0005125 cytokine activity; GO:0005488 binding; GO:0005515 protein binding; GO:0008083 growth factor activity; GO:0016015 morphogen activity; GO:0030545 receptor regulator activity; GO:0042802 identical protein binding; GO:0042803 protein homodimerization activity; GO:0046983 protein dimerization activity; GO:0048018 receptor ligan…
A0A6P3DLI9	M	extracellular				GO:0003008 system process; GO:0007600 sensory perception; GO:0007606 sensory perception of chemical stimulus; GO:0007608 sensory perception of smell; GO:0007610 behavior; GO:0007635 chemosensory behavior; GO:0010033 response to organic substance; GO:0019236 response to pheromone; GO:0032501 multicellular organismal process; GO:0042048 olfactory behavior; GO:0042221 response to chemical; GO:005087…	GO:0005576 extracellular region; GO:0005615 extracellular space;	GO:0005488 binding; GO:0005549 odorant binding;	PF01395	PBP/GOBP family
A0A6P3DJF2	M	extracellular				GO:0003008 system process; GO:0007600 sensory perception; GO:0007606 sensory perception of chemical stimulus; GO:0007608 sensory perception of smell; GO:0007610 behavior; GO:0007635 chemosensory behavior; GO:0010033 response to organic substance; GO:0019236 response to pheromone; GO:0032501 multicellular organismal process; GO:0042048 olfactory behavior; GO:0042221 response to chemical; GO:005087…	GO:0005576 extracellular region; GO:0005615 extracellular space;	GO:0005488 binding; GO:0005549 odorant binding;	PF01395	PBP/GOBP family
A0A6P3UBQ1	M	cytoplasm	K05954	FNTB; protein farnesyltransferase subunit beta [EC:2.5.1.58]	map00900 Terpenoid backbone biosynthesis	GO:0006464 cellular protein modification process; GO:0006807 nitrogen compound metabolic process; GO:0008152 metabolic process; GO:0009987 cellular process; GO:0018342 protein prenylation; GO:0018343 protein farnesylation; GO:0019538 protein metabolic process; GO:0036211 protein modification process; GO:0043170 macromolecule metabolic process; GO:0043412 macromolecule modification; GO:0044237 cel…	GO:0005622 intracellular; GO:0005623 cell; GO:0005737 cytoplasm; GO:0005965 protein farnesyltransferase complex; GO:0032991 protein-containing complex; GO:1902494 catalytic complex; GO:1990234 transferase complex;				O	KOG0365	Beta subunit of farnesyltransferase
A0A6P3TQV5	M	extracellular
A0A6P3D7M5	M	extracellular							PF08806	Sep15/SelM redox domain
A0A6P5HXE1	M	cytoplasm	K12878	THOC1; THO complex subunit 1	map03013 RNA transport; map03040 Spliceosome	GO:0006403 RNA localization; GO:0006405 RNA export from nucleus; GO:0006406 mRNA export from nucleus; GO:0006611 protein export from nucleus; GO:0006810 transport; GO:0006886 intracellular protein transport; GO:0006913 nucleocytoplasmic transport; GO:0006950 response to stress; GO:0008104 protein localization; GO:0008152 metabolic process; GO:0009266 response to temperature stimulus; GO:0009408 r…	GO:0000346 transcription export complex; GO:0000347 THO complex; GO:0005622 intracellular; GO:0005623 cell; GO:0005634 nucleus; GO:0032991 protein-containing complex; GO:0043226 organelle; GO:0043227 membrane-bounded organelle; GO:0043229 intracellular organelle; GO:0043231 intracellular membrane-bounded organelle;		PF00531	Death domain	Y	KOG2491	Nuclear matrix protein
A0A6P3TX37	M	nucleus	K22381	ZNF598; E3 ubiquitin-protein ligase ZNF598 [EC:2.3.2.27]				GO:0003676 nucleic acid binding; GO:0003723 RNA binding; GO:0005488 binding; GO:0008270 zinc ion binding; GO:0043167 ion binding; GO:0043169 cation binding; GO:0046872 metal ion binding; GO:0046914 transition metal ion binding; GO:0097159 organic cyclic compound binding; GO:1901363 heterocyclic compound binding;			O	KOG2231	Predicted E3 ubiquitin ligase
A0A6P3U5S8	M	cytoplasm	K11996	MOCS3, UBA4; adenylyltransferase and sulfurtransferase [EC:2.7.7.80 2.8.1.11]	map04122 Sulfur relay system	GO:0002097 tRNA wobble base modification; GO:0002098 tRNA wobble uridine modification; GO:0002143 tRNA wobble position uridine thiolation; GO:0006139 nucleobase-containing compound metabolic process; GO:0006163 purine nucleotide metabolic process; GO:0006396 RNA processing; GO:0006399 tRNA metabolic process; GO:0006400 tRNA modification; GO:0006464 cellular protein modification process; GO:000672…	GO:0005622 intracellular; GO:0005623 cell; GO:0005737 cytoplasm; GO:0005829 cytosol; GO:0019008 molybdopterin synthase complex; GO:0032991 protein-containing complex;	GO:0003824 catalytic activity; GO:0004792 thiosulfate sulfurtransferase activity; GO:0008641 ubiquitin-like modifier activating enzyme activity; GO:0016740 transferase activity; GO:0016772 transferase activity, transferring phosphorus-containing groups; GO:0016779 nucleotidyltransferase activity; GO:0016782 transferase activity, transferring sulfur-containing groups; GO:0016783 sulfurtransferase …	PF00899; PF00581	ThiF family; Rhodanese-like domain	H	KOG2017	Molybdopterin synthase sulfurylase
A0A6P5ICJ0	M	endoplasmic reticulum
A0A6P5HXL3	M	extracellular
A0A6P3DGB0	M	nucleus				GO:0000902 cell morphogenesis; GO:0001654 eye development; GO:0001745 compound eye morphogenesis; GO:0002009 morphogenesis of an epithelium; GO:0002165 instar larval or pupal development; GO:0003002 regionalization; GO:0006355 regulation of transcription, DNA-templated; GO:0006357 regulation of transcription by RNA polymerase II; GO:0007154 cell communication; GO:0007267 cell-cell signaling; GO:0…	GO:0005622 intracellular; GO:0005623 cell; GO:0005634 nucleus; GO:0043226 organelle; GO:0043227 membrane-bounded organelle; GO:0043229 intracellular organelle; GO:0043231 intracellular membrane-bounded organelle;	GO:0005488 binding; GO:0005515 protein binding; GO:0008022 protein C-terminus binding;
A0A6P3UI11	M	extracellular							PF01607	Chitin binding Peritrophin-A domain
A0A6P3U4P8	M	plasma membrane				GO:0007155 cell adhesion; GO:0022610 biological adhesion;
A0A6P3TPF8	M	nucleus	K16175	SCRIB; protein scribble	map04390 Hippo signaling pathway; map04391 Hippo signaling pathway - fly; map04530 Tight junction; map05165 Human papillomavirus infection; map05203 Viral carcinogenesis	GO:0000003 reproduction; GO:0000122 negative regulation of transcription by RNA polymerase II; GO:0000578 embryonic axis specification; GO:0000902 cell morphogenesis; GO:0001654 eye development; GO:0001655 urogenital system development; GO:0001700 embryonic development via the syncytial blastoderm; GO:0001708 cell fate specification; GO:0001736 establishment of planar polarity; GO:0001737 establi…	GO:0005622 intracellular; GO:0005623 cell; GO:0005737 cytoplasm; GO:0005886 plasma membrane; GO:0005911 cell-cell junction; GO:0005918 septate junction; GO:0005938 cell cortex; GO:0016020 membrane; GO:0016323 basolateral plasma membrane; GO:0016327 apicolateral plasma membrane; GO:0016328 lateral plasma membrane; GO:0030054 cell junction; GO:0031594 neuromuscular junction; GO:0043296 apical junct…	GO:0005488 binding; GO:0005515 protein binding;	PF00595	PDZ domain (Also known as DHR or GLGF)	S	KOG0619	FOG: Leucine rich repeat
A0A6P3DKU7	M	extracellular	K20694	SPZ; protein spaetzle	map04624 Toll and Imd signaling pathway	GO:0000003 reproduction; GO:0000578 embryonic axis specification; GO:0000902 cell morphogenesis; GO:0000904 cell morphogenesis involved in differentiation; GO:0002164 larval development; GO:0002225 positive regulation of antimicrobial peptide production; GO:0002376 immune system process; GO:0002682 regulation of immune system process; GO:0002684 positive regulation of immune system process; GO:00…	GO:0005576 extracellular region; GO:0032991 protein-containing complex;	GO:0005102 signaling receptor binding; GO:0005121 Toll binding; GO:0005125 cytokine activity; GO:0005488 binding; GO:0005515 protein binding; GO:0008083 growth factor activity; GO:0016015 morphogen activity; GO:0030545 receptor regulator activity; GO:0042802 identical protein binding; GO:0042803 protein homodimerization activity; GO:0046983 protein dimerization activity; GO:0048018 receptor ligan…
A0A6P3UCP1	M	cytoplasm							PF03803	Scramblase	M	KOG0621	Phospholipid scramblase
A0A6P3DIN5	M	cytoplasm									S	KOG3305	Uncharacterized conserved protein
A0A6P3DGE5	M	extracellular	K09640	TMPRSS9; transmembrane protease serine 9 [EC:3.4.21.-]					PF00089	Trypsin	O	KOG3627	Trypsin
A0A6P5I753	M	nucleus	K15601	KDM3; [histone H3]-dimethyl-L-lysine9 demethylase [EC:1.14.11.65]	map04714 Thermogenesis	GO:0006325 chromatin organization; GO:0006355 regulation of transcription, DNA-templated; GO:0006464 cellular protein modification process; GO:0006482 protein demethylation; GO:0006807 nitrogen compound metabolic process; GO:0006996 organelle organization; GO:0008152 metabolic process; GO:0008214 protein dealkylation; GO:0009889 regulation of biosynthetic process; GO:0009987 cellular process; GO:…	GO:0000785 chromatin; GO:0005622 intracellular; GO:0005623 cell; GO:0005634 nucleus; GO:0005694 chromosome; GO:0043226 organelle; GO:0043227 membrane-bounded organelle; GO:0043228 non-membrane-bounded organelle; GO:0043229 intracellular organelle; GO:0043231 intracellular membrane-bounded organelle; GO:0043232 intracellular non-membrane-bounded organelle;	GO:0000976 transcription regulatory region sequence-specific DNA binding; GO:0001067 regulatory region nucleic acid binding; GO:0003676 nucleic acid binding; GO:0003677 DNA binding; GO:0003682 chromatin binding; GO:0003690 double-stranded DNA binding; GO:0003824 catalytic activity; GO:0005488 binding; GO:0031490 chromatin DNA binding; GO:0032451 demethylase activity; GO:0032452 histone demethylas…	PF02373	JmjC domain, hydroxylase	K	KOG1356	Putative transcription factor 5qNCA, contains JmjC domain
A0A6P3U639	M	cytoplasm					GO:0005623 cell; GO:0009986 cell surface;
A0A6P5I4J5	M	extracellular							PF00089	Trypsin	E	KOG3627	Trypsin
A0A6P3TR19	M	nucleus	K23691	PKN2; serine/threonine-protein kinase N2 [EC:2.7.11.13]	map04151 PI3K-Akt signaling pathway; map04621 NOD-like receptor signaling pathway; map05135 Yersinia infection				PF00069	Protein kinase domain	T	KOG0694	Serine/threonine protein kinase
A0A6P5IA81	M	extracellular				GO:0007275 multicellular organism development; GO:0007399 nervous system development; GO:0008037 cell recognition; GO:0008038 neuron recognition; GO:0008039 synaptic target recognition; GO:0009987 cellular process; GO:0022008 neurogenesis; GO:0030154 cell differentiation; GO:0030182 neuron differentiation; GO:0032501 multicellular organismal process; GO:0032502 developmental process; GO:0048468 c…	GO:0005623 cell; GO:0005886 plasma membrane; GO:0016020 membrane; GO:0071944 cell periphery;		PF07686; PF08205; PF13927	Immunoglobulin V-set domain; CD80-like C2-set immunoglobulin domain ; Immunoglobulin domain	T	KOG3515	Predicted transmembrane protein of the immunoglobulin family of cell adhesion molecules
A0A6P3U4C9	M	nucleus	K01872	AARS, alaS; alanyl-tRNA synthetase [EC:6.1.1.7]	map00970 Aminoacyl-tRNA biosynthesis	GO:0006082 organic acid metabolic process; GO:0006139 nucleobase-containing compound metabolic process; GO:0006396 RNA processing; GO:0006399 tRNA metabolic process; GO:0006400 tRNA modification; GO:0006412 translation; GO:0006418 tRNA aminoacylation for protein translation; GO:0006419 alanyl-tRNA aminoacylation; GO:0006518 peptide metabolic process; GO:0006520 cellular amino acid metabolic proce…	GO:0005622 intracellular; GO:0005623 cell; GO:0005737 cytoplasm;	GO:0000049 tRNA binding; GO:0003676 nucleic acid binding; GO:0003723 RNA binding; GO:0003824 catalytic activity; GO:0004812 aminoacyl-tRNA ligase activity; GO:0004813 alanine-tRNA ligase activity; GO:0005488 binding; GO:0016597 amino acid binding; GO:0016874 ligase activity; GO:0016875 ligase activity, forming carbon-oxygen bonds; GO:0031406 carboxylic acid binding; GO:0036094 small molecule bind…	PF07973; PF00043	Threonyl and Alanyl tRNA synthetase second additional domain; Glutathione S-transferase, C-terminal domain	J	KOG0867	Glutathione S-transferase
A0A6P3D5Q3	M	extracellular
A0A6P3DF32	M	extracellular
A0A6P3DC67	M	extracellular							PF01395	PBP/GOBP family
A0A6P3DEW8	M	extracellular
A0A6P3D949	M	extracellular
A0A6P3DAU9	M	cytoplasm	K13528	MED20; mediator of RNA polymerase II transcription subunit 20		GO:0006355 regulation of transcription, DNA-templated; GO:0006357 regulation of transcription by RNA polymerase II; GO:0009889 regulation of biosynthetic process; GO:0009891 positive regulation of biosynthetic process; GO:0009893 positive regulation of metabolic process; GO:0010468 regulation of gene expression; GO:0010556 regulation of macromolecule biosynthetic process; GO:0010557 positive regu…	GO:0005622 intracellular; GO:0005623 cell; GO:0005634 nucleus; GO:0005654 nucleoplasm; GO:0016592 mediator complex; GO:0031974 membrane-enclosed lumen; GO:0031981 nuclear lumen; GO:0032991 protein-containing complex; GO:0043226 organelle; GO:0043227 membrane-bounded organelle; GO:0043229 intracellular organelle; GO:0043231 intracellular membrane-bounded organelle; GO:0043233 organelle lumen; GO:0…	GO:0003712 transcription coregulator activity; GO:0003713 transcription coactivator activity; GO:0005488 binding; GO:0005515 protein binding; GO:0140110 transcription regulator activity;			K	KOG4309	Transcription mediator-related factor
A0A6P3DGP1	M	extracellular
A0A6P3UK55	M	plasma membrane	K21890	GHITM, DERP2, TMBIM5; growth hormone-inducible transmembrane protein							T	KOG1630	Growth hormone-induced protein and related proteins
A0A6P3D6F1	M	extracellular
A0A6P3U2J8	M	extracellular	K20694	SPZ; protein spaetzle	map04624 Toll and Imd signaling pathway	GO:0000003 reproduction; GO:0000578 embryonic axis specification; GO:0000902 cell morphogenesis; GO:0000904 cell morphogenesis involved in differentiation; GO:0002164 larval development; GO:0002225 positive regulation of antimicrobial peptide production; GO:0002376 immune system process; GO:0002682 regulation of immune system process; GO:0002684 positive regulation of immune system process; GO:00…	GO:0005576 extracellular region; GO:0032991 protein-containing complex;	GO:0005102 signaling receptor binding; GO:0005121 Toll binding; GO:0005125 cytokine activity; GO:0005488 binding; GO:0005515 protein binding; GO:0008083 growth factor activity; GO:0016015 morphogen activity; GO:0030545 receptor regulator activity; GO:0042802 identical protein binding; GO:0042803 protein homodimerization activity; GO:0046983 protein dimerization activity; GO:0048018 receptor ligan…
A0A6P3DJQ7	M	plasma membrane				GO:0002790 peptide secretion; GO:0006810 transport; GO:0008104 protein localization; GO:0009306 protein secretion; GO:0009987 cellular process; GO:0015031 protein transport; GO:0015833 peptide transport; GO:0016192 vesicle-mediated transport; GO:0032940 secretion by cell; GO:0033036 macromolecule localization; GO:0042886 amide transport; GO:0045184 establishment of protein localization; GO:004690…	GO:0000139 Golgi membrane; GO:0005622 intracellular; GO:0005623 cell; GO:0005737 cytoplasm; GO:0005794 Golgi apparatus; GO:0012505 endomembrane system; GO:0016020 membrane; GO:0016021 integral component of membrane; GO:0030173 integral component of Golgi membrane; GO:0031090 organelle membrane; GO:0031224 intrinsic component of membrane; GO:0031228 intrinsic component of Golgi membrane; GO:003130…				S	KOG3195	Uncharacterized membrane protein NPD008/CGI-148
A0A6P5I9D4	M	extracellular
A0A6P3D764	M	mitochondria
A0A6P3D6U5	M	nucleus	K15623	SS18, SSXT, SYT; protein SSXT	map05202 Transcriptional misregulation in cancer						K	KOG3227	Calcium-responsive transcription coactivator
A0A6P3DHA2	M	extracellular				GO:0007275 multicellular organism development; GO:0032501 multicellular organismal process; GO:0032502 developmental process; GO:0040003 chitin-based cuticle development; GO:0042335 cuticle development; GO:0048856 anatomical structure development;	GO:0005576 extracellular region; GO:0031012 extracellular matrix;	GO:0005198 structural molecule activity; GO:0005214 structural constituent of chitin-based cuticle; GO:0042302 structural constituent of cuticle;
A0A6P3U2V9	M	nucleus	K12488	ASAP; Arf-GAP with SH3 domain, ANK repeat and PH domain-containing protein	map04144 Endocytosis; map04666 Fc gamma R-mediated phagocytosis	GO:0000278 mitotic cell cycle; GO:0000281 mitotic cytokinesis; GO:0000910 cytokinesis; GO:0001654 eye development; GO:0001745 compound eye morphogenesis; GO:0007049 cell cycle; GO:0007275 multicellular organism development; GO:0007423 sensory organ development; GO:0009653 anatomical structure morphogenesis; GO:0009887 animal organ morphogenesis; GO:0009987 cellular process; GO:0010324 membrane in…	GO:0005622 intracellular; GO:0005623 cell; GO:0005737 cytoplasm; GO:0045177 apical part of cell;	GO:0005096 GTPase activator activity; GO:0005488 binding; GO:0005515 protein binding; GO:0005543 phospholipid binding; GO:0008047 enzyme activator activity; GO:0008289 lipid binding; GO:0030234 enzyme regulator activity; GO:0030695 GTPase regulator activity; GO:0035091 phosphatidylinositol binding; GO:0043167 ion binding; GO:0043168 anion binding; GO:0060589 nucleoside-triphosphatase regulator ac…	PF00169; PF01412; PF00018	PH domain; Putative GTPase activating protein for Arf; SH3 domain	T	KOG0521	Putative GTPase activating proteins (GAPs)
A0A6P3DIT6	M	plasma membrane				GO:0003008 system process; GO:0007600 sensory perception; GO:0007606 sensory perception of chemical stimulus; GO:0009987 cellular process; GO:0016043 cellular component organization; GO:0032501 multicellular organismal process; GO:0050808 synapse organization; GO:0050877 nervous system process; GO:0071840 cellular component organization or biogenesis;	GO:0005623 cell; GO:0005886 plasma membrane; GO:0005887 integral component of plasma membrane; GO:0016020 membrane; GO:0016021 integral component of membrane; GO:0031224 intrinsic component of membrane; GO:0031226 intrinsic component of plasma membrane; GO:0071944 cell periphery;		PF07679; PF00047	Immunoglobulin I-set domain; Immunoglobulin domain	T	KOG3510	FOG: Immunoglobulin C-2 Type/fibronectin type III domains
A0A6P3DEI3	M	extracellular	K01446	PGRP; peptidoglycan recognition protein		GO:0000270 peptidoglycan metabolic process; GO:0002376 immune system process; GO:0002682 regulation of immune system process; GO:0002683 negative regulation of immune system process; GO:0006022 aminoglycan metabolic process; GO:0006026 aminoglycan catabolic process; GO:0006027 glycosaminoglycan catabolic process; GO:0006807 nitrogen compound metabolic process; GO:0006950 response to stress; GO:00…	GO:0005576 extracellular region;	GO:0003824 catalytic activity; GO:0005488 binding; GO:0005539 glycosaminoglycan binding; GO:0008745 N-acetylmuramoyl-L-alanine amidase activity; GO:0016787 hydrolase activity; GO:0016810 hydrolase activity, acting on carbon-nitrogen (but not peptide) bonds; GO:0016811 hydrolase activity, acting on carbon-nitrogen (but not peptide) bonds, in linear amides; GO:0042834 peptidoglycan binding; GO:0061…	PF01510	N-acetylmuramoyl-L-alanine amidase
A0A6P3DI86	PD48h	plasma membrane	K13885	SCARB1; scavenger receptor class B, member 1	map04145 Phagosome; map04913 Ovarian steroidogenesis; map04925 Aldosterone synthesis and secretion; map04927 Cortisol synthesis and secretion; map04934 Cushing syndrome; map04975 Fat digestion and absorption; map04976 Bile secretion; map04977 Vitamin digestion and absorption; map04979 Cholesterol metabolism; map05160 Hepatitis C	GO:0002165 instar larval or pupal development; GO:0007275 multicellular organism development; GO:0007431 salivary gland development; GO:0007435 salivary gland morphogenesis; GO:0007552 metamorphosis; GO:0008219 cell death; GO:0009653 anatomical structure morphogenesis; GO:0009791 post-embryonic development; GO:0009886 post-embryonic animal morphogenesis; GO:0009887 animal organ morphogenesis; GO:…					T	KOG3776	Plasma membrane glycoprotein CD36 and related membrane receptors
A0A6P3DGQ1	PD48h	cytoplasm	K14073	PNLIP, PL; pancreatic triacylglycerol lipase [EC:3.1.1.3]	map00561 Glycerolipid metabolism; map01100 Metabolic pathways; map04972 Pancreatic secretion; map04975 Fat digestion and absorption; map04977 Vitamin digestion and absorption	GO:0006629 lipid metabolic process; GO:0008152 metabolic process; GO:0009056 catabolic process; GO:0016042 lipid catabolic process; GO:0044238 primary metabolic process; GO:0071704 organic substance metabolic process; GO:1901575 organic substance catabolic process;		GO:0003824 catalytic activity; GO:0016298 lipase activity; GO:0016787 hydrolase activity; GO:0016788 hydrolase activity, acting on ester bonds;	PF00151	Lipase
A0A6P3UFA9	PD48h	extracellular	K01290	CPAN; carboxypeptidase A, invertebrate [EC:3.4.17.-]					PF02244; PF00246	Carboxypeptidase activation peptide; Zinc carboxypeptidase	O	KOG2650	Zinc carboxypeptidase
A0A6P5HYC9	PD48h	nucleus	K06082	FARP2, FRG; FERM, RhoGEF and pleckstrin domain protein 2	map04015 Rap1 signaling pathway; map04520 Adherens junction				PF09379; PF00373; PF09380	FERM N-terminal domain ; FERM central domain; FERM C-terminal PH-like domain	T	KOG3531	Rho guanine nucleotide exchange factor CDEP
A0A6P3D8H9	PD48h	mitochondria	K01173	ENDOG; endonuclease G, mitochondrial	map04210 Apoptosis	GO:0000001 mitochondrion inheritance; GO:0000003 reproduction; GO:0000737 DNA catabolic process, endonucleolytic; GO:0003006 developmental process involved in reproduction; GO:0006139 nucleobase-containing compound metabolic process; GO:0006259 DNA metabolic process; GO:0006260 DNA replication; GO:0006261 DNA-dependent DNA replication; GO:0006308 DNA catabolic process; GO:0006309 apoptotic DNA fr…	GO:0005622 intracellular; GO:0005623 cell; GO:0005737 cytoplasm; GO:0005739 mitochondrion; GO:0043226 organelle; GO:0043227 membrane-bounded organelle; GO:0043229 intracellular organelle; GO:0043231 intracellular membrane-bounded organelle;	GO:0003824 catalytic activity; GO:0004518 nuclease activity; GO:0004519 endonuclease activity; GO:0004520 endodeoxyribonuclease activity; GO:0004521 endoribonuclease activity; GO:0004536 deoxyribonuclease activity; GO:0004540 ribonuclease activity; GO:0016787 hydrolase activity; GO:0016788 hydrolase activity, acting on ester bonds; GO:0140097 catalytic activity, acting on DNA; GO:0140098 catalyti…	PF01223	DNA/RNA non-specific endonuclease	F	KOG3721	Mitochondrial endonuclease
A0A6P3TNP4	PD48h	cytoplasm	K11578	ZW10, DSL1; protein transport protein DSL1/ZW10		GO:0000003 reproduction; GO:0000070 mitotic sister chromatid segregation; GO:0000075 cell cycle checkpoint; GO:0000278 mitotic cell cycle; GO:0000280 nuclear division; GO:0000819 sister chromatid segregation; GO:0000910 cytokinesis; GO:0006810 transport; GO:0006888 endoplasmic reticulum to Golgi vesicle-mediated transport; GO:0006996 organelle organization; GO:0007030 Golgi organization; GO:00070…	GO:0000775 chromosome, centromeric region; GO:0000776 kinetochore; GO:0000777 condensed chromosome kinetochore; GO:0000779 condensed chromosome, centromeric region; GO:0000793 condensed chromosome; GO:0000940 condensed chromosome outer kinetochore; GO:0005622 intracellular; GO:0005623 cell; GO:0005694 chromosome; GO:0005737 cytoplasm; GO:0005783 endoplasmic reticulum; GO:0005794 Golgi apparatus; …	GO:0005488 binding; GO:0005515 protein binding; GO:0017016 Ras GTPase binding; GO:0017137 Rab GTPase binding; GO:0019899 enzyme binding; GO:0031267 small GTPase binding; GO:0051020 GTPase binding;			D	KOG2163	Centromere/kinetochore protein zw10 involved in mitotic chromosome segregation
A0A6P3U335	PD48h	plasma membrane
A0A6P3DIR0	PD48h	extracellular	K01312	PRSS1_2_3; trypsin [EC:3.4.21.4]	map04080 Neuroactive ligand-receptor interaction; map04972 Pancreatic secretion; map04974 Protein digestion and absorption; map05164 Influenza A				PF00089	Trypsin	O	KOG3627	Trypsin
A0A6P3TXE0	PD48h	nucleus	K06057	NUMBL; numb	map04330 Notch signaling pathway	GO:0001655 urogenital system development; GO:0001708 cell fate specification; GO:0001709 cell fate determination; GO:0003002 regionalization; GO:0006928 movement of cell or subcellular component; GO:0007154 cell communication; GO:0007165 signal transduction; GO:0007166 cell surface receptor signaling pathway; GO:0007219 Notch signaling pathway; GO:0007275 multicellular organism development; GO:00…	GO:0005622 intracellular; GO:0005623 cell; GO:0005737 cytoplasm; GO:0005938 cell cortex; GO:0045178 basal part of cell; GO:0045180 basal cortex; GO:0071944 cell periphery; GO:0099568 cytoplasmic region; GO:0099738 cell cortex region;	GO:0005102 signaling receptor binding; GO:0005112 Notch binding; GO:0005488 binding; GO:0005515 protein binding;	PF00640	Phosphotyrosine interaction domain (PTB/PID)	T	KOG3537	Adaptor protein NUMB
A0A6P3DFW6	PD48h	extracellular	K01183	E3.2.1.14; chitinase [EC:3.2.1.14]	map00520 Amino sugar and nucleotide sugar metabolism; map01100 Metabolic pathways				PF00704	Glycosyl hydrolases family 18	G	KOG2806	Chitinase
A0A6P3D8X3	PD48h	plasma membrane	K20053	VLDLR; very low-density lipoprotein receptor		GO:0006810 transport; GO:0006897 endocytosis; GO:0006898 receptor-mediated endocytosis; GO:0016192 vesicle-mediated transport; GO:0032368 regulation of lipid transport; GO:0032370 positive regulation of lipid transport; GO:0032879 regulation of localization; GO:0048518 positive regulation of biological process; GO:0050789 regulation of biological process; GO:0051049 regulation of transport; GO:00…	GO:0005623 cell; GO:0005886 plasma membrane; GO:0016020 membrane; GO:0071944 cell periphery;	GO:0005488 binding; GO:0038024 cargo receptor activity; GO:0044877 protein-containing complex binding; GO:0071813 lipoprotein particle binding; GO:0071814 protein-lipid complex binding;			T	KOG1215	Low-density lipoprotein receptors containing Ca2+-binding EGF-like domains
A0A6P3U7R8	PD48h	nucleus	K13192	RBM26; RNA-binding protein 26		GO:0008589 regulation of smoothened signaling pathway; GO:0009892 negative regulation of metabolic process; GO:0009893 positive regulation of metabolic process; GO:0009966 regulation of signal transduction; GO:0009968 negative regulation of signal transduction; GO:0010468 regulation of gene expression; GO:0010604 positive regulation of macromolecule metabolic process; GO:0010605 negative regulati…	GO:0005622 intracellular; GO:0005623 cell; GO:0005634 nucleus; GO:0043226 organelle; GO:0043227 membrane-bounded organelle; GO:0043229 intracellular organelle; GO:0043231 intracellular membrane-bounded organelle;	GO:0003676 nucleic acid binding; GO:0003723 RNA binding; GO:0003729 mRNA binding; GO:0005488 binding; GO:0005515 protein binding; GO:0097159 organic cyclic compound binding; GO:1901363 heterocyclic compound binding;			A	KOG2135	Proteins containing the RNA recognition motif
A0A6P3DFC1	PD48h	nucleus
A0A6P3UCK2	PD48h	nucleus	K08823	CLK2_3; dual specificity protein kinase CLK2/3 [EC:2.7.12.1]		GO:0000003 reproduction; GO:0001654 eye development; GO:0001745 compound eye morphogenesis; GO:0001751 compound eye photoreceptor cell differentiation; GO:0001754 eye photoreceptor cell differentiation; GO:0002682 regulation of immune system process; GO:0002683 negative regulation of immune system process; GO:0002790 peptide secretion; GO:0003002 regionalization; GO:0003006 developmental process …	GO:0005622 intracellular; GO:0005623 cell; GO:0005634 nucleus; GO:0005737 cytoplasm; GO:0005783 endoplasmic reticulum; GO:0012505 endomembrane system; GO:0043226 organelle; GO:0043227 membrane-bounded organelle; GO:0043229 intracellular organelle; GO:0043231 intracellular membrane-bounded organelle;	GO:0003824 catalytic activity; GO:0004672 protein kinase activity; GO:0004674 protein serine/threonine kinase activity; GO:0016301 kinase activity; GO:0016740 transferase activity; GO:0016772 transferase activity, transferring phosphorus-containing groups; GO:0016773 phosphotransferase activity, alcohol group as acceptor; GO:0140096 catalytic activity, acting on a protein;	PF00069	Protein kinase domain	T	KOG0671	LAMMER dual specificity kinases
A0A6P3DJD4	PD48h	nucleus
A0A6P3D7S9	PD48h	mitochondria	K13696	ABHD1_3; abhydrolase domain-containing protein 1/3		GO:0006629 lipid metabolic process; GO:0008152 metabolic process; GO:0009987 cellular process; GO:0044237 cellular metabolic process; GO:0044238 primary metabolic process; GO:0044255 cellular lipid metabolic process; GO:0071704 organic substance metabolic process;		GO:0003824 catalytic activity; GO:0016298 lipase activity; GO:0016787 hydrolase activity; GO:0016788 hydrolase activity, acting on ester bonds;	PF00561	alpha/beta hydrolase fold	S	KOG1838	Alpha/beta hydrolase
A0A6P3TRS9	PD48h	cytoplasm,nucleus	K16815	PNPLA8; calcium-independent phospholipase A2-gamma							I	KOG4231	Intracellular membrane-bound Ca2+-independent phospholipase A2
A0A6P5I6M0	PD48h	nucleus	K23294	PACS2; phosphofurin acidic cluster sorting protein 2							U	KOG3709	PACS-1 cytosolic sorting protein
A0A6P5I3J3	PD48h	plasma membrane	K09640	TMPRSS9; transmembrane protease serine 9 [EC:3.4.21.-]		GO:0006508 proteolysis; GO:0006807 nitrogen compound metabolic process; GO:0008152 metabolic process; GO:0019538 protein metabolic process; GO:0043170 macromolecule metabolic process; GO:0044238 primary metabolic process; GO:0071704 organic substance metabolic process; GO:1901564 organonitrogen compound metabolic process;	GO:0005622 intracellular; GO:0005623 cell; GO:0005737 cytoplasm;	GO:0003824 catalytic activity; GO:0004175 endopeptidase activity; GO:0004252 serine-type endopeptidase activity; GO:0008233 peptidase activity; GO:0008236 serine-type peptidase activity; GO:0016787 hydrolase activity; GO:0017171 serine hydrolase activity; GO:0070011 peptidase activity, acting on L-amino acid peptides; GO:0140096 catalytic activity, acting on a protein;	PF00089	Trypsin	O	KOG3627	Trypsin
A0A6P3U2C9	PD48h	nucleus	K15263	LYER; cell growth-regulating nucleolar protein					PF08790	LYAR-type C2HC zinc finger	D	KOG2186	Cell growth-regulating nucleolar protein
A0A6P5HMP1	PD48h	extracellular	K00108	betA, CHDH; choline dehydrogenase [EC:1.1.99.1]	map00260 Glycine, serine and threonine metabolism; map01100 Metabolic pathways				PF00732; PF05199	GMC oxidoreductase; GMC oxidoreductase	E	KOG1238	Glucose dehydrogenase/choline dehydrogenase/mandelonitrile lyase (GMC oxidoreductase family)
A0A6P3UKI2	PD48h	plasma membrane									S	KOG3700	Predicted acyltransferase
A0A6P3D4T0	PD48h	extracellular	K09640	TMPRSS9; transmembrane protease serine 9 [EC:3.4.21.-]					PF00089	Trypsin	O	KOG3627	Trypsin
A0A6P3DBP3	PD48h	nucleus	K13184	DHX9; ATP-dependent RNA helicase A [EC:3.6.4.13]		GO:0000003 reproduction; GO:0000902 cell morphogenesis; GO:0000904 cell morphogenesis involved in differentiation; GO:0001672 regulation of chromatin assembly or disassembly; GO:0006139 nucleobase-containing compound metabolic process; GO:0006355 regulation of transcription, DNA-templated; GO:0006357 regulation of transcription by RNA polymerase II; GO:0006396 RNA processing; GO:0006417 regulatio…	GO:0000123 histone acetyltransferase complex; GO:0000228 nuclear chromosome; GO:0000785 chromatin; GO:0000803 sex chromosome; GO:0000805 X chromosome; GO:0005622 intracellular; GO:0005623 cell; GO:0005634 nucleus; GO:0005654 nucleoplasm; GO:0005694 chromosome; GO:0005700 polytene chromosome; GO:0005737 cytoplasm; GO:0005829 cytosol; GO:0016456 X chromosome located dosage compensation complex, tra…	GO:0003676 nucleic acid binding; GO:0003677 DNA binding; GO:0003678 DNA helicase activity; GO:0003682 chromatin binding; GO:0003690 double-stranded DNA binding; GO:0003723 RNA binding; GO:0003724 RNA helicase activity; GO:0003725 double-stranded RNA binding; GO:0003824 catalytic activity; GO:0004386 helicase activity; GO:0005488 binding; GO:0008094 DNA-dependent ATPase activity; GO:0008186 RNA-de…	PF00035; PF00270; PF04408; PF07717	Double-stranded RNA binding motif; DEAD/DEAH box helicase; Helicase associated domain (HA2); Oligonucleotide/oligosaccharide-binding (OB)-fold	A	KOG0921	Dosage compensation complex, subunit MLE
A0A6P5HZI0	PD48h	nucleus				GO:0006508 proteolysis; GO:0006511 ubiquitin-dependent protein catabolic process; GO:0006807 nitrogen compound metabolic process; GO:0006950 response to stress; GO:0006952 defense response; GO:0008152 metabolic process; GO:0009056 catabolic process; GO:0009057 macromolecule catabolic process; GO:0009605 response to external stimulus; GO:0009607 response to biotic stimulus; GO:0009617 response to …	GO:0000151 ubiquitin ligase complex; GO:0005622 intracellular; GO:0005623 cell; GO:0005634 nucleus; GO:0019005 SCF ubiquitin ligase complex; GO:0031461 cullin-RING ubiquitin ligase complex; GO:0032991 protein-containing complex; GO:0043226 organelle; GO:0043227 membrane-bounded organelle; GO:0043229 intracellular organelle; GO:0043231 intracellular membrane-bounded organelle; GO:1902494 catalytic…		PF01429; PF12937	Methyl-CpG binding domain; F-box-like
A0A6P3DEZ0	PD48h	extracellular
A0A6P3D6N8	PD48h	cytoplasm	K00469	MIOX; inositol oxygenase [EC:1.13.99.1]	map00053 Ascorbate and aldarate metabolism; map00562 Inositol phosphate metabolism; map01100 Metabolic pathways						S	KOG1573	Aldehyde reductase
A0A6P3DL97	PD48h	nucleus					GO:0005622 intracellular; GO:0005623 cell; GO:0005737 cytoplasm; GO:0005856 cytoskeleton; GO:0015629 actin cytoskeleton; GO:0043226 organelle; GO:0043228 non-membrane-bounded organelle; GO:0043229 intracellular organelle; GO:0043232 intracellular non-membrane-bounded organelle;		PF06297; PF00412	PET Domain; LIM domain	TZ	KOG1704	FOG: LIM domain
A0A6P3U5D0	PD48h	nucleus	K20915	TP53BP1, P202; tumor suppressor p53-binding protein 1	map04621 NOD-like receptor signaling pathway				PF09038	Tumour suppressor p53-binding protein-1 Tudor	L	KOG3548	DNA damage checkpoint protein RHP9/CRB2/53BP1
A0A6P3TPC4	PD48h	nucleus	K11795	DCAF6, IQWD1, NRIP, ARCAP; DDB1- and CUL4-associated factor 6							S	KOG1334	WD40 repeat protein
A0A6P5HSC5	PD48h	plasma membrane	K10592	HUWE1, MULE, ARF-BP1; E3 ubiquitin-protein ligase HUWE1 [EC:2.3.2.26]	map04120 Ubiquitin mediated proteolysis	GO:0006403 RNA localization; GO:0006464 cellular protein modification process; GO:0006807 nitrogen compound metabolic process; GO:0006810 transport; GO:0008152 metabolic process; GO:0009987 cellular process; GO:0015931 nucleobase-containing compound transport; GO:0016567 protein ubiquitination; GO:0019538 protein metabolic process; GO:0032446 protein modification by small protein conjugation; GO:…	GO:0005622 intracellular; GO:0005623 cell; GO:0005634 nucleus; GO:0005737 cytoplasm; GO:0043226 organelle; GO:0043227 membrane-bounded organelle; GO:0043229 intracellular organelle; GO:0043231 intracellular membrane-bounded organelle;	GO:0003824 catalytic activity; GO:0004842 ubiquitin-protein transferase activity; GO:0016740 transferase activity; GO:0019787 ubiquitin-like protein transferase activity; GO:0061630 ubiquitin protein ligase activity; GO:0061659 ubiquitin-like protein ligase activity; GO:0140096 catalytic activity, acting on a protein;	PF00627; PF00632	UBA/TS-N domain; HECT-domain (ubiquitin-transferase)	KO	KOG0939	E3 ubiquitin-protein ligase/Putative upstream regulatory element binding protein
A0A6P3TPW7	PD48h	extracellular				GO:0009987 cellular process; GO:0016043 cellular component organization; GO:0030198 extracellular matrix organization; GO:0043062 extracellular structure organization; GO:0071840 cellular component organization or biogenesis;	GO:0005576 extracellular region; GO:0005604 basement membrane; GO:0031012 extracellular matrix; GO:0062023 collagen-containing extracellular matrix;	GO:0005198 structural molecule activity; GO:0005201 extracellular matrix structural constituent;	PF00090; PF00014; PF00095; PF13927; PF07679; PF08686	Thrombospondin type 1 domain; Kunitz/Bovine pancreatic trypsin inhibitor domain; WAP-type (Whey Acidic Protein) 'four-disulfide core'; Immunoglobulin domain; Immunoglobulin I-set domain; PLAC (protease and lacunin) domain	T	KOG4597	Serine proteinase inhibitor (KU family) with thrombospondin repeats
A0A6P5I4Z0	PD48h	plasma membrane	K00629	GPAT1_2; glycerol-3-phosphate O-acyltransferase 1/2 [EC:2.3.1.15]	map00561 Glycerolipid metabolism; map00564 Glycerophospholipid metabolism; map01100 Metabolic pathways	GO:0006139 nucleobase-containing compound metabolic process; GO:0006629 lipid metabolic process; GO:0006644 phospholipid metabolic process; GO:0006725 cellular aromatic compound metabolic process; GO:0006793 phosphorus metabolic process; GO:0006796 phosphate-containing compound metabolic process; GO:0006807 nitrogen compound metabolic process; GO:0007009 plasma membrane organization; GO:0008152 m…	GO:0005576 extracellular region; GO:0005622 intracellular; GO:0005623 cell; GO:0005737 cytoplasm; GO:0005739 mitochondrion; GO:0005740 mitochondrial envelope; GO:0005741 mitochondrial outer membrane; GO:0005783 endoplasmic reticulum; GO:0012505 endomembrane system; GO:0016020 membrane; GO:0019867 outer membrane; GO:0031090 organelle membrane; GO:0031966 mitochondrial membrane; GO:0031967 organell…	GO:0003824 catalytic activity; GO:0004366 glycerol-3-phosphate O-acyltransferase activity; GO:0008374 O-acyltransferase activity; GO:0016740 transferase activity; GO:0016746 transferase activity, transferring acyl groups; GO:0016747 transferase activity, transferring acyl groups other than amino-acyl groups;			I	KOG3729	Mitochondrial glycerol-3-phosphate acyltransferase GPAT
A0A6P3DL49	PD48h	nucleus	K06068	PRKCD; novel protein kinase C delta type [EC:2.7.11.13]	map04062 Chemokine signaling pathway; map04140 Autophagy - animal; map04270 Vascular smooth muscle contraction; map04361 Axon regeneration; map04621 NOD-like receptor signaling pathway; map04625 C-type lectin receptor signaling pathway; map04666 Fc gamma R-mediated phagocytosis; map04722 Neurotrophin signaling pathway; map04750 Inflammatory mediator regulation of TRP channels; map04912 GnRH signa…	GO:0006464 cellular protein modification process; GO:0006468 protein phosphorylation; GO:0006793 phosphorus metabolic process; GO:0006796 phosphate-containing compound metabolic process; GO:0006807 nitrogen compound metabolic process; GO:0007154 cell communication; GO:0007165 signal transduction; GO:0008152 metabolic process; GO:0009987 cellular process; GO:0016310 phosphorylation; GO:0018105 pep…	GO:0005622 intracellular; GO:0005623 cell; GO:0005886 plasma membrane; GO:0016020 membrane; GO:0071944 cell periphery;	GO:0003824 catalytic activity; GO:0004672 protein kinase activity; GO:0004674 protein serine/threonine kinase activity; GO:0016301 kinase activity; GO:0016740 transferase activity; GO:0016772 transferase activity, transferring phosphorus-containing groups; GO:0016773 phosphotransferase activity, alcohol group as acceptor; GO:0140096 catalytic activity, acting on a protein;	PF00069	Protein kinase domain	T	KOG0694	Serine/threonine protein kinase
A0A6P3U5V0	PD48h	extracellular
A0A6P3U6D5	PD48h	nucleus	K12893	SFRS4_5_6; splicing factor, arginine/serine-rich 4/5/6	map03040 Spliceosome; map05168 Herpes simplex virus 1 infection	GO:0000075 cell cycle checkpoint; GO:0000278 mitotic cell cycle; GO:0000375 RNA splicing, via transesterification reactions; GO:0000377 RNA splicing, via transesterification reactions with bulged adenosine as nucleophile; GO:0000381 regulation of alternative mRNA splicing, via spliceosome; GO:0000398 mRNA splicing, via spliceosome; GO:0001178 regulation of transcriptional start site selection at …	GO:0000785 chromatin; GO:0005622 intracellular; GO:0005623 cell; GO:0005634 nucleus; GO:0005654 nucleoplasm; GO:0005694 chromosome; GO:0005700 polytene chromosome; GO:0016604 nuclear body; GO:0016607 nuclear speck; GO:0031974 membrane-enclosed lumen; GO:0031981 nuclear lumen; GO:0035327 transcriptionally active chromatin; GO:0043226 organelle; GO:0043227 membrane-bounded organelle; GO:0043228 non…	GO:0003676 nucleic acid binding; GO:0003723 RNA binding; GO:0003729 mRNA binding; GO:0005488 binding; GO:0005515 protein binding; GO:0097159 organic cyclic compound binding; GO:1901363 heterocyclic compound binding;	PF00076	RNA recognition motif. (a.k.a. RRM, RBD, or RNP domain)	A	KOG0106	Alternative splicing factor SRp55/B52/SRp75 (RRM superfamily)
A0A6P3UF10	PD48h	nucleus	K23218	ZMYND11, BS69; zinc finger MYND domain-containing protein 11		GO:0000122 negative regulation of transcription by RNA polymerase II; GO:0006355 regulation of transcription, DNA-templated; GO:0006357 regulation of transcription by RNA polymerase II; GO:0009889 regulation of biosynthetic process; GO:0009890 negative regulation of biosynthetic process; GO:0009892 negative regulation of metabolic process; GO:0010468 regulation of gene expression; GO:0010556 regu…	GO:0005622 intracellular; GO:0005623 cell; GO:0005634 nucleus; GO:0043226 organelle; GO:0043227 membrane-bounded organelle; GO:0043229 intracellular organelle; GO:0043231 intracellular membrane-bounded organelle;	GO:0000976 transcription regulatory region sequence-specific DNA binding; GO:0000977 RNA polymerase II transcription regulatory region sequence-specific DNA binding; GO:0001067 regulatory region nucleic acid binding; GO:0003676 nucleic acid binding; GO:0003677 DNA binding; GO:0003682 chromatin binding; GO:0003690 double-stranded DNA binding; GO:0003712 transcription coregulator activity; GO:00054…	PF00439	Bromodomain	S	KOG3612	PHD Zn-finger protein
A0A6P3DKK2	PD48h	mitochondria									Q	KOG1399	Flavin-containing monooxygenase
A0A6P3DFA9	PD48h	nucleus	K12852	EFTUD2; 116 kDa U5 small nuclear ribonucleoprotein component	map03040 Spliceosome	GO:0000375 RNA splicing, via transesterification reactions; GO:0000377 RNA splicing, via transesterification reactions with bulged adenosine as nucleophile; GO:0000398 mRNA splicing, via spliceosome; GO:0006139 nucleobase-containing compound metabolic process; GO:0006396 RNA processing; GO:0006397 mRNA processing; GO:0006412 translation; GO:0006414 translational elongation; GO:0006518 peptide met…	GO:0005622 intracellular; GO:0005623 cell; GO:0005634 nucleus; GO:0005682 U5 snRNP; GO:0005737 cytoplasm; GO:0005829 cytosol; GO:0030532 small nuclear ribonucleoprotein complex; GO:0032991 protein-containing complex; GO:0043226 organelle; GO:0043227 membrane-bounded organelle; GO:0043229 intracellular organelle; GO:0043231 intracellular membrane-bounded organelle; GO:0097525 spliceosomal snRNP co…	GO:0003676 nucleic acid binding; GO:0003723 RNA binding; GO:0003746 translation elongation factor activity; GO:0005488 binding; GO:0008135 translation factor activity, RNA binding; GO:0097159 organic cyclic compound binding; GO:1901363 heterocyclic compound binding;	PF00009; PF03144; PF03764; PF00679	Elongation factor Tu GTP binding domain; Elongation factor Tu domain 2; Elongation factor G, domain IV; Elongation factor G C-terminus	J	KOG0468	U5 snRNP-specific protein
A0A6P3UK63	PD48h	cytoplasm	K14676	NTE, NRE; lysophospholipid hydrolase [EC:3.1.1.5]	map00564 Glycerophospholipid metabolism	GO:0001894 tissue homeostasis; GO:0001895 retina homeostasis; GO:0001932 regulation of protein phosphorylation; GO:0001933 negative regulation of protein phosphorylation; GO:0003008 system process; GO:0006469 negative regulation of protein kinase activity; GO:0006629 lipid metabolic process; GO:0006643 membrane lipid metabolic process; GO:0006644 phospholipid metabolic process; GO:0006650 glycero…	GO:0005622 intracellular; GO:0005623 cell; GO:0005737 cytoplasm; GO:0005783 endoplasmic reticulum; GO:0005789 endoplasmic reticulum membrane; GO:0005886 plasma membrane; GO:0012505 endomembrane system; GO:0016020 membrane; GO:0031984 organelle subcompartment; GO:0042175 nuclear outer membrane-endoplasmic reticulum membrane network; GO:0043226 organelle; GO:0043227 membrane-bounded organelle; GO:0…	GO:0003824 catalytic activity; GO:0004620 phospholipase activity; GO:0004622 lysophospholipase activity; GO:0005488 binding; GO:0005515 protein binding; GO:0016298 lipase activity; GO:0016787 hydrolase activity; GO:0016788 hydrolase activity, acting on ester bonds; GO:0019899 enzyme binding; GO:0019900 kinase binding; GO:0019901 protein kinase binding; GO:0034236 protein kinase A catalytic subuni…	PF00027	Cyclic nucleotide-binding domain	I	KOG2968	Predicted esterase of the alpha-beta hydrolase superfamily (Neuropathy target esterase), contains cAMP-binding domains
A0A6P3DGQ0	PD48h	extracellular							PF01826	Trypsin Inhibitor like cysteine rich domain
A0A6P3D7W4	PD48h	extracellular	K14963	WDR5, SWD3, CPS30; COMPASS component SWD3	map04934 Cushing syndrome	GO:0006325 chromatin organization; GO:0006464 cellular protein modification process; GO:0006473 protein acetylation; GO:0006475 internal protein amino acid acetylation; GO:0006479 protein methylation; GO:0006807 nitrogen compound metabolic process; GO:0006996 organelle organization; GO:0008152 metabolic process; GO:0008213 protein alkylation; GO:0009987 cellular process; GO:0016043 cellular compo…	GO:0000123 histone acetyltransferase complex; GO:0005622 intracellular; GO:0005623 cell; GO:0005634 nucleus; GO:0005654 nucleoplasm; GO:0031248 protein acetyltransferase complex; GO:0031974 membrane-enclosed lumen; GO:0031981 nuclear lumen; GO:0032991 protein-containing complex; GO:0034708 methyltransferase complex; GO:0035097 histone methyltransferase complex; GO:0043226 organelle; GO:0043227 me…				S	KOG0266	WD40 repeat-containing protein
A0A6P3U5W0	PD48h	nucleus	K20067	STON1_2; stonin-1/2		GO:0006810 transport; GO:0006897 endocytosis; GO:0007154 cell communication; GO:0007267 cell-cell signaling; GO:0007268 chemical synaptic transmission; GO:0009987 cellular process; GO:0016192 vesicle-mediated transport; GO:0023052 signaling; GO:0030100 regulation of endocytosis; GO:0032879 regulation of localization; GO:0036465 synaptic vesicle recycling; GO:0046907 intracellular transport; GO:00…	GO:0005622 intracellular; GO:0005623 cell; GO:0005737 cytoplasm; GO:0008021 synaptic vesicle; GO:0012505 endomembrane system; GO:0030133 transport vesicle; GO:0030139 endocytic vesicle; GO:0031410 cytoplasmic vesicle; GO:0031982 vesicle; GO:0043226 organelle; GO:0043227 membrane-bounded organelle; GO:0043229 intracellular organelle; GO:0045202 synapse; GO:0048786 presynaptic active zone; GO:00703…	GO:0005488 binding; GO:0005515 protein binding; GO:0097110 scaffold protein binding;			U	KOG2677	Stoned B synaptic vesicle biogenesis protein
A0A6P3DHX2	D1W	mitochondria	K20280	TRAPPC5, TRS31; trafficking protein particle complex subunit 5		GO:0006810 transport; GO:0006888 endoplasmic reticulum to Golgi vesicle-mediated transport; GO:0016192 vesicle-mediated transport; GO:0046907 intracellular transport; GO:0048193 Golgi vesicle transport; GO:0051179 localization; GO:0051234 establishment of localization; GO:0051641 cellular localization; GO:0051649 establishment of localization in cell;	GO:0005622 intracellular; GO:0005623 cell; GO:0030008 TRAPP complex; GO:0032991 protein-containing complex; GO:0099023 vesicle tethering complex;				U	KOG3315	Transport protein particle (TRAPP) complex subunit
A0A6P3D7Z3	D1W	cytoplasm							PF04969	CS domain
A0A6P3UKQ9	D1W	cytoplasm				GO:0006790 sulfur compound metabolic process; GO:0006805 xenobiotic metabolic process; GO:0008152 metabolic process; GO:0009410 response to xenobiotic stimulus; GO:0009987 cellular process; GO:0042221 response to chemical; GO:0044237 cellular metabolic process; GO:0050896 response to stimulus; GO:0051716 cellular response to stimulus; GO:0051923 sulfation; GO:0070887 cellular response to chemical…	GO:0005622 intracellular; GO:0005623 cell; GO:0005737 cytoplasm; GO:0005829 cytosol;	GO:0003824 catalytic activity; GO:0008146 sulfotransferase activity; GO:0016740 transferase activity; GO:0016782 transferase activity, transferring sulfur-containing groups;	PF00685	Sulfotransferase domain	S	KOG1584	Sulfotransferase
A0A6P3U3L0	D1W	nucleus									S	KOG3695	Uncharacterized conserved protein
A0A6P3DGX7	D1W	extracellular				GO:0000902 cell morphogenesis; GO:0000904 cell morphogenesis involved in differentiation; GO:0006928 movement of cell or subcellular component; GO:0006935 chemotaxis; GO:0007275 multicellular organism development; GO:0007399 nervous system development; GO:0007409 axonogenesis; GO:0007411 axon guidance; GO:0008037 cell recognition; GO:0008038 neuron recognition; GO:0008039 synaptic target recognit…	GO:0005576 extracellular region; GO:0005615 extracellular space; GO:0005616 larval serum protein complex; GO:0032991 protein-containing complex;		PF03722; PF00372; PF03723	Hemocyanin, all-alpha domain; Hemocyanin, copper containing domain; Hemocyanin, ig-like domain
A0A6P3U3K3	D1W	mitochondria	K18418	ERI3, PINT1; ERI1 exoribonuclease 3 [EC:3.1.-.-]							O	KOG0687	26S proteasome regulatory complex, subunit RPN7/PSMD6
B6DSA2	D1W	extracellular	K20668	DEF; defensin	map04624 Toll and Imd signaling pathway		GO:0005576 extracellular region;		PF01097	Arthropod defensin
A0A6P3DE21	D1W	endoplasmic reticulum	K06816	GLG1, ESL1; golgi apparatus protein 1	map04514 Cell adhesion molecules (CAMs)		GO:0000137 Golgi cis cisterna; GO:0000138 Golgi trans cisterna; GO:0000139 Golgi membrane; GO:0005622 intracellular; GO:0005623 cell; GO:0005737 cytoplasm; GO:0005794 Golgi apparatus; GO:0005795 Golgi stack; GO:0005797 Golgi medial cisterna; GO:0012505 endomembrane system; GO:0016020 membrane; GO:0016021 integral component of membrane; GO:0031090 organelle membrane; GO:0031224 intrinsic component…	GO:0005488 binding; GO:0005515 protein binding; GO:0017134 fibroblast growth factor binding; GO:0019838 growth factor binding;			U	KOG3648	Golgi apparatus protein (cysteine-rich fibroblast growth factor receptor)
A0A6P3DDZ1	D1W	cytoplasm							PF00650	CRAL/TRIO domain	I	KOG1471	Phosphatidylinositol transfer protein SEC14 and related proteins
A0A6P3TY62	D1W	mitochondria				GO:0007275 multicellular organism development; GO:0007399 nervous system development; GO:0032501 multicellular organismal process; GO:0032502 developmental process; GO:0048731 system development; GO:0048856 anatomical structure development;	GO:0005622 intracellular; GO:0005623 cell; GO:0005737 cytoplasm; GO:0005739 mitochondrion; GO:0043226 organelle; GO:0043227 membrane-bounded organelle; GO:0043229 intracellular organelle; GO:0043231 intracellular membrane-bounded organelle;
A0A6P3DED5	D1W	cytoplasm	K03783	punA, PNP; purine-nucleoside phosphorylase [EC:2.4.2.1]	map00230 Purine metabolism; map00240 Pyrimidine metabolism; map00760 Nicotinate and nicotinamide metabolism; map01100 Metabolic pathways				PF01048	Phosphorylase superfamily	F	KOG3984	Purine nucleoside phosphorylase
A0A6P3DHB8	D1W	extracellular				GO:0000902 cell morphogenesis; GO:0000904 cell morphogenesis involved in differentiation; GO:0006928 movement of cell or subcellular component; GO:0006935 chemotaxis; GO:0007275 multicellular organism development; GO:0007399 nervous system development; GO:0007409 axonogenesis; GO:0007411 axon guidance; GO:0008037 cell recognition; GO:0008038 neuron recognition; GO:0008039 synaptic target recognit…	GO:0005576 extracellular region; GO:0005615 extracellular space; GO:0005616 larval serum protein complex; GO:0032991 protein-containing complex;		PF03722; PF00372; PF03723	Hemocyanin, all-alpha domain; Hemocyanin, copper containing domain; Hemocyanin, ig-like domain
A0A6P5I3K5	D1W	endoplasmic reticulum	K14999	CYP6; cytochrome P450 family 6 [EC:1.14.-.-]					PF00067	Cytochrome P450	Q	KOG0158	Cytochrome P450 CYP3/CYP5/CYP6/CYP9 subfamilies
A0A6P3DCS0	D1W	peroxisome	K01049	ACHE; acetylcholinesterase [EC:3.1.1.7]	map00564 Glycerophospholipid metabolism; map04725 Cholinergic synapse				PF00135	Carboxylesterase family	G	KOG1516	Carboxylesterase and related proteins
A0A6P3TQ58	D1W	nucleus	K10687	UBE2F; ubiquitin-conjugating enzyme E2 F [EC:2.3.2.23]	map04120 Ubiquitin mediated proteolysis				PF00179	Ubiquitin-conjugating enzyme	O	KOG0420	Ubiquitin-protein ligase
A0A6P5ICC8	D1W	plasma membrane				GO:0000902 cell morphogenesis; GO:0000904 cell morphogenesis involved in differentiation; GO:0006928 movement of cell or subcellular component; GO:0006935 chemotaxis; GO:0007275 multicellular organism development; GO:0007399 nervous system development; GO:0007409 axonogenesis; GO:0007411 axon guidance; GO:0007413 axonal fasciculation; GO:0007417 central nervous system development; GO:0008037 cell…	GO:0005623 cell; GO:0005886 plasma membrane; GO:0016020 membrane; GO:0016323 basolateral plasma membrane; GO:0071944 cell periphery; GO:0098590 plasma membrane region;	GO:0003824 catalytic activity; GO:0016787 hydrolase activity; GO:0016788 hydrolase activity, acting on ester bonds; GO:0052689 carboxylic ester hydrolase activity;	PF00135	Carboxylesterase family	I	KOG1516	Carboxylesterase and related proteins
A0A6P3UA25	D1W	extracellular	K01197	hya; hyaluronoglucosaminidase [EC:3.2.1.35]	map00531 Glycosaminoglycan degradation; map01100 Metabolic pathways				PF01630	Hyaluronidase
A0A6P3DKP9	D1W	mitochondria	K01764	HCCS; cytochrome c heme-lyase [EC:4.4.1.17]	map00860 Porphyrin and chlorophyll metabolism	GO:0006464 cellular protein modification process; GO:0006807 nitrogen compound metabolic process; GO:0008152 metabolic process; GO:0009987 cellular process; GO:0016043 cellular component organization; GO:0017003 protein-heme linkage; GO:0017004 cytochrome complex assembly; GO:0017006 protein-tetrapyrrole linkage; GO:0018063 cytochrome c-heme linkage; GO:0019538 protein metabolic process; GO:00226…	GO:0005622 intracellular; GO:0005623 cell; GO:0005737 cytoplasm; GO:0005739 mitochondrion; GO:0005740 mitochondrial envelope; GO:0005743 mitochondrial inner membrane; GO:0016020 membrane; GO:0019866 organelle inner membrane; GO:0031090 organelle membrane; GO:0031966 mitochondrial membrane; GO:0031967 organelle envelope; GO:0031975 envelope; GO:0043226 organelle; GO:0043227 membrane-bounded organe…	GO:0003824 catalytic activity; GO:0004408 holocytochrome-c synthase activity; GO:0016829 lyase activity; GO:0016846 carbon-sulfur lyase activity;			CO	KOG3996	Holocytochrome c synthase/heme-lyase
A0A6P3U7C8	D1W	mitochondria	K14999	CYP6; cytochrome P450 family 6 [EC:1.14.-.-]		GO:0002165 instar larval or pupal development; GO:0003008 system process; GO:0006066 alcohol metabolic process; GO:0006629 lipid metabolic process; GO:0006694 steroid biosynthetic process; GO:0006697 ecdysone biosynthetic process; GO:0006805 xenobiotic metabolic process; GO:0007275 multicellular organism development; GO:0007600 sensory perception; GO:0007606 sensory perception of chemical stimulu…		GO:0003824 catalytic activity; GO:0016491 oxidoreductase activity;	PF00067	Cytochrome P450	Q	KOG0158	Cytochrome P450 CYP3/CYP5/CYP6/CYP9 subfamilies
A0A6P3D8P4	D1W	mitochondria	K00109	L2HGDH; 2-hydroxyglutarate dehydrogenase [EC:1.1.99.2]	map00650 Butanoate metabolism; map01100 Metabolic pathways				PF01266	FAD dependent oxidoreductase	S	KOG2665	Predicted FAD-dependent oxidoreductase
A0A6P3DLB1	D1W	extracellular
A0A6P3DES8	D1W	mitochondria	K02258	COX11, ctaG; cytochrome c oxidase assembly protein subunit 11	map00190 Oxidative phosphorylation; map01100 Metabolic pathways; map04714 Thermogenesis	GO:0006091 generation of precursor metabolites and energy; GO:0008152 metabolic process; GO:0008535 respiratory chain complex IV assembly; GO:0009060 aerobic respiration; GO:0009987 cellular process; GO:0015980 energy derivation by oxidation of organic compounds; GO:0016043 cellular component organization; GO:0017004 cytochrome complex assembly; GO:0022607 cellular component assembly; GO:0034622 …		GO:0005488 binding; GO:0005507 copper ion binding; GO:0043167 ion binding; GO:0043169 cation binding; GO:0046872 metal ion binding; GO:0046914 transition metal ion binding;			O	KOG2540	Cytochrome oxidase assembly factor COX11
A0A6P3DHQ5	D1W	cytoplasm	K22564	COMMD8; COMM domain containing 8					PF07258	HCaRG protein
A0A6P5HS98	D1W	cytoplasm				GO:0002949 tRNA threonylcarbamoyladenosine modification; GO:0006139 nucleobase-containing compound metabolic process; GO:0006396 RNA processing; GO:0006399 tRNA metabolic process; GO:0006400 tRNA modification; GO:0006450 regulation of translational fidelity; GO:0006725 cellular aromatic compound metabolic process; GO:0006807 nitrogen compound metabolic process; GO:0008033 tRNA processing; GO:0008…	GO:0005622 intracellular; GO:0005623 cell; GO:0005737 cytoplasm;	GO:0000049 tRNA binding; GO:0003676 nucleic acid binding; GO:0003723 RNA binding; GO:0003824 catalytic activity; GO:0005488 binding; GO:0016740 transferase activity; GO:0016772 transferase activity, transferring phosphorus-containing groups; GO:0016779 nucleotidyltransferase activity; GO:0097159 organic cyclic compound binding; GO:1901363 heterocyclic compound binding;			J	KOG3051	RNA binding/translational regulation protein of the SUA5 family
A0A6P5HX80	D1W	cytoplasm,nucleus	K14286	AGXT2L1, ETNPPL; ethanolamine-phosphate phospho-lyase [EC:4.2.3.2]	map00564 Glycerophospholipid metabolism; map01100 Metabolic pathways	GO:0009636 response to toxic substance; GO:0035094 response to nicotine; GO:0042221 response to chemical; GO:0042493 response to drug; GO:0050896 response to stimulus;	GO:0005622 intracellular; GO:0005623 cell; GO:0005737 cytoplasm; GO:0005739 mitochondrion; GO:0043226 organelle; GO:0043227 membrane-bounded organelle; GO:0043229 intracellular organelle; GO:0043231 intracellular membrane-bounded organelle;	GO:0003824 catalytic activity; GO:0005488 binding; GO:0005515 protein binding; GO:0008144 drug binding; GO:0008453 alanine-glyoxylate transaminase activity; GO:0008483 transaminase activity; GO:0016740 transferase activity; GO:0016769 transferase activity, transferring nitrogenous groups; GO:0016829 lyase activity; GO:0016835 carbon-oxygen lyase activity; GO:0016838 carbon-oxygen lyase activity, …	PF00202	Aminotransferase class-III	E	KOG1403	Predicted alanine-glyoxylate aminotransferase
A0A6P3DBX0	D1W	nucleus	K18619	CORO7; coronin-7		GO:0000902 cell morphogenesis; GO:0000904 cell morphogenesis involved in differentiation; GO:0001941 postsynaptic membrane organization; GO:0006928 movement of cell or subcellular component; GO:0006935 chemotaxis; GO:0006996 organelle organization; GO:0007010 cytoskeleton organization; GO:0007275 multicellular organism development; GO:0007399 nervous system development; GO:0007409 axonogenesis; G…	GO:0005623 cell; GO:0030424 axon; GO:0030426 growth cone; GO:0030427 site of polarized growth; GO:0031594 neuromuscular junction; GO:0042995 cell projection; GO:0043005 neuron projection; GO:0045202 synapse; GO:0120025 plasma membrane bounded cell projection; GO:0150034 distal axon;	GO:0003779 actin binding; GO:0005488 binding; GO:0005515 protein binding; GO:0008017 microtubule binding; GO:0008092 cytoskeletal protein binding; GO:0015631 tubulin binding; GO:0030674 protein-macromolecule adaptor activity; GO:0044877 protein-containing complex binding; GO:0051015 actin filament binding; GO:0060090 molecular adaptor activity;	PF08953	Domain of unknown function (DUF1899)	Z	KOG1445	Tumor-specific antigen (contains WD repeats)
A0A6P3D4E6	D1W	extracellular
A0A6P3DDM3	D1W	cytoplasm	K07890	RAB21; Ras-related protein Rab-21		GO:0006810 transport; GO:0006996 organelle organization; GO:0007010 cytoskeleton organization; GO:0007154 cell communication; GO:0007165 signal transduction; GO:0007264 small GTPase mediated signal transduction; GO:0007265 Ras protein signal transduction; GO:0009893 positive regulation of metabolic process; GO:0009894 regulation of catabolic process; GO:0009896 positive regulation of catabolic pr…	GO:0005622 intracellular; GO:0005623 cell; GO:0005737 cytoplasm; GO:0005768 endosome; GO:0005769 early endosome; GO:0012505 endomembrane system; GO:0031410 cytoplasmic vesicle; GO:0031982 vesicle; GO:0043226 organelle; GO:0043227 membrane-bounded organelle; GO:0043229 intracellular organelle; GO:0097708 intracellular vesicle;	GO:0003824 catalytic activity; GO:0003924 GTPase activity; GO:0005488 binding; GO:0005515 protein binding; GO:0016462 pyrophosphatase activity; GO:0016787 hydrolase activity; GO:0016817 hydrolase activity, acting on acid anhydrides; GO:0016818 hydrolase activity, acting on acid anhydrides, in phosphorus-containing anhydrides; GO:0017111 nucleoside-triphosphatase activity; GO:0019899 enzyme bindin…	PF00071	Ras family	U	KOG0088	GTPase Rab21, small G protein superfamily
A0A6P3D6S6	D1W	extracellular	K05631	AIP3, WWP3, BAIAP1; atrophin-1 interacting protein 3 (BAI1-associated protein 1)	map04015 Rap1 signaling pathway; map04151 PI3K-Akt signaling pathway; map04530 Tight junction; map05165 Human papillomavirus infection	GO:0008152 metabolic process; GO:0055114 oxidation-reduction process;	GO:0005622 intracellular; GO:0005623 cell; GO:0005737 cytoplasm; GO:0005739 mitochondrion; GO:0005829 cytosol; GO:0043226 organelle; GO:0043227 membrane-bounded organelle; GO:0043229 intracellular organelle; GO:0043231 intracellular membrane-bounded organelle;	GO:0003824 catalytic activity; GO:0004497 monooxygenase activity; GO:0016491 oxidoreductase activity;			Q	KOG1399	Flavin-containing monooxygenase
A0A6P3DHT1	D1W	mitochondria	K01565	SGSH; N-sulfoglucosamine sulfohydrolase [EC:3.10.1.1]	map00531 Glycosaminoglycan degradation; map01100 Metabolic pathways; map04142 Lysosome						G	KOG3867	Sulfatase
A0A6P5I327	D1W	plasma membrane	K09640	TMPRSS9; transmembrane protease serine 9 [EC:3.4.21.-]					PF00089	Trypsin	O	KOG3627	Trypsin
A0A6P3DFB8	D1W	cytoplasm							PF00650	CRAL/TRIO domain	I	KOG1471	Phosphatidylinositol transfer protein SEC14 and related proteins
A0A6P3D4C8	D1W	extracellular	K02961	RP-S17, MRPS17, rpsQ; small subunit ribosomal protein S17	map03010 Ribosome	GO:0006412 translation; GO:0006518 peptide metabolic process; GO:0006807 nitrogen compound metabolic process; GO:0008152 metabolic process; GO:0009058 biosynthetic process; GO:0009059 macromolecule biosynthetic process; GO:0009987 cellular process; GO:0010467 gene expression; GO:0019538 protein metabolic process; GO:0032543 mitochondrial translation; GO:0034641 cellular nitrogen compound metaboli…	GO:0000313 organellar ribosome; GO:0000314 organellar small ribosomal subunit; GO:0005622 intracellular; GO:0005623 cell; GO:0005737 cytoplasm; GO:0005739 mitochondrion; GO:0005759 mitochondrial matrix; GO:0005761 mitochondrial ribosome; GO:0005763 mitochondrial small ribosomal subunit; GO:0005840 ribosome; GO:0015935 small ribosomal subunit; GO:0031974 membrane-enclosed lumen; GO:0032991 protein…	GO:0003735 structural constituent of ribosome; GO:0005198 structural molecule activity;	PF00366	Ribosomal protein S17	J	KOG3447	Mitochondrial/chloroplast ribosomal S17-like protein
A0A6P3DGK4	D1W	cytoplasm	K00253	IVD, ivd; isovaleryl-CoA dehydrogenase [EC:1.3.8.4]	map00280 Valine, leucine and isoleucine degradation; map01100 Metabolic pathways				PF02771; PF02770; PF00441	Acyl-CoA dehydrogenase, N-terminal domain; Acyl-CoA dehydrogenase, middle domain; Acyl-CoA dehydrogenase, C-terminal domain	EI	KOG0141	Isovaleryl-CoA dehydrogenase
A0A6P3DIM1	D1W	cytoplasm	K00002	AKR1A1, adh; alcohol dehydrogenase (NADP+) [EC:1.1.1.2]	map00010 Glycolysis / Gluconeogenesis; map00040 Pentose and glucuronate interconversions; map00561 Glycerolipid metabolism; map01100 Metabolic pathways				PF00248	Aldo/keto reductase family	S	KOG1577	Aldo/keto reductase family proteins
A0A6P3D9C4	D1W	mitochondria	K02939	RP-L9, MRPL9, rplI; large subunit ribosomal protein L9	map03010 Ribosome	GO:0006412 translation; GO:0006518 peptide metabolic process; GO:0006807 nitrogen compound metabolic process; GO:0008152 metabolic process; GO:0009058 biosynthetic process; GO:0009059 macromolecule biosynthetic process; GO:0009987 cellular process; GO:0010467 gene expression; GO:0019538 protein metabolic process; GO:0032543 mitochondrial translation; GO:0034641 cellular nitrogen compound metaboli…	GO:0000313 organellar ribosome; GO:0000315 organellar large ribosomal subunit; GO:0005622 intracellular; GO:0005623 cell; GO:0005737 cytoplasm; GO:0005739 mitochondrion; GO:0005759 mitochondrial matrix; GO:0005761 mitochondrial ribosome; GO:0005762 mitochondrial large ribosomal subunit; GO:0005840 ribosome; GO:0015934 large ribosomal subunit; GO:0031974 membrane-enclosed lumen; GO:0032991 protein…	GO:0003676 nucleic acid binding; GO:0003723 RNA binding; GO:0003735 structural constituent of ribosome; GO:0005198 structural molecule activity; GO:0005488 binding; GO:0097159 organic cyclic compound binding; GO:1901363 heterocyclic compound binding;	PF01281	Ribosomal protein L9, N-terminal domain	J	KOG4607	Mitochondrial ribosomal protein L9
A0A6P3DKW6	D1W	peroxisome	K01874	MARS, metG; methionyl-tRNA synthetase [EC:6.1.1.10]	map00450 Selenocompound metabolism; map00970 Aminoacyl-tRNA biosynthesis; map01100 Metabolic pathways	GO:0006082 organic acid metabolic process; GO:0006139 nucleobase-containing compound metabolic process; GO:0006399 tRNA metabolic process; GO:0006412 translation; GO:0006418 tRNA aminoacylation for protein translation; GO:0006431 methionyl-tRNA aminoacylation; GO:0006518 peptide metabolic process; GO:0006520 cellular amino acid metabolic process; GO:0006725 cellular aromatic compound metabolic pr…	GO:0005622 intracellular; GO:0005623 cell; GO:0005737 cytoplasm; GO:0005739 mitochondrion; GO:0005759 mitochondrial matrix; GO:0031974 membrane-enclosed lumen; GO:0043226 organelle; GO:0043227 membrane-bounded organelle; GO:0043229 intracellular organelle; GO:0043231 intracellular membrane-bounded organelle; GO:0043233 organelle lumen; GO:0070013 intracellular organelle lumen;	GO:0003824 catalytic activity; GO:0004812 aminoacyl-tRNA ligase activity; GO:0004825 methionine-tRNA ligase activity; GO:0016874 ligase activity; GO:0016875 ligase activity, forming carbon-oxygen bonds; GO:0140098 catalytic activity, acting on RNA; GO:0140101 catalytic activity, acting on a tRNA;			J	KOG0436	Methionyl-tRNA synthetase
A0A6P5I3M7	D1W	plasma membrane	K19370	DNAJC22; DnaJ homolog subfamily C member 22		GO:0006810 transport; GO:0006897 endocytosis; GO:0007275 multicellular organism development; GO:0007424 open tracheal system development; GO:0009987 cellular process; GO:0016043 cellular component organization; GO:0016192 vesicle-mediated transport; GO:0030198 extracellular matrix organization; GO:0032501 multicellular organismal process; GO:0032502 developmental process; GO:0035002 liquid cleara…	GO:0005622 intracellular; GO:0005623 cell; GO:0005737 cytoplasm; GO:0005768 endosome; GO:0005769 early endosome; GO:0005886 plasma membrane; GO:0012505 endomembrane system; GO:0016020 membrane; GO:0031410 cytoplasmic vesicle; GO:0031982 vesicle; GO:0043226 organelle; GO:0043227 membrane-bounded organelle; GO:0043229 intracellular organelle; GO:0071944 cell periphery; GO:0097708 intracellular vesi…		PF05154; PF00226	TM2 domain; DnaJ domain	O	KOG0714	Molecular chaperone (DnaJ superfamily)
A0A6P3UDB6	D1W	nucleus
A0A6P3U482	D1W	plasma membrane	K12385	NPC1; Niemann-Pick C1 protein	map04142 Lysosome; map04979 Cholesterol metabolism						I	KOG1933	Cholesterol transport protein (Niemann-Pick C disease protein)
A0A6P3UJZ2	D1W	extracellular	K11166	DHRS7B; dehydrogenase/reductase SDR family member 7B [EC:1.1.-.-]					PF00106	short chain dehydrogenase	Q	KOG1205	Predicted dehydrogenase
A0A6P5I2V4	D1W	mitochondria	K02899	RP-L27, MRPL27, rpmA; large subunit ribosomal protein L27	map03010 Ribosome	GO:0006412 translation; GO:0006518 peptide metabolic process; GO:0006807 nitrogen compound metabolic process; GO:0008152 metabolic process; GO:0009058 biosynthetic process; GO:0009059 macromolecule biosynthetic process; GO:0009987 cellular process; GO:0010467 gene expression; GO:0019538 protein metabolic process; GO:0032543 mitochondrial translation; GO:0034641 cellular nitrogen compound metaboli…	GO:0000313 organellar ribosome; GO:0000315 organellar large ribosomal subunit; GO:0005622 intracellular; GO:0005623 cell; GO:0005737 cytoplasm; GO:0005739 mitochondrion; GO:0005759 mitochondrial matrix; GO:0005761 mitochondrial ribosome; GO:0005762 mitochondrial large ribosomal subunit; GO:0005840 ribosome; GO:0015934 large ribosomal subunit; GO:0031974 membrane-enclosed lumen; GO:0032991 protein…	GO:0003735 structural constituent of ribosome; GO:0005198 structural molecule activity;			J	KOG4600	Mitochondrial ribosomal protein MRP7 (L2)
A0A6P3DJQ9	BD	plasma membrane	K10661	MARCH6, DOA10; E3 ubiquitin-protein ligase MARCH6 [EC:2.3.2.27]	map04141 Protein processing in endoplasmic reticulum	GO:0006464 cellular protein modification process; GO:0006508 proteolysis; GO:0006511 ubiquitin-dependent protein catabolic process; GO:0006807 nitrogen compound metabolic process; GO:0006950 response to stress; GO:0008152 metabolic process; GO:0009056 catabolic process; GO:0009057 macromolecule catabolic process; GO:0009987 cellular process; GO:0010033 response to organic substance; GO:0010243 re…	GO:0005622 intracellular; GO:0005623 cell; GO:0005737 cytoplasm; GO:0005783 endoplasmic reticulum; GO:0005789 endoplasmic reticulum membrane; GO:0012505 endomembrane system; GO:0016020 membrane; GO:0016021 integral component of membrane; GO:0030176 integral component of endoplasmic reticulum membrane; GO:0031224 intrinsic component of membrane; GO:0031227 intrinsic component of endoplasmic reticu…	GO:0003824 catalytic activity; GO:0004842 ubiquitin-protein transferase activity; GO:0005488 binding; GO:0008270 zinc ion binding; GO:0016740 transferase activity; GO:0019787 ubiquitin-like protein transferase activity; GO:0043167 ion binding; GO:0043169 cation binding; GO:0046872 metal ion binding; GO:0046914 transition metal ion binding; GO:0140096 catalytic activity, acting on a protein;	PF12906	RING-variant domain	A	KOG1609	Protein involved in mRNA turnover and stability
A0A6P5IH29	BD	plasma membrane	K13356	FAR; alcohol-forming fatty acyl-CoA reductase [EC:1.2.1.84]	map04146 Peroxisome; map04212 Longevity regulating pathway - worm						I	KOG1221	Acyl-CoA reductase
A0A6P3D8W0	BD	mitochondria	K17427	MRPL46; large subunit ribosomal protein L46		GO:0006412 translation; GO:0006518 peptide metabolic process; GO:0006807 nitrogen compound metabolic process; GO:0008152 metabolic process; GO:0009058 biosynthetic process; GO:0009059 macromolecule biosynthetic process; GO:0009987 cellular process; GO:0010467 gene expression; GO:0019538 protein metabolic process; GO:0032543 mitochondrial translation; GO:0034641 cellular nitrogen compound metaboli…	GO:0000313 organellar ribosome; GO:0000315 organellar large ribosomal subunit; GO:0005622 intracellular; GO:0005623 cell; GO:0005737 cytoplasm; GO:0005739 mitochondrion; GO:0005759 mitochondrial matrix; GO:0005761 mitochondrial ribosome; GO:0005762 mitochondrial large ribosomal subunit; GO:0005840 ribosome; GO:0015934 large ribosomal subunit; GO:0031974 membrane-enclosed lumen; GO:0032991 protein…	GO:0003735 structural constituent of ribosome; GO:0005198 structural molecule activity;			J	KOG4548	Mitochondrial ribosomal protein L17
A0A6P3DPJ9	BD	plasma membrane	K01187	malZ; alpha-glucosidase [EC:3.2.1.20]	map00052 Galactose metabolism; map00500 Starch and sucrose metabolism; map01100 Metabolic pathways	GO:0000023 maltose metabolic process; GO:0005975 carbohydrate metabolic process; GO:0005984 disaccharide metabolic process; GO:0008152 metabolic process; GO:0009311 oligosaccharide metabolic process; GO:0009987 cellular process; GO:0044237 cellular metabolic process; GO:0044238 primary metabolic process; GO:0044262 cellular carbohydrate metabolic process; GO:0071704 organic substance metabolic pr…		GO:0003824 catalytic activity; GO:0004553 hydrolase activity, hydrolyzing O-glycosyl compounds; GO:0015926 glucosidase activity; GO:0016787 hydrolase activity; GO:0016798 hydrolase activity, acting on glycosyl bonds; GO:0032450 maltose alpha-glucosidase activity; GO:0090599 alpha-glucosidase activity;	PF00128	Alpha amylase, catalytic domain	G	KOG0471	Alpha-amylase
A0A6P3UDD5	BD	extracellular
A0A6P3DFA1	BD	extracellular
A0A6P3DGA0	BD	cytoplasm									S	KOG0619	FOG: Leucine rich repeat
A0A6P5I7X9	BD	nucleus				GO:0000075 cell cycle checkpoint; GO:0000226 microtubule cytoskeleton organization; GO:0000278 mitotic cell cycle; GO:0000280 nuclear division; GO:0000902 cell morphogenesis; GO:0000904 cell morphogenesis involved in differentiation; GO:0006996 organelle organization; GO:0007010 cytoskeleton organization; GO:0007017 microtubule-based process; GO:0007049 cell cycle; GO:0007051 spindle organization…	GO:0000775 chromosome, centromeric region; GO:0000776 kinetochore; GO:0005622 intracellular; GO:0005623 cell; GO:0005634 nucleus; GO:0005694 chromosome; GO:0005856 cytoskeleton; GO:0032991 protein-containing complex; GO:0043226 organelle; GO:0043227 membrane-bounded organelle; GO:0043228 non-membrane-bounded organelle; GO:0043229 intracellular organelle; GO:0043231 intracellular membrane-bounded …	GO:0005488 binding; GO:0005515 protein binding; GO:0008017 microtubule binding; GO:0008092 cytoskeletal protein binding; GO:0015631 tubulin binding;			S	KOG2893	Zn finger protein
A0A6P5I6B9	BD	extracellular	K18183	COX19; cytochrome c oxidase assembly protein subunit 19	map04714 Thermogenesis	GO:0006091 generation of precursor metabolites and energy; GO:0006810 transport; GO:0006811 ion transport; GO:0006812 cation transport; GO:0006996 organelle organization; GO:0007005 mitochondrion organization; GO:0008152 metabolic process; GO:0008535 respiratory chain complex IV assembly; GO:0009060 aerobic respiration; GO:0009987 cellular process; GO:0015980 energy derivation by oxidation of org…	GO:0005622 intracellular; GO:0005623 cell; GO:0005737 cytoplasm; GO:0005739 mitochondrion; GO:0005740 mitochondrial envelope; GO:0005758 mitochondrial intermembrane space; GO:0005829 cytosol; GO:0031967 organelle envelope; GO:0031970 organelle envelope lumen; GO:0031974 membrane-enclosed lumen; GO:0031975 envelope; GO:0043226 organelle; GO:0043227 membrane-bounded organelle; GO:0043229 intracellu…	GO:0005488 binding; GO:0005507 copper ion binding; GO:0043167 ion binding; GO:0043169 cation binding; GO:0046872 metal ion binding; GO:0046914 transition metal ion binding;			C	KOG3477	Putative cytochrome c oxidase, subunit COX19
A0A6P3TZ46	BD	extracellular	K10848	ERCC4, XPF; DNA excision repair protein ERCC-4 [EC:3.1.-.-]	map03420 Nucleotide excision repair; map03460 Fanconi anemia pathway	GO:0000003 reproduction; GO:0000280 nuclear division; GO:0000712 resolution of meiotic recombination intermediates; GO:0000724 double-strand break repair via homologous recombination; GO:0000725 recombinational repair; GO:0001709 cell fate determination; GO:0006139 nucleobase-containing compound metabolic process; GO:0006259 DNA metabolic process; GO:0006281 DNA repair; GO:0006289 nucleotide-exci…	GO:0000109 nucleotide-excision repair complex; GO:0000110 nucleotide-excision repair factor 1 complex; GO:0005622 intracellular; GO:0005623 cell; GO:0005634 nucleus; GO:0032991 protein-containing complex; GO:0043226 organelle; GO:0043227 membrane-bounded organelle; GO:0043229 intracellular organelle; GO:0043231 intracellular membrane-bounded organelle; GO:1990391 DNA repair complex;	GO:0000014 single-stranded DNA endodeoxyribonuclease activity; GO:0003676 nucleic acid binding; GO:0003677 DNA binding; GO:0003684 damaged DNA binding; GO:0003697 single-stranded DNA binding; GO:0003824 catalytic activity; GO:0004518 nuclease activity; GO:0004519 endonuclease activity; GO:0004520 endodeoxyribonuclease activity; GO:0004536 deoxyribonuclease activity; GO:0005488 binding; GO:0005515…	PF02732	ERCC4 domain	L	KOG0442	Structure-specific endonuclease ERCC1-XPF, catalytic component XPF/ERCC4
A0A6P3D6M0	BD	cytoplasm	K18177	COA4; cytochrome c oxidase assembly factor 4	map04714 Thermogenesis						S	KOG3282	Uncharacterized conserved protein
A0A6P3TSN3	BD	cytoskeleton	K17284	PLIN2, ADRP; perilipin-2	map03320 PPAR signaling pathway
A0A6P3TWR3	BD	extracellular
A0A6P3DKK3	BD	extracellular				GO:0007275 multicellular organism development; GO:0032501 multicellular organismal process; GO:0032502 developmental process; GO:0040003 chitin-based cuticle development; GO:0042335 cuticle development; GO:0048856 anatomical structure development;	GO:0005576 extracellular region; GO:0031012 extracellular matrix;	GO:0005198 structural molecule activity; GO:0005214 structural constituent of chitin-based cuticle; GO:0008010 structural constituent of chitin-based larval cuticle; GO:0042302 structural constituent of cuticle;
A0A6P3DJU1	BD	extracellular	K02260	COX17; cytochrome c oxidase assembly protein subunit 17	map00190 Oxidative phosphorylation; map01100 Metabolic pathways; map04714 Thermogenesis	GO:0000041 transition metal ion transport; GO:0006810 transport; GO:0006811 ion transport; GO:0006812 cation transport; GO:0006825 copper ion transport; GO:0006996 organelle organization; GO:0007005 mitochondrion organization; GO:0008535 respiratory chain complex IV assembly; GO:0009987 cellular process; GO:0016043 cellular component organization; GO:0017004 cytochrome complex assembly; GO:002260…	GO:0005622 intracellular; GO:0005623 cell; GO:0005737 cytoplasm; GO:0005739 mitochondrion; GO:0005740 mitochondrial envelope; GO:0005758 mitochondrial intermembrane space; GO:0031967 organelle envelope; GO:0031970 organelle envelope lumen; GO:0031974 membrane-enclosed lumen; GO:0031975 envelope; GO:0043226 organelle; GO:0043227 membrane-bounded organelle; GO:0043229 intracellular organelle; GO:00…	GO:0005488 binding; GO:0005507 copper ion binding; GO:0016530 metallochaperone activity; GO:0016531 copper chaperone activity; GO:0043167 ion binding; GO:0043169 cation binding; GO:0046872 metal ion binding; GO:0046914 transition metal ion binding; GO:0140104 molecular carrier activity;			O	KOG3496	Cytochrome c oxidase assembly protein/Cu2+ chaperone COX17
A0A6P3UJI5	BD	nucleus	K14946	RBFOX, FOX; RNA binding protein fox-1		GO:0000003 reproduction; GO:0000381 regulation of alternative mRNA splicing, via spliceosome; GO:0002009 morphogenesis of an epithelium; GO:0002165 instar larval or pupal development; GO:0003002 regionalization; GO:0003006 developmental process involved in reproduction; GO:0003008 system process; GO:0006355 regulation of transcription, DNA-templated; GO:0006417 regulation of translation; GO:00072…	GO:0005622 intracellular; GO:0005623 cell; GO:0005634 nucleus; GO:0005737 cytoplasm; GO:0043226 organelle; GO:0043227 membrane-bounded organelle; GO:0043229 intracellular organelle; GO:0043231 intracellular membrane-bounded organelle;	GO:0001067 regulatory region nucleic acid binding; GO:0003676 nucleic acid binding; GO:0003677 DNA binding; GO:0003723 RNA binding; GO:0003729 mRNA binding; GO:0003730 mRNA 3'-UTR binding; GO:0005488 binding; GO:0005515 protein binding; GO:0008134 transcription factor binding; GO:0097159 organic cyclic compound binding; GO:1901363 heterocyclic compound binding;	PF00076	RNA recognition motif. (a.k.a. RRM, RBD, or RNP domain)	A	KOG0125	Ataxin 2-binding protein (RRM superfamily)
A0A6P3DJ48	BD	cytoplasm	K15141	MED28; mediator of RNA polymerase II transcription subunit 28		GO:0006355 regulation of transcription, DNA-templated; GO:0006357 regulation of transcription by RNA polymerase II; GO:0009889 regulation of biosynthetic process; GO:0010468 regulation of gene expression; GO:0010556 regulation of macromolecule biosynthetic process; GO:0019219 regulation of nucleobase-containing compound metabolic process; GO:0019222 regulation of metabolic process; GO:0031323 reg…	GO:0005622 intracellular; GO:0005623 cell; GO:0005634 nucleus; GO:0005654 nucleoplasm; GO:0016592 mediator complex; GO:0031974 membrane-enclosed lumen; GO:0031981 nuclear lumen; GO:0032991 protein-containing complex; GO:0043226 organelle; GO:0043227 membrane-bounded organelle; GO:0043229 intracellular organelle; GO:0043231 intracellular membrane-bounded organelle; GO:0043233 organelle lumen; GO:0…	GO:0003712 transcription coregulator activity; GO:0140110 transcription regulator activity;
A0A6P3U2A9	BD	extracellular
A0A6P3U373	BD	cytoplasm	K16174	MRPS18B, MRPS18-2; small subunit ribosomal protein S18b, mitochondrial	map05203 Viral carcinogenesis	GO:0006412 translation; GO:0006518 peptide metabolic process; GO:0006807 nitrogen compound metabolic process; GO:0008152 metabolic process; GO:0009058 biosynthetic process; GO:0009059 macromolecule biosynthetic process; GO:0009987 cellular process; GO:0010467 gene expression; GO:0019538 protein metabolic process; GO:0032543 mitochondrial translation; GO:0034641 cellular nitrogen compound metaboli…	GO:0000313 organellar ribosome; GO:0000314 organellar small ribosomal subunit; GO:0005622 intracellular; GO:0005623 cell; GO:0005737 cytoplasm; GO:0005739 mitochondrion; GO:0005759 mitochondrial matrix; GO:0005761 mitochondrial ribosome; GO:0005763 mitochondrial small ribosomal subunit; GO:0005840 ribosome; GO:0015935 small ribosomal subunit; GO:0031974 membrane-enclosed lumen; GO:0032991 protein…	GO:0003735 structural constituent of ribosome; GO:0005198 structural molecule activity;			J	KOG4021	Mitochondrial ribosomal protein S18b
A0A6P3DED4	BD	mitochondria	K17403	MRPS24; small subunit ribosomal protein S24		GO:0006412 translation; GO:0006518 peptide metabolic process; GO:0006807 nitrogen compound metabolic process; GO:0008152 metabolic process; GO:0009058 biosynthetic process; GO:0009059 macromolecule biosynthetic process; GO:0009987 cellular process; GO:0010467 gene expression; GO:0019538 protein metabolic process; GO:0032543 mitochondrial translation; GO:0034641 cellular nitrogen compound metaboli…	GO:0000313 organellar ribosome; GO:0000314 organellar small ribosomal subunit; GO:0005622 intracellular; GO:0005623 cell; GO:0005737 cytoplasm; GO:0005739 mitochondrion; GO:0005759 mitochondrial matrix; GO:0005761 mitochondrial ribosome; GO:0005763 mitochondrial small ribosomal subunit; GO:0005840 ribosome; GO:0015935 small ribosomal subunit; GO:0031974 membrane-enclosed lumen; GO:0032991 protein…	GO:0003735 structural constituent of ribosome; GO:0005198 structural molecule activity;
A0A6P5HTJ4	BD	extracellular
A0A6P3DIX1	BD	mitochondria
A0A6P3DA98	BD	nucleus	K13196	DPF2, REQ; zinc finger protein ubi-d4				GO:0005488 binding; GO:0008270 zinc ion binding; GO:0043167 ion binding; GO:0043169 cation binding; GO:0046872 metal ion binding; GO:0046914 transition metal ion binding;	PF00628	PHD-finger	K	KOG1244	Predicted transcription factor Requiem/NEURO-D4
A0A6P3DH49	BD	mitochondria
A0A6P3DEJ9	BD	cytoplasm					GO:0005622 intracellular; GO:0005623 cell; GO:0005634 nucleus; GO:0005654 nucleoplasm; GO:0031974 membrane-enclosed lumen; GO:0031981 nuclear lumen; GO:0043226 organelle; GO:0043227 membrane-bounded organelle; GO:0043229 intracellular organelle; GO:0043231 intracellular membrane-bounded organelle; GO:0043233 organelle lumen; GO:0070013 intracellular organelle lumen;		PF04969	CS domain	S	KOG4379	Uncharacterized conserved protein (tumor antigen CML66 in humans)
A0A6P3DHN3	BD	plasma membrane	K17391	IGF2BP1; insulin-like growth factor 2 mRNA-binding protein 1	map05206 MicroRNAs in cancer						P	KOG2349	Na+:iodide/myo-inositol/multivitamin symporters
A0A6P3DFV5	BD	plasma membrane	K00236	SDHC, SDH3; succinate dehydrogenase (ubiquinone) cytochrome b560 subunit	map00020 Citrate cycle (TCA cycle); map00190 Oxidative phosphorylation; map01100 Metabolic pathways; map01200 Carbon metabolism; map04714 Thermogenesis; map04932 Non-alcoholic fatty liver disease (NAFLD); map05010 Alzheimer disease; map05012 Parkinson disease; map05016 Huntington disease	GO:0006082 organic acid metabolic process; GO:0006091 generation of precursor metabolites and energy; GO:0006099 tricarboxylic acid cycle; GO:0006101 citrate metabolic process; GO:0006119 oxidative phosphorylation; GO:0006121 mitochondrial electron transport, succinate to ubiquinone; GO:0006139 nucleobase-containing compound metabolic process; GO:0006163 purine nucleotide metabolic process; GO:00…	GO:0005622 intracellular; GO:0005623 cell; GO:0005737 cytoplasm; GO:0005739 mitochondrion; GO:0005740 mitochondrial envelope; GO:0005743 mitochondrial inner membrane; GO:0005746 mitochondrial respirasome; GO:0005749 mitochondrial respiratory chain complex II, succinate dehydrogenase complex (ubiquinone); GO:0016020 membrane; GO:0019866 organelle inner membrane; GO:0031090 organelle membrane; GO:0…	GO:0000104 succinate dehydrogenase activity; GO:0003824 catalytic activity; GO:0008177 succinate dehydrogenase (ubiquinone) activity; GO:0016491 oxidoreductase activity; GO:0016627 oxidoreductase activity, acting on the CH-CH group of donors; GO:0016635 oxidoreductase activity, acting on the CH-CH group of donors, quinone or related compound as acceptor;			G	KOG0449	Succinate dehydrogenase, cytochrome b subunit
A0A6P3D7Y3	BD	extracellular				GO:0007275 multicellular organism development; GO:0032501 multicellular organismal process; GO:0032502 developmental process; GO:0040003 chitin-based cuticle development; GO:0042335 cuticle development; GO:0048856 anatomical structure development;	GO:0005576 extracellular region; GO:0031012 extracellular matrix;	GO:0005198 structural molecule activity; GO:0005214 structural constituent of chitin-based cuticle; GO:0008010 structural constituent of chitin-based larval cuticle; GO:0042302 structural constituent of cuticle;
A0A6P3D4B8	BD	extracellular				GO:0002009 morphogenesis of an epithelium; GO:0002165 instar larval or pupal development; GO:0007275 multicellular organism development; GO:0007444 imaginal disc development; GO:0007472 wing disc morphogenesis; GO:0007476 imaginal disc-derived wing morphogenesis; GO:0007552 metamorphosis; GO:0007560 imaginal disc morphogenesis; GO:0009653 anatomical structure morphogenesis; GO:0009791 post-embryo…			PF00059	Lectin C-type domain	TV	KOG4297	C-type lectin
A0A6P3DH09	BD	nucleus	K19527	VPS13D; vacuolar protein sorting-associated protein 13D							U	KOG1809	Vacuolar protein sorting-associated protein
A0A6P5I752	BD	plasma membrane	K17907	ATG9; autophagy-related protein 9	map04136 Autophagy - other; map04137 Mitophagy - animal; map04140 Autophagy - animal	GO:0000045 autophagosome assembly; GO:0000272 polysaccharide catabolic process; GO:0000422 autophagy of mitochondrion; GO:0001894 tissue homeostasis; GO:0001932 regulation of protein phosphorylation; GO:0001934 positive regulation of protein phosphorylation; GO:0002165 instar larval or pupal development; GO:0003008 system process; GO:0005975 carbohydrate metabolic process; GO:0005976 polysacchari…	GO:0000407 phagophore assembly site; GO:0005622 intracellular; GO:0005623 cell; GO:0005737 cytoplasm; GO:0005773 vacuole; GO:0005776 autophagosome; GO:0016020 membrane; GO:0016021 integral component of membrane; GO:0030054 cell junction; GO:0031224 intrinsic component of membrane; GO:0043226 organelle; GO:0043227 membrane-bounded organelle; GO:0043229 intracellular organelle; GO:0043231 intracell…				U	KOG2173	Integral membrane protein
A0A6P3DL55	BD	nucleus
A0A6P3U6S6	BD	plasma membrane	K06497	CD63, MLA1, TSPAN30; CD63 antigen	map04142 Lysosome; map05205 Proteoglycans in cancer						S	KOG3882	Tetraspanin family integral membrane protein
A0A6P3DHS1	BD	cytoplasm	K23490	CYB5; cytochrome b5					PF00173	Cytochrome b5-like Heme/Steroid binding domain	C	KOG0537	Cytochrome b5
A0A6P3TUC4	BD	nucleus	K14943	MBNL; muscleblind		GO:0000003 reproduction; GO:0000381 regulation of alternative mRNA splicing, via spliceosome; GO:0001654 eye development; GO:0001745 compound eye morphogenesis; GO:0001751 compound eye photoreceptor cell differentiation; GO:0001754 eye photoreceptor cell differentiation; GO:0006915 apoptotic process; GO:0006996 organelle organization; GO:0007275 multicellular organism development; GO:0007399 nerv…	GO:0005622 intracellular; GO:0005623 cell; GO:0005634 nucleus; GO:0005737 cytoplasm; GO:0030016 myofibril; GO:0030017 sarcomere; GO:0030018 Z disc; GO:0031672 A band; GO:0031673 H zone; GO:0031674 I band; GO:0043226 organelle; GO:0043227 membrane-bounded organelle; GO:0043228 non-membrane-bounded organelle; GO:0043229 intracellular organelle; GO:0043231 intracellular membrane-bounded organelle; G…	GO:0003676 nucleic acid binding; GO:0003677 DNA binding; GO:0005488 binding; GO:0097159 organic cyclic compound binding; GO:1901363 heterocyclic compound binding;			K	KOG2494	C3H1-type Zn-finger protein
A0A6P3DG43	BD	extracellular
A0A6P3D4B3	BD	extracellular	K14001	SIL1, SLS1; nucleotide exchange factor SIL1	map04141 Protein processing in endoplasmic reticulum	GO:0006605 protein targeting; GO:0006612 protein targeting to membrane; GO:0006613 cotranslational protein targeting to membrane; GO:0006614 SRP-dependent cotranslational protein targeting to membrane; GO:0006616 SRP-dependent cotranslational protein targeting to membrane, translocation; GO:0006810 transport; GO:0006886 intracellular protein transport; GO:0008104 protein localization; GO:0015031 …	GO:0005622 intracellular; GO:0005623 cell; GO:0005737 cytoplasm; GO:0005783 endoplasmic reticulum; GO:0012505 endomembrane system; GO:0043226 organelle; GO:0043227 membrane-bounded organelle; GO:0043229 intracellular organelle; GO:0043231 intracellular membrane-bounded organelle;				O	KOG2160	Armadillo/beta-catenin-like repeat-containing protein
A0A6P3DC59	BD	extracellular							PF01395	PBP/GOBP family
A0A6P3DE25	BD	mitochondria
A0A6P3DII1	BD	cytoplasm	K18157	TMEM126A; transmembrane protein 126A
A0A6P3DC63	BD	cytoskeleton	K19583	GK5; putative glycerol kinase 5 [EC:2.7.1.30]		GO:0005975 carbohydrate metabolic process; GO:0006066 alcohol metabolic process; GO:0006071 glycerol metabolic process; GO:0006072 glycerol-3-phosphate metabolic process; GO:0006629 lipid metabolic process; GO:0006638 neutral lipid metabolic process; GO:0006639 acylglycerol metabolic process; GO:0006641 triglyceride metabolic process; GO:0006793 phosphorus metabolic process; GO:0006796 phosphate-…	GO:0005622 intracellular; GO:0005623 cell; GO:0005737 cytoplasm; GO:0005739 mitochondrion; GO:0043226 organelle; GO:0043227 membrane-bounded organelle; GO:0043229 intracellular organelle; GO:0043231 intracellular membrane-bounded organelle;		PF00370; PF02782	FGGY family of carbohydrate kinases, N-terminal domain; FGGY family of carbohydrate kinases, C-terminal domain	G	KOG2517	Ribulose kinase and related carbohydrate kinases
A0A6P5HWK2	BDT	cytoplasm	K17501	PPM1E, POPX1; protein phosphatase 1E [EC:3.1.3.16]		GO:0006464 cellular protein modification process; GO:0006470 protein dephosphorylation; GO:0006793 phosphorus metabolic process; GO:0006796 phosphate-containing compound metabolic process; GO:0006807 nitrogen compound metabolic process; GO:0008152 metabolic process; GO:0009987 cellular process; GO:0016311 dephosphorylation; GO:0019538 protein metabolic process; GO:0036211 protein modification pro…	GO:0005622 intracellular; GO:0005623 cell; GO:0005634 nucleus; GO:0005737 cytoplasm; GO:0043226 organelle; GO:0043227 membrane-bounded organelle; GO:0043229 intracellular organelle; GO:0043231 intracellular membrane-bounded organelle;	GO:0003824 catalytic activity; GO:0004721 phosphoprotein phosphatase activity; GO:0004722 protein serine/threonine phosphatase activity; GO:0016787 hydrolase activity; GO:0016788 hydrolase activity, acting on ester bonds; GO:0016791 phosphatase activity; GO:0042578 phosphoric ester hydrolase activity; GO:0140096 catalytic activity, acting on a protein;			T	KOG0698	Serine/threonine protein phosphatase
A0A6P9FR62	BDT	extracellular					GO:0005576 extracellular region; GO:0005615 extracellular space;				I	KOG4338	Predicted lipoprotein
A0A6P3U9G4	BDT	peroxisome				GO:0003007 heart morphogenesis; GO:0007043 cell-cell junction assembly; GO:0007155 cell adhesion; GO:0007163 establishment or maintenance of cell polarity; GO:0007272 ensheathment of neurons; GO:0007275 multicellular organism development; GO:0007399 nervous system development; GO:0007507 heart development; GO:0008366 axon ensheathment; GO:0009653 anatomical structure morphogenesis; GO:0009887 ani…	GO:0005911 cell-cell junction; GO:0005918 septate junction; GO:0030054 cell junction; GO:0043296 apical junction complex; GO:0070160 tight junction;		PF13927; PF13895; PF00041	Immunoglobulin domain; Immunoglobulin domain; Fibronectin type III domain	T	KOG3513	Neural cell adhesion molecule L1
A0A6P5I436	BDT	nucleus	K15559	RTT103; regulator of Ty1 transposition protein 103							A	KOG2669	Regulator of nuclear mRNA
A0A6P3DID1	BDT	cytoplasm	K02907	RP-L30, MRPL30, rpmD; large subunit ribosomal protein L30	map03010 Ribosome				PF00327	Ribosomal protein L30p/L7e	J	KOG4799	Mitochondrial ribosomal protein L30
A0A6P3UG85	BDT	cytoplasm	K01581	E4.1.1.17, ODC1, speC, speF; ornithine decarboxylase [EC:4.1.1.17]	map00330 Arginine and proline metabolism; map00480 Glutathione metabolism; map01100 Metabolic pathways	GO:0006082 organic acid metabolic process; GO:0006520 cellular amino acid metabolic process; GO:0006576 cellular biogenic amine metabolic process; GO:0006591 ornithine metabolic process; GO:0006595 polyamine metabolic process; GO:0006596 polyamine biosynthetic process; GO:0006807 nitrogen compound metabolic process; GO:0008152 metabolic process; GO:0009058 biosynthetic process; GO:0009308 amine m…	GO:0005622 intracellular; GO:0005623 cell; GO:0005737 cytoplasm;	GO:0003824 catalytic activity; GO:0004586 ornithine decarboxylase activity; GO:0016829 lyase activity; GO:0016830 carbon-carbon lyase activity; GO:0016831 carboxy-lyase activity;	PF02784; PF00278	Pyridoxal-dependent decarboxylase, pyridoxal binding domain; Pyridoxal-dependent decarboxylase, C-terminal sheet domain	E	KOG0622	Ornithine decarboxylase
A0A6P3U5R6	BDT	mitochondria	K12605	CNOT2, NOT2; CCR4-NOT transcription complex subunit 2	map03018 RNA degradation	GO:0000288 nuclear-transcribed mRNA catabolic process, deadenylation-dependent decay; GO:0000956 nuclear-transcribed mRNA catabolic process; GO:0006139 nucleobase-containing compound metabolic process; GO:0006351 transcription, DNA-templated; GO:0006355 regulation of transcription, DNA-templated; GO:0006401 RNA catabolic process; GO:0006402 mRNA catabolic process; GO:0006417 regulation of transla…	GO:0000932 P-body; GO:0005622 intracellular; GO:0005623 cell; GO:0005634 nucleus; GO:0005737 cytoplasm; GO:0030014 CCR4-NOT complex; GO:0030015 CCR4-NOT core complex; GO:0032991 protein-containing complex; GO:0035770 ribonucleoprotein granule; GO:0036464 cytoplasmic ribonucleoprotein granule; GO:0043226 organelle; GO:0043227 membrane-bounded organelle; GO:0043228 non-membrane-bounded organelle; G…	GO:0000175 3'-5'-exoribonuclease activity; GO:0003824 catalytic activity; GO:0004518 nuclease activity; GO:0004527 exonuclease activity; GO:0004532 exoribonuclease activity; GO:0004535 poly(A)-specific ribonuclease activity; GO:0004540 ribonuclease activity; GO:0005488 binding; GO:0005515 protein binding; GO:0008408 3'-5' exonuclease activity; GO:0016787 hydrolase activity; GO:0016788 hydrolase a…			DK	KOG2151	Predicted transcriptional regulator
A0A6P3DDY0	BDT	plasma membrane	K08074	ADPGK; ADP-dependent glucokinase [EC:2.7.1.147]	map00010 Glycolysis / Gluconeogenesis; map01100 Metabolic pathways; map01200 Carbon metabolism						G	KOG4184	Predicted sugar kinase
A0A6P5HZZ5	BDT	cytoplasm	K13298	PDE11; dual 3',5'-cyclic-AMP and -GMP phosphodiesterase 11 [EC:3.1.4.17 3.1.4.35]	map00230 Purine metabolism; map01100 Metabolic pathways; map04934 Cushing syndrome; map05032 Morphine addiction	GO:0006139 nucleobase-containing compound metabolic process; GO:0006163 purine nucleotide metabolic process; GO:0006725 cellular aromatic compound metabolic process; GO:0006753 nucleoside phosphate metabolic process; GO:0006793 phosphorus metabolic process; GO:0006796 phosphate-containing compound metabolic process; GO:0006807 nitrogen compound metabolic process; GO:0008152 metabolic process; GO:…		GO:0003824 catalytic activity; GO:0004112 cyclic-nucleotide phosphodiesterase activity; GO:0004114 3',5'-cyclic-nucleotide phosphodiesterase activity; GO:0004115 3',5'-cyclic-AMP phosphodiesterase activity; GO:0008081 phosphoric diester hydrolase activity; GO:0016787 hydrolase activity; GO:0016788 hydrolase activity, acting on ester bonds; GO:0042578 phosphoric ester hydrolase activity; GO:004755…	PF01590; PF00233	GAF domain; 3'5'-cyclic nucleotide phosphodiesterase	T	KOG3689	Cyclic nucleotide phosphodiesterase
A0A6P5HPU5	BDT	plasma membrane				GO:0006629 lipid metabolic process; GO:0006638 neutral lipid metabolic process; GO:0006639 acylglycerol metabolic process; GO:0006641 triglyceride metabolic process; GO:0008152 metabolic process; GO:0008610 lipid biosynthetic process; GO:0009058 biosynthetic process; GO:0009987 cellular process; GO:0019432 triglyceride biosynthetic process; GO:0044237 cellular metabolic process; GO:0044238 primar…	GO:0005623 cell; GO:0005886 plasma membrane; GO:0016020 membrane; GO:0071944 cell periphery;	GO:0003824 catalytic activity; GO:0004144 diacylglycerol O-acyltransferase activity; GO:0008374 O-acyltransferase activity; GO:0016411 acylglycerol O-acyltransferase activity; GO:0016740 transferase activity; GO:0016746 transferase activity, transferring acyl groups; GO:0016747 transferase activity, transferring acyl groups other than amino-acyl groups; GO:0047196 long-chain-alcohol O-fatty-acylt…
A0A6P3DE92	BDT	mitochondria	K02134	ATPeF1D, ATP5D, ATP16; F-type H+-transporting ATPase subunit delta	map00190 Oxidative phosphorylation; map01100 Metabolic pathways; map04714 Thermogenesis; map05010 Alzheimer disease; map05012 Parkinson disease; map05016 Huntington disease	GO:0006139 nucleobase-containing compound metabolic process; GO:0006163 purine nucleotide metabolic process; GO:0006164 purine nucleotide biosynthetic process; GO:0006725 cellular aromatic compound metabolic process; GO:0006753 nucleoside phosphate metabolic process; GO:0006754 ATP biosynthetic process; GO:0006793 phosphorus metabolic process; GO:0006796 phosphate-containing compound metabolic pr…	GO:0000275 mitochondrial proton-transporting ATP synthase complex, catalytic sector F(1); GO:0005622 intracellular; GO:0005623 cell; GO:0005737 cytoplasm; GO:0005739 mitochondrion; GO:0005740 mitochondrial envelope; GO:0005743 mitochondrial inner membrane; GO:0005753 mitochondrial proton-transporting ATP synthase complex; GO:0016020 membrane; GO:0016469 proton-transporting two-sector ATPase compl…		PF02823	ATP synthase, Delta/Epsilon chain, beta-sandwich domain	C	KOG1758	Mitochondrial F1F0-ATP synthase, subunit delta/ATP16
A0A6P3DES9	BDT	peroxisome				GO:0000902 cell morphogenesis; GO:0000904 cell morphogenesis involved in differentiation; GO:0007275 multicellular organism development; GO:0007399 nervous system development; GO:0007409 axonogenesis; GO:0009653 anatomical structure morphogenesis; GO:0009987 cellular process; GO:0016043 cellular component organization; GO:0022008 neurogenesis; GO:0030030 cell projection organization; GO:0030154 c…					S	KOG0619	FOG: Leucine rich repeat
A0A6P3U444	BDT	plasma membrane	K00699	UGT; glucuronosyltransferase [EC:2.4.1.17]	map00040 Pentose and glucuronate interconversions; map00053 Ascorbate and aldarate metabolism; map00140 Steroid hormone biosynthesis; map00830 Retinol metabolism; map00860 Porphyrin and chlorophyll metabolism; map00980 Metabolism of xenobiotics by cytochrome P450; map00982 Drug metabolism - cytochrome P450; map00983 Drug metabolism - other enzymes; map01100 Metabolic pathways; map05204 Chemical c…						G	KOG1192	UDP-glucuronosyl and UDP-glucosyl transferase
A0A6P3TN34	BDT	cytoplasm	K01580	E4.1.1.15, gadB, gadA, GAD; glutamate decarboxylase [EC:4.1.1.15]	map00250 Alanine, aspartate and glutamate metabolism; map00410 beta-Alanine metabolism; map00430 Taurine and hypotaurine metabolism; map00650 Butanoate metabolism; map01100 Metabolic pathways; map04727 GABAergic synapse; map04940 Type I diabetes mellitus				PF00282	Pyridoxal-dependent decarboxylase conserved domain	E	KOG0629	Glutamate decarboxylase and related proteins
A0A6P3U8P5	BDT	extracellular	K14999	CYP6; cytochrome P450 family 6 [EC:1.14.-.-]					PF00067	Cytochrome P450	Q	KOG0158	Cytochrome P450 CYP3/CYP5/CYP6/CYP9 subfamilies
A0A6P3TZN7	BDT	nucleus	K03124	TFIIB, GTF2B, SUA7, tfb; transcription initiation factor TFIIB	map03022 Basal transcription factors; map05203 Viral carcinogenesis	GO:0001173 DNA-templated transcriptional start site selection; GO:0001174 transcriptional start site selection at RNA polymerase II promoter; GO:0006139 nucleobase-containing compound metabolic process; GO:0006351 transcription, DNA-templated; GO:0006352 DNA-templated transcription, initiation; GO:0006355 regulation of transcription, DNA-templated; GO:0006357 regulation of transcription by RNA po…	GO:0005622 intracellular; GO:0005623 cell; GO:0005634 nucleus; GO:0032991 protein-containing complex; GO:0032993 protein-DNA complex; GO:0043226 organelle; GO:0043227 membrane-bounded organelle; GO:0043229 intracellular organelle; GO:0043231 intracellular membrane-bounded organelle; GO:0097550 transcription preinitiation complex;	GO:0005488 binding; GO:0005515 protein binding; GO:0008134 transcription factor binding;	PF08271; PF00382	TFIIB zinc-binding; Transcription factor TFIIB repeat	K	KOG1597	Transcription initiation factor TFIIB
A0A6P3U4E3	BDT	cytoskeleton	K06103	CASK; calcium/calmodulin-dependent serine protein kinase [EC:2.7.11.1]		GO:0000003 reproduction; GO:0001505 regulation of neurotransmitter levels; GO:0001667 ameboidal-type cell migration; GO:0002064 epithelial cell development; GO:0002065 columnar/cuboidal epithelial cell differentiation; GO:0002066 columnar/cuboidal epithelial cell development; GO:0003006 developmental process involved in reproduction; GO:0003008 system process; GO:0006810 transport; GO:0006836 neu…	GO:0005623 cell; GO:0030424 axon; GO:0031594 neuromuscular junction; GO:0042995 cell projection; GO:0043005 neuron projection; GO:0043195 terminal bouton; GO:0043679 axon terminus; GO:0044306 neuron projection terminus; GO:0045202 synapse; GO:0061174 type I terminal bouton; GO:0098793 presynapse; GO:0120025 plasma membrane bounded cell projection; GO:0150034 distal axon;	GO:0005102 signaling receptor binding; GO:0005488 binding; GO:0005515 protein binding; GO:0042043 neurexin family protein binding;	PF00069; PF02828; PF00595; PF07653; PF00625	Protein kinase domain; L27 domain; PDZ domain (Also known as DHR or GLGF); Variant SH3 domain; Guanylate kinase	T	KOG0609	Calcium/calmodulin-dependent serine protein kinase/membrane-associated guanylate kinase
A0A6P3UHK8	BDT	plasma membrane	K05850	ATP2B; P-type Ca2+ transporter type 2B [EC:7.2.2.10]	map04020 Calcium signaling pathway; map04022 cGMP-PKG signaling pathway; map04024 cAMP signaling pathway; map04261 Adrenergic signaling in cardiomyocytes; map04925 Aldosterone synthesis and secretion; map04961 Endocrine and other factor-regulated calcium reabsorption; map04970 Salivary secretion; map04972 Pancreatic secretion; map04978 Mineral absorption	GO:0006810 transport; GO:0006811 ion transport; GO:0006812 cation transport; GO:0006816 calcium ion transport; GO:0006873 cellular ion homeostasis; GO:0006874 cellular calcium ion homeostasis; GO:0006875 cellular metal ion homeostasis; GO:0009987 cellular process; GO:0019725 cellular homeostasis; GO:0030001 metal ion transport; GO:0030003 cellular cation homeostasis; GO:0034220 ion transmembrane …	GO:0005622 intracellular; GO:0005623 cell; GO:0005886 plasma membrane; GO:0005887 integral component of plasma membrane; GO:0016020 membrane; GO:0016021 integral component of membrane; GO:0031224 intrinsic component of membrane; GO:0031226 intrinsic component of plasma membrane; GO:0043226 organelle; GO:0043227 membrane-bounded organelle; GO:0043229 intracellular organelle; GO:0043231 intracellul…	GO:0003824 catalytic activity; GO:0005215 transporter activity; GO:0005388 calcium transmembrane transporter activity, phosphorylative mechanism; GO:0008324 cation transmembrane transporter activity; GO:0015075 ion transmembrane transporter activity; GO:0015085 calcium ion transmembrane transporter activity; GO:0015318 inorganic molecular entity transmembrane transporter activity; GO:0015399 prim…	PF00690; PF08282	Cation transporter/ATPase, N-terminus; haloacid dehalogenase-like hydrolase	P	KOG0204	Calcium transporting ATPase
A0A6P5IB30	BDT	plasma membrane							PF07714	Protein tyrosine kinase	T	KOG4258	Insulin/growth factor receptor (contains protein kinase domain)
A0A6P3DB23	BDT	cytoplasm	K20293	COG6, COD2; conserved oligomeric Golgi complex subunit 6		GO:0006810 transport; GO:0006891 intra-Golgi vesicle-mediated transport; GO:0016192 vesicle-mediated transport; GO:0048193 Golgi vesicle transport; GO:0051179 localization; GO:0051234 establishment of localization;	GO:0005622 intracellular; GO:0005623 cell; GO:0005737 cytoplasm; GO:0005794 Golgi apparatus; GO:0012505 endomembrane system; GO:0017119 Golgi transport complex; GO:0032991 protein-containing complex; GO:0043226 organelle; GO:0043227 membrane-bounded organelle; GO:0043229 intracellular organelle; GO:0043231 intracellular membrane-bounded organelle; GO:0099023 vesicle tethering complex;				S	KOG3758	Uncharacterized conserved protein
A0A6P3U549	BDT	extracellular	K14999	CYP6; cytochrome P450 family 6 [EC:1.14.-.-]					PF00067	Cytochrome P450	Q	KOG0158	Cytochrome P450 CYP3/CYP5/CYP6/CYP9 subfamilies
A0A6P3DBK6	BDT	nucleus	K12823	DDX5, DBP2; ATP-dependent RNA helicase DDX5/DBP2 [EC:3.6.4.13]	map03040 Spliceosome; map05202 Transcriptional misregulation in cancer; map05205 Proteoglycans in cancer	GO:0000375 RNA splicing, via transesterification reactions; GO:0000377 RNA splicing, via transesterification reactions with bulged adenosine as nucleophile; GO:0000398 mRNA splicing, via spliceosome; GO:0006139 nucleobase-containing compound metabolic process; GO:0006355 regulation of transcription, DNA-templated; GO:0006396 RNA processing; GO:0006397 mRNA processing; GO:0006725 cellular aromatic…	GO:0005622 intracellular; GO:0005623 cell; GO:0005634 nucleus; GO:0005730 nucleolus; GO:0005737 cytoplasm; GO:0031974 membrane-enclosed lumen; GO:0031981 nuclear lumen; GO:0043226 organelle; GO:0043227 membrane-bounded organelle; GO:0043228 non-membrane-bounded organelle; GO:0043229 intracellular organelle; GO:0043231 intracellular membrane-bounded organelle; GO:0043232 intracellular non-membrane…	GO:0003724 RNA helicase activity; GO:0003824 catalytic activity; GO:0004386 helicase activity; GO:0008186 RNA-dependent ATPase activity; GO:0016462 pyrophosphatase activity; GO:0016787 hydrolase activity; GO:0016817 hydrolase activity, acting on acid anhydrides; GO:0016818 hydrolase activity, acting on acid anhydrides, in phosphorus-containing anhydrides; GO:0016887 ATPase activity; GO:0017111 nu…	PF00270	DEAD/DEAH box helicase	A	KOG0331	ATP-dependent RNA helicase
A0A6P3U8R2	BDT	cytoplasm	K01580	E4.1.1.15, gadB, gadA, GAD; glutamate decarboxylase [EC:4.1.1.15]	map00250 Alanine, aspartate and glutamate metabolism; map00410 beta-Alanine metabolism; map00430 Taurine and hypotaurine metabolism; map00650 Butanoate metabolism; map01100 Metabolic pathways; map04727 GABAergic synapse; map04940 Type I diabetes mellitus	GO:0001505 regulation of neurotransmitter levels; GO:0003008 system process; GO:0006082 organic acid metabolic process; GO:0006520 cellular amino acid metabolic process; GO:0006536 glutamate metabolic process; GO:0006538 glutamate catabolic process; GO:0006807 nitrogen compound metabolic process; GO:0007275 multicellular organism development; GO:0007399 nervous system development; GO:0007416 syna…		GO:0003824 catalytic activity; GO:0004351 glutamate decarboxylase activity; GO:0016829 lyase activity; GO:0016830 carbon-carbon lyase activity; GO:0016831 carboxy-lyase activity;	PF00282	Pyridoxal-dependent decarboxylase conserved domain	E	KOG0629	Glutamate decarboxylase and related proteins
A0A6P3UDE8	BDT	nucleus									Z	KOG2842	Interferon-related protein PC4 like
A0A6P3D596	BDT	cytoplasm	K20279	SYNJ; synaptojanin [EC:3.1.3.36]	map00562 Inositol phosphate metabolism; map01100 Metabolic pathways; map04070 Phosphatidylinositol signaling system	GO:0006629 lipid metabolic process; GO:0006644 phospholipid metabolic process; GO:0006650 glycerophospholipid metabolic process; GO:0006793 phosphorus metabolic process; GO:0006796 phosphate-containing compound metabolic process; GO:0006810 transport; GO:0006897 endocytosis; GO:0008152 metabolic process; GO:0009893 positive regulation of metabolic process; GO:0009894 regulation of catabolic proce…	GO:0000323 lytic vacuole; GO:0005622 intracellular; GO:0005623 cell; GO:0005737 cytoplasm; GO:0005764 lysosome; GO:0005767 secondary lysosome; GO:0005773 vacuole; GO:0005776 autophagosome; GO:0012506 vesicle membrane; GO:0016020 membrane; GO:0030424 axon; GO:0031090 organelle membrane; GO:0031982 vesicle; GO:0042995 cell projection; GO:0043005 neuron projection; GO:0043195 terminal bouton; GO:004…	GO:0003824 catalytic activity; GO:0004438 phosphatidylinositol-3-phosphatase activity; GO:0004439 phosphatidylinositol-4,5-bisphosphate 5-phosphatase activity; GO:0016787 hydrolase activity; GO:0016788 hydrolase activity, acting on ester bonds; GO:0016791 phosphatase activity; GO:0034593 phosphatidylinositol bisphosphate phosphatase activity; GO:0034595 phosphatidylinositol phosphate 5-phosphatas…	PF03372; PF08952	Endonuclease/Exonuclease/phosphatase family; Domain of unknown function (DUF1866)	T	KOG0566	Inositol-1,4,5-triphosphate 5-phosphatase (synaptojanin), INP51/INP52/INP53 family
A0A6P3U595	BDT	mitochondria	K07203	MTOR, FRAP, TOR; serine/threonine-protein kinase mTOR [EC:2.7.11.1]	map01521 EGFR tyrosine kinase inhibitor resistance; map01522 Endocrine resistance; map04012 ErbB signaling pathway; map04066 HIF-1 signaling pathway; map04072 Phospholipase D signaling pathway; map04136 Autophagy - other; map04140 Autophagy - animal; map04150 mTOR signaling pathway; map04151 PI3K-Akt signaling pathway; map04152 AMPK signaling pathway; map04211 Longevity regulating pathway; map042…	GO:0000003 reproduction; GO:0000768 syncytium formation by plasma membrane fusion; GO:0000902 cell morphogenesis; GO:0000904 cell morphogenesis involved in differentiation; GO:0001558 regulation of cell growth; GO:0001763 morphogenesis of a branching structure; GO:0001932 regulation of protein phosphorylation; GO:0001934 positive regulation of protein phosphorylation; GO:0002009 morphogenesis of …	GO:0005622 intracellular; GO:0005623 cell; GO:0005634 nucleus; GO:0031931 TORC1 complex; GO:0031932 TORC2 complex; GO:0032991 protein-containing complex; GO:0038201 TOR complex; GO:0043226 organelle; GO:0043227 membrane-bounded organelle; GO:0043229 intracellular organelle; GO:0043231 intracellular membrane-bounded organelle;	GO:0003824 catalytic activity; GO:0004672 protein kinase activity; GO:0004674 protein serine/threonine kinase activity; GO:0005488 binding; GO:0005515 protein binding; GO:0016301 kinase activity; GO:0016740 transferase activity; GO:0016772 transferase activity, transferring phosphorus-containing groups; GO:0016773 phosphotransferase activity, alcohol group as acceptor; GO:0043621 protein self-ass…	PF08771	Rapamycin binding domain	L	KOG0891	DNA-dependent protein kinase
A0A6P3UHZ9	BDT	mitochondria	K00623	CHAT; choline O-acetyltransferase [EC:2.3.1.6]	map00564 Glycerophospholipid metabolism; map04725 Cholinergic synapse	GO:0001505 regulation of neurotransmitter levels; GO:0006807 nitrogen compound metabolic process; GO:0007154 cell communication; GO:0007267 cell-cell signaling; GO:0007268 chemical synaptic transmission; GO:0007274 neuromuscular synaptic transmission; GO:0008152 metabolic process; GO:0008291 acetylcholine metabolic process; GO:0008292 acetylcholine biosynthetic process; GO:0009058 biosynthetic pr…	GO:0005622 intracellular; GO:0005623 cell; GO:0005634 nucleus; GO:0005737 cytoplasm; GO:0005829 cytosol; GO:0043226 organelle; GO:0043227 membrane-bounded organelle; GO:0043229 intracellular organelle; GO:0043231 intracellular membrane-bounded organelle;	GO:0003824 catalytic activity; GO:0004102 choline O-acetyltransferase activity; GO:0008374 O-acyltransferase activity; GO:0016407 acetyltransferase activity; GO:0016413 O-acetyltransferase activity; GO:0016740 transferase activity; GO:0016746 transferase activity, transferring acyl groups; GO:0016747 transferase activity, transferring acyl groups other than amino-acyl groups;			I	KOG3717	Carnitine O-acyltransferase CRAT
A0A6P3U4V0	BDT	mitochondria	K00164	OGDH, sucA; 2-oxoglutarate dehydrogenase E1 component [EC:1.2.4.2]	map00020 Citrate cycle (TCA cycle); map01100 Metabolic pathways; map01200 Carbon metabolism	GO:0006082 organic acid metabolic process; GO:0006091 generation of precursor metabolites and energy; GO:0006099 tricarboxylic acid cycle; GO:0006101 citrate metabolic process; GO:0008152 metabolic process; GO:0009060 aerobic respiration; GO:0009987 cellular process; GO:0015980 energy derivation by oxidation of organic compounds; GO:0016999 antibiotic metabolic process; GO:0017144 drug metabolic …	GO:0005622 intracellular; GO:0005623 cell; GO:0005737 cytoplasm; GO:0005739 mitochondrion; GO:0005759 mitochondrial matrix; GO:0005947 mitochondrial alpha-ketoglutarate dehydrogenase complex; GO:0009353 mitochondrial oxoglutarate dehydrogenase complex; GO:0030062 mitochondrial tricarboxylic acid cycle enzyme complex; GO:0031974 membrane-enclosed lumen; GO:0032991 protein-containing complex; GO:00…	GO:0003824 catalytic activity; GO:0004591 oxoglutarate dehydrogenase (succinyl-transferring) activity; GO:0016491 oxidoreductase activity; GO:0016624 oxidoreductase activity, acting on the aldehyde or oxo group of donors, disulfide as acceptor; GO:0016903 oxidoreductase activity, acting on the aldehyde or oxo group of donors;	PF02779	Transketolase, pyrimidine binding domain	G	KOG0450	2-oxoglutarate dehydrogenase, E1 subunit
A0A6P3U5D7	BDT	cytoplasm	K14326	UPF1, RENT1; regulator of nonsense transcripts 1 [EC:3.6.4.-]	map03013 RNA transport; map03015 mRNA surveillance pathway	GO:0000184 nuclear-transcribed mRNA catabolic process, nonsense-mediated decay; GO:0000956 nuclear-transcribed mRNA catabolic process; GO:0001666 response to hypoxia; GO:0006139 nucleobase-containing compound metabolic process; GO:0006401 RNA catabolic process; GO:0006402 mRNA catabolic process; GO:0006725 cellular aromatic compound metabolic process; GO:0006807 nitrogen compound metabolic proces…			PF09416; PF13086; PF13087	RNA helicase (UPF2 interacting domain); AAA domain; AAA domain	L	KOG1802	RNA helicase nonsense mRNA reducing factor (pNORF1)
A0A6P3D672	BDT	mitochondria	K01596	E4.1.1.32, pckA, PCK; phosphoenolpyruvate carboxykinase (GTP) [EC:4.1.1.32]	map00010 Glycolysis / Gluconeogenesis; map00020 Citrate cycle (TCA cycle); map00620 Pyruvate metabolism; map01100 Metabolic pathways; map03320 PPAR signaling pathway; map04068 FoxO signaling pathway; map04151 PI3K-Akt signaling pathway; map04152 AMPK signaling pathway; map04910 Insulin signaling pathway; map04920 Adipocytokine signaling pathway; map04922 Glucagon signaling pathway; map04931 Insul…	GO:0005975 carbohydrate metabolic process; GO:0005996 monosaccharide metabolic process; GO:0006006 glucose metabolic process; GO:0006094 gluconeogenesis; GO:0008152 metabolic process; GO:0009058 biosynthetic process; GO:0016051 carbohydrate biosynthetic process; GO:0019318 hexose metabolic process; GO:0019319 hexose biosynthetic process; GO:0044238 primary metabolic process; GO:0044281 small mole…	GO:0005622 intracellular; GO:0005623 cell; GO:0005737 cytoplasm; GO:0005739 mitochondrion; GO:0043226 organelle; GO:0043227 membrane-bounded organelle; GO:0043229 intracellular organelle; GO:0043231 intracellular membrane-bounded organelle;	GO:0003824 catalytic activity; GO:0004611 phosphoenolpyruvate carboxykinase activity; GO:0004613 phosphoenolpyruvate carboxykinase (GTP) activity; GO:0016829 lyase activity; GO:0016830 carbon-carbon lyase activity; GO:0016831 carboxy-lyase activity;	PF00821	Phosphoenolpyruvate carboxykinase	C	KOG3749	Phosphoenolpyruvate carboxykinase
A0A6P3D9S6	BDT	nucleus	K09560	ST13; suppressor of tumorigenicity protein 13		GO:0006457 protein folding; GO:0006458 'de novo' protein folding; GO:0009987 cellular process; GO:0051084 'de novo' posttranslational protein folding; GO:0051085 chaperone cofactor-dependent protein refolding; GO:0061077 chaperone-mediated protein folding;	GO:0005622 intracellular; GO:0005623 cell; GO:0005737 cytoplasm; GO:0005829 cytosol; GO:0032991 protein-containing complex;	GO:0005488 binding; GO:0005515 protein binding; GO:0030544 Hsp70 protein binding; GO:0031072 heat shock protein binding; GO:0051087 chaperone binding;			OT	KOG1308	Hsp70-interacting protein Hip/Transient component of progesterone receptor complexes and an Hsp70-binding protein
A0A6P5HV26	BDT	extracellular	K19897	FAS1; fasciclin 1		GO:0000902 cell morphogenesis; GO:0000904 cell morphogenesis involved in differentiation; GO:0006928 movement of cell or subcellular component; GO:0006935 chemotaxis; GO:0007155 cell adhesion; GO:0007156 homophilic cell adhesion via plasma membrane adhesion molecules; GO:0007275 multicellular organism development; GO:0007399 nervous system development; GO:0007409 axonogenesis; GO:0007411 axon gui…	GO:0005576 extracellular region; GO:0005615 extracellular space; GO:0005623 cell; GO:0005886 plasma membrane; GO:0016020 membrane; GO:0071944 cell periphery;	GO:0005488 binding; GO:0005515 protein binding; GO:0050839 cell adhesion molecule binding;	PF02469	Fasciclin domain	MW	KOG1437	Fasciclin and related adhesion glycoproteins
A0A6P3U4M1	BDT	cytoplasm	K08834	MYO3, DFNB30; myosin III [EC:2.7.11.1]	map04745 Phototransduction - fly				PF00069; PF00063	Protein kinase domain; Myosin head (motor domain)	Z	KOG4229	Myosin VII, myosin IXB and related myosins
A0A6P3TXY0	BDT	plasma membrane				GO:0000003 reproduction; GO:0003008 system process; GO:0006810 transport; GO:0006811 ion transport; GO:0006812 cation transport; GO:0006816 calcium ion transport; GO:0006950 response to stress; GO:0007600 sensory perception; GO:0007610 behavior; GO:0007617 mating behavior; GO:0007618 mating; GO:0007619 courtship behavior; GO:0007620 copulation; GO:0007626 locomotory behavior; GO:0007631 feeding b…	GO:0016020 membrane; GO:0016021 integral component of membrane; GO:0031224 intrinsic component of membrane; GO:0032991 protein-containing complex; GO:0034702 ion channel complex; GO:0034703 cation channel complex; GO:0034704 calcium channel complex; GO:0098796 membrane protein complex; GO:1902495 transmembrane transporter complex; GO:1990351 transporter complex;	GO:0005215 transporter activity; GO:0005216 ion channel activity; GO:0005227 calcium activated cation channel activity; GO:0005261 cation channel activity; GO:0005262 calcium channel activity; GO:0008324 cation transmembrane transporter activity; GO:0015075 ion transmembrane transporter activity; GO:0015085 calcium ion transmembrane transporter activity; GO:0015267 channel activity; GO:0015318 in…			S	KOG0510	Ankyrin repeat protein
A0A6P3DGV8	BDT	nucleus	K04372	MKNK, MNK; MAP kinase interacting serine/threonine kinase [EC:2.7.11.1]	map04010 MAPK signaling pathway; map04066 HIF-1 signaling pathway; map04910 Insulin signaling pathway	GO:0001932 regulation of protein phosphorylation; GO:0001934 positive regulation of protein phosphorylation; GO:0006464 cellular protein modification process; GO:0006468 protein phosphorylation; GO:0006793 phosphorus metabolic process; GO:0006796 phosphate-containing compound metabolic process; GO:0006807 nitrogen compound metabolic process; GO:0007017 microtubule-based process; GO:0008152 metabo…	GO:0005622 intracellular; GO:0005623 cell; GO:0005634 nucleus; GO:0005635 nuclear envelope; GO:0005737 cytoplasm; GO:0005813 centrosome; GO:0005815 microtubule organizing center; GO:0005856 cytoskeleton; GO:0005874 microtubule; GO:0012505 endomembrane system; GO:0015630 microtubule cytoskeleton; GO:0031967 organelle envelope; GO:0031975 envelope; GO:0043226 organelle; GO:0043227 membrane-bounded …	GO:0003824 catalytic activity; GO:0004672 protein kinase activity; GO:0004674 protein serine/threonine kinase activity; GO:0004683 calmodulin-dependent protein kinase activity; GO:0005488 binding; GO:0005515 protein binding; GO:0005516 calmodulin binding; GO:0009931 calcium-dependent protein serine/threonine kinase activity; GO:0010857 calcium-dependent protein kinase activity; GO:0016301 kinase …	PF00069	Protein kinase domain	T	KOG0607	MAP kinase-interacting kinase and related serine/threonine protein kinases
A0A6P5I970	BDT	cytoskeleton	K00809	DHPS, dys; deoxyhypusine synthase [EC:2.5.1.46]		GO:0006464 cellular protein modification process; GO:0006807 nitrogen compound metabolic process; GO:0008152 metabolic process; GO:0008612 peptidyl-lysine modification to peptidyl-hypusine; GO:0009058 biosynthetic process; GO:0009987 cellular process; GO:0010467 gene expression; GO:0018193 peptidyl-amino acid modification; GO:0018205 peptidyl-lysine modification; GO:0019538 protein metabolic proc…	GO:0005622 intracellular; GO:0005623 cell; GO:0005737 cytoplasm;	GO:0003824 catalytic activity; GO:0016740 transferase activity; GO:0016765 transferase activity, transferring alkyl or aryl (other than methyl) groups; GO:0034038 deoxyhypusine synthase activity;	PF01916	Deoxyhypusine synthase	O	KOG2924	Deoxyhypusine synthase
A0A6P3DAV3	BDT	plasma membrane	K05655	ABCB8; ATP-binding cassette, subfamily B (MDR/TAP), member 8	map02010 ABC transporters	GO:0006810 transport; GO:0051179 localization; GO:0051234 establishment of localization; GO:0055085 transmembrane transport;	GO:0005622 intracellular; GO:0005623 cell; GO:0005737 cytoplasm; GO:0005739 mitochondrion; GO:0005740 mitochondrial envelope; GO:0005743 mitochondrial inner membrane; GO:0016020 membrane; GO:0019866 organelle inner membrane; GO:0031090 organelle membrane; GO:0031966 mitochondrial membrane; GO:0031967 organelle envelope; GO:0031975 envelope; GO:0043226 organelle; GO:0043227 membrane-bounded organe…	GO:0003824 catalytic activity; GO:0005215 transporter activity; GO:0015399 primary active transmembrane transporter activity; GO:0016462 pyrophosphatase activity; GO:0016787 hydrolase activity; GO:0016817 hydrolase activity, acting on acid anhydrides; GO:0016818 hydrolase activity, acting on acid anhydrides, in phosphorus-containing anhydrides; GO:0016887 ATPase activity; GO:0017111 nucleoside-tr…	PF00005	ABC transporter	Q	KOG0058	Peptide exporter, ABC superfamily
A0A6P3UD85	BDT	cytoplasm						GO:0005488 binding; GO:0005509 calcium ion binding; GO:0043167 ion binding; GO:0043169 cation binding; GO:0046872 metal ion binding;	PF13499; PF13202	EF-hand domain pair; EF hand	T	KOG0032	Ca2+/calmodulin-dependent protein kinase, EF-Hand protein superfamily
A0A6P3D8X4	D12W	extracellular	K19283	ACPP; prostatic aicd phosphatase [EC:3.1.3.2 3.1.3.5]							K	KOG3720	Lysosomal & prostatic acid phosphatases
A0A6P5I273	D12W	nucleus	K23047	UNKL; E3 ubiquitin-protein ligase UNKL [EC:2.3.2.27]		GO:0001654 eye development; GO:0002009 morphogenesis of an epithelium; GO:0002164 larval development; GO:0002165 instar larval or pupal development; GO:0007275 multicellular organism development; GO:0007399 nervous system development; GO:0007423 sensory organ development; GO:0007444 imaginal disc development; GO:0007472 wing disc morphogenesis; GO:0007476 imaginal disc-derived wing morphogenesis;…	GO:0005622 intracellular; GO:0005623 cell; GO:0005737 cytoplasm;	GO:0003676 nucleic acid binding; GO:0003677 DNA binding; GO:0005488 binding; GO:0008270 zinc ion binding; GO:0043167 ion binding; GO:0043169 cation binding; GO:0046872 metal ion binding; GO:0046914 transition metal ion binding; GO:0097159 organic cyclic compound binding; GO:1901363 heterocyclic compound binding;	PF13920	Zinc finger, C3HC4 type (RING finger)	O	KOG1595	CCCH-type Zn-finger protein
A0A6P3DF26	D12W	extracellular
A0A6P3D7Q1	D12W	extracellular	K01183	E3.2.1.14; chitinase [EC:3.2.1.14]	map00520 Amino sugar and nucleotide sugar metabolism; map01100 Metabolic pathways				PF00704; PF01607	Glycosyl hydrolases family 18; Chitin binding Peritrophin-A domain	G	KOG2806	Chitinase
A0A6P3DC15	D12W	cytoplasm	K10739	RFA2, RPA2; replication factor A2	map03030 DNA replication; map03420 Nucleotide excision repair; map03430 Mismatch repair; map03440 Homologous recombination; map03460 Fanconi anemia pathway				PF08784	Replication protein A C terminal	L	KOG3108	Single-stranded DNA-binding replication protein A (RPA), medium (30 kD) subunit
A0A6P3DI05	D12W	nucleus	K12857	SNRNP40, PRP8BP; Prp8 binding protein	map03040 Spliceosome	GO:0000375 RNA splicing, via transesterification reactions; GO:0000377 RNA splicing, via transesterification reactions with bulged adenosine as nucleophile; GO:0000398 mRNA splicing, via spliceosome; GO:0006139 nucleobase-containing compound metabolic process; GO:0006396 RNA processing; GO:0006397 mRNA processing; GO:0006725 cellular aromatic compound metabolic process; GO:0006807 nitrogen compou…	GO:0005622 intracellular; GO:0005623 cell; GO:0005634 nucleus; GO:0005682 U5 snRNP; GO:0030532 small nuclear ribonucleoprotein complex; GO:0032991 protein-containing complex; GO:0043226 organelle; GO:0043227 membrane-bounded organelle; GO:0043229 intracellular organelle; GO:0043231 intracellular membrane-bounded organelle; GO:0097525 spliceosomal snRNP complex; GO:0120114 Sm-like protein family c…	GO:0003676 nucleic acid binding; GO:0003723 RNA binding; GO:0005488 binding; GO:0097159 organic cyclic compound binding; GO:1901363 heterocyclic compound binding;			A	KOG0265	U5 snRNP-specific protein-like factor and related proteins
A0A6P3UD37	D12W	cytoplasm	K06971	K06971; uncharacterized protein
A0A6P3D5B6	D12W	nucleus	K11275	H1_5; histone H1/5					PF00538	linker histone H1 and H5 family	B	KOG4012	Histone H1
A0A6P5I822	D12W	extracellular	K01183	E3.2.1.14; chitinase [EC:3.2.1.14]	map00520 Amino sugar and nucleotide sugar metabolism; map01100 Metabolic pathways	GO:0006022 aminoglycan metabolic process; GO:0006026 aminoglycan catabolic process; GO:0006030 chitin metabolic process; GO:0006032 chitin catabolic process; GO:0006040 amino sugar metabolic process; GO:0006807 nitrogen compound metabolic process; GO:0006950 response to stress; GO:0007275 multicellular organism development; GO:0007591 molting cycle, chitin-based cuticle; GO:0008152 metabolic proc…	GO:0005576 extracellular region; GO:0005615 extracellular space; GO:0005622 intracellular; GO:0005623 cell; GO:0005737 cytoplasm;	GO:0003824 catalytic activity; GO:0004553 hydrolase activity, hydrolyzing O-glycosyl compounds; GO:0004568 chitinase activity; GO:0005488 binding; GO:0008061 chitin binding; GO:0008144 drug binding; GO:0016787 hydrolase activity; GO:0016798 hydrolase activity, acting on glycosyl bonds; GO:0097367 carbohydrate derivative binding;	PF00704; PF01607	Glycosyl hydrolases family 18; Chitin binding Peritrophin-A domain	G	KOG2806	Chitinase
A0A6P3DHF6	D12W	plasma membrane
A0A6P3DB99	D12W	plasma membrane	K23589	PZP; pregnancy zone protein					PF01835; PF07703; PF07678; PF07677	MG2 domain; Alpha-2-macroglobulin family N-terminal region; A-macroglobulin complement component; A-macroglobulin receptor	O	KOG1366	Alpha-macroglobulin
A0A6P3DME9	D12W	plasma membrane	K13356	FAR; alcohol-forming fatty acyl-CoA reductase [EC:1.2.1.84]	map04146 Peroxisome; map04212 Longevity regulating pathway - worm						I	KOG1221	Acyl-CoA reductase
A0A6P3DE24	D12W	extracellular				GO:0006629 lipid metabolic process; GO:0008152 metabolic process; GO:0009056 catabolic process; GO:0016042 lipid catabolic process; GO:0044238 primary metabolic process; GO:0071704 organic substance metabolic process; GO:1901575 organic substance catabolic process;		GO:0003824 catalytic activity; GO:0016298 lipase activity; GO:0016787 hydrolase activity; GO:0016788 hydrolase activity, acting on ester bonds;	PF00151	Lipase
A0A6P3UJ36	D12W	cytoplasm	K12199	VTA1, LIP5; vacuolar protein sorting-associated protein VTA1	map04144 Endocytosis	GO:0006810 transport; GO:0016192 vesicle-mediated transport; GO:0016197 endosomal transport; GO:0032509 endosome transport via multivesicular body sorting pathway; GO:0032781 positive regulation of ATPase activity; GO:0043085 positive regulation of catalytic activity; GO:0043462 regulation of ATPase activity; GO:0044093 positive regulation of molecular function; GO:0046907 intracellular transport…	GO:0005622 intracellular; GO:0005623 cell; GO:0005737 cytoplasm; GO:0005768 endosome; GO:0005770 late endosome; GO:0005771 multivesicular body; GO:0010008 endosome membrane; GO:0012505 endomembrane system; GO:0016020 membrane; GO:0031090 organelle membrane; GO:0031410 cytoplasmic vesicle; GO:0031982 vesicle; GO:0032991 protein-containing complex; GO:0036452 ESCRT complex; GO:0043226 organelle; GO…	GO:0001671 ATPase activator activity; GO:0008047 enzyme activator activity; GO:0030234 enzyme regulator activity; GO:0060589 nucleoside-triphosphatase regulator activity; GO:0060590 ATPase regulator activity; GO:0098772 molecular function regulator;			S	KOG0917	Uncharacterized conserved protein
A0A6P3U5F1	D12W	plasma membrane	K05673	ABCC4; ATP-binding cassette, subfamily C (CFTR/MRP), member 4	map01523 Antifolate resistance; map02010 ABC transporters; map04024 cAMP signaling pathway; map04976 Bile secretion				PF00005	ABC transporter	Q	KOG0054	Multidrug resistance-associated protein/mitoxantrone resistance protein, ABC superfamily
A0A6P5I800	D12W	cytoplasm	K03454	SLC25A46; solute carrier family 25, member 46							C	KOG2954	Mitochondrial carrier protein
A0A6P3UB53	D12W	plasma membrane	K16500	PCDH15, USH1F; protocadherin-15		GO:0000003 reproduction; GO:0002064 epithelial cell development; GO:0002065 columnar/cuboidal epithelial cell differentiation; GO:0002066 columnar/cuboidal epithelial cell development; GO:0002251 organ or tissue specific immune response; GO:0002376 immune system process; GO:0002385 mucosal immune response; GO:0003006 developmental process involved in reproduction; GO:0006955 immune response; GO:0…	GO:0005623 cell; GO:0005886 plasma membrane; GO:0005887 integral component of plasma membrane; GO:0005902 microvillus; GO:0016020 membrane; GO:0016021 integral component of membrane; GO:0016324 apical plasma membrane; GO:0031224 intrinsic component of membrane; GO:0031226 intrinsic component of plasma membrane; GO:0042995 cell projection; GO:0045177 apical part of cell; GO:0071944 cell periphery;…	GO:0005488 binding; GO:0005509 calcium ion binding; GO:0005515 protein binding; GO:0008092 cytoskeletal protein binding; GO:0017022 myosin binding; GO:0043167 ion binding; GO:0043169 cation binding; GO:0046872 metal ion binding;	PF00028	Cadherin domain	S	KOG3882	Tetraspanin family integral membrane protein
A0A6P3DA69	D12W	cytoplasm				GO:0000003 reproduction; GO:0001667 ameboidal-type cell migration; GO:0001736 establishment of planar polarity; GO:0001738 morphogenesis of a polarized epithelium; GO:0002009 morphogenesis of an epithelium; GO:0002064 epithelial cell development; GO:0002065 columnar/cuboidal epithelial cell differentiation; GO:0002066 columnar/cuboidal epithelial cell development; GO:0002165 instar larval or pupa…	GO:0005622 intracellular; GO:0005623 cell; GO:0005737 cytoplasm; GO:0005856 cytoskeleton; GO:0005884 actin filament; GO:0005938 cell cortex; GO:0015629 actin cytoskeleton; GO:0030863 cortical cytoskeleton; GO:0030864 cortical actin cytoskeleton; GO:0042641 actomyosin; GO:0042643 actomyosin, actin portion; GO:0043226 organelle; GO:0043228 non-membrane-bounded organelle; GO:0043229 intracellular or…	GO:0003779 actin binding; GO:0005488 binding; GO:0005515 protein binding; GO:0008092 cytoskeletal protein binding; GO:0044877 protein-containing complex binding; GO:0051015 actin filament binding;			Z	KOG0318	WD40 repeat stress protein/actin interacting protein
A0A6P3D5S0	D12W	endoplasmic reticulum	K15003	CYP9; cytochrome P450 family 9 [EC:1.14.-.-]					PF00067	Cytochrome P450	Q	KOG0158	Cytochrome P450 CYP3/CYP5/CYP6/CYP9 subfamilies
A0A6P3DB94	D12W	cytoplasm	K02318	COASY; phosphopantetheine adenylyltransferase / dephospho-CoA kinase [EC:2.7.7.3 2.7.1.24]	map00770 Pantothenate and CoA biosynthesis; map01100 Metabolic pathways	GO:0000003 reproduction; GO:0001667 ameboidal-type cell migration; GO:0002009 morphogenesis of an epithelium; GO:0002064 epithelial cell development; GO:0002065 columnar/cuboidal epithelial cell differentiation; GO:0002066 columnar/cuboidal epithelial cell development; GO:0002165 instar larval or pupal development; GO:0003006 developmental process involved in reproduction; GO:0006139 nucleobase-c…		GO:0003824 catalytic activity; GO:0004140 dephospho-CoA kinase activity; GO:0004595 pantetheine-phosphate adenylyltransferase activity; GO:0016301 kinase activity; GO:0016740 transferase activity; GO:0016772 transferase activity, transferring phosphorus-containing groups; GO:0016773 phosphotransferase activity, alcohol group as acceptor; GO:0016779 nucleotidyltransferase activity; GO:0070566 aden…	PF01467; PF01121	Cytidylyltransferase; Dephospho-CoA kinase	H	KOG3351	Predicted nucleotidyltransferase
A0A6P3DC06	D12W	nucleus					GO:0005622 intracellular; GO:0005623 cell; GO:0005737 cytoplasm; GO:0005886 plasma membrane; GO:0005938 cell cortex; GO:0016020 membrane; GO:0032153 cell division site; GO:0032154 cleavage furrow; GO:0071944 cell periphery; GO:0098590 plasma membrane region; GO:0099568 cytoplasmic region;	GO:0005488 binding; GO:0005515 protein binding;	PF00412	LIM domain	DTZ	KOG4575	TGc (transglutaminase/protease-like) domain-containing protein involved in cytokinesis
A0A6P3UDQ9	D12W	nucleus	K17576	PPP1R37, LRRC68; protein phosphatase 1 regulatory subunit 37							A	KOG1908	Ribonuclease inhibitor type leucine-rich repeat proteins
A0A6P3U0L1	D12W	mitochondria	K01183	E3.2.1.14; chitinase [EC:3.2.1.14]	map00520 Amino sugar and nucleotide sugar metabolism; map01100 Metabolic pathways				PF00704	Glycosyl hydrolases family 18	G	KOG2806	Chitinase
A0A6P3DCB5	D12W	mitochondria	K07190	PHKA_B; phosphorylase kinase alpha/beta subunit	map04020 Calcium signaling pathway; map04910 Insulin signaling pathway; map04922 Glucagon signaling pathway		GO:0005622 intracellular; GO:0005623 cell; GO:0005737 cytoplasm; GO:0005964 phosphorylase kinase complex; GO:0032991 protein-containing complex; GO:0061695 transferase complex, transferring phosphorus-containing groups; GO:1902494 catalytic complex; GO:1902554 serine/threonine protein kinase complex; GO:1902911 protein kinase complex; GO:1990234 transferase complex;		PF00723	Glycosyl hydrolases family 15	G	KOG3635	Phosphorylase kinase
A0A6P5I2R6	D12W	nucleus	K08601	CYLD, USLP2; ubiquitin carboxyl-terminal hydrolase CYLD [EC:3.4.19.12]	map04013 MAPK signaling pathway - fly; map04064 NF-kappa B signaling pathway; map04217 Necroptosis; map04380 Osteoclast differentiation; map04622 RIG-I-like receptor signaling pathway; map04625 C-type lectin receptor signaling pathway				PF01302	CAP-Gly domain
A0A6P3U9V4	D12W	mitochondria	K01900	LSC2; succinyl-CoA synthetase beta subunit [EC:6.2.1.4 6.2.1.5]	map00020 Citrate cycle (TCA cycle); map00640 Propanoate metabolism; map01100 Metabolic pathways; map01200 Carbon metabolism	GO:0003007 heart morphogenesis; GO:0007043 cell-cell junction assembly; GO:0007155 cell adhesion; GO:0007163 establishment or maintenance of cell polarity; GO:0007272 ensheathment of neurons; GO:0007275 multicellular organism development; GO:0007399 nervous system development; GO:0007507 heart development; GO:0008366 axon ensheathment; GO:0009653 anatomical structure morphogenesis; GO:0009887 ani…	GO:0005911 cell-cell junction; GO:0005918 septate junction; GO:0030054 cell junction; GO:0043296 apical junction complex; GO:0070160 tight junction;		PF08442; PF00549	ATP-grasp domain; CoA-ligase	T	KOG3513	Neural cell adhesion molecule L1
A0A6P3TQE2	D12W	extracellular
A0A6P3U6Y0	D12W	cytoplasm	K15620	GOLPH3, GPP34; golgi phosphoprotein 3		GO:0000003 reproduction; GO:0000212 meiotic spindle organization; GO:0000226 microtubule cytoskeleton organization; GO:0000278 mitotic cell cycle; GO:0000280 nuclear division; GO:0000281 mitotic cytokinesis; GO:0000301 retrograde transport, vesicle recycling within Golgi; GO:0000910 cytokinesis; GO:0000912 assembly of actomyosin apparatus involved in cytokinesis; GO:0000915 actomyosin contractile…	GO:0005622 intracellular; GO:0005623 cell; GO:0005737 cytoplasm; GO:0005794 Golgi apparatus; GO:0005795 Golgi stack; GO:0005802 trans-Golgi network; GO:0005829 cytosol; GO:0005886 plasma membrane; GO:0012505 endomembrane system; GO:0016020 membrane; GO:0031984 organelle subcompartment; GO:0031985 Golgi cisterna; GO:0032153 cell division site; GO:0032154 cleavage furrow; GO:0043226 organelle; GO:0…	GO:0005488 binding; GO:0005515 protein binding; GO:0005543 phospholipid binding; GO:0008289 lipid binding; GO:0010314 phosphatidylinositol-5-phosphate binding; GO:0017016 Ras GTPase binding; GO:0017137 Rab GTPase binding; GO:0019899 enzyme binding; GO:0031267 small GTPase binding; GO:0032266 phosphatidylinositol-3-phosphate binding; GO:0035091 phosphatidylinositol binding; GO:0043167 ion binding;…			U	KOG3983	Golgi protein
A0A6P5IE67	D12W	endoplasmic reticulum							PF00405	Transferrin
A0A6P3D7U9	D12W	extracellular
A0A6P3D621	D12W	extracellular
A0A6P3U6M8	D12W	nucleus							PF07776	Zinc-finger associated domain (zf-AD)
A0A6P3TU91	D12W	extracellular	K05635	LAMC1; laminin, gamma 1	map04151 PI3K-Akt signaling pathway; map04510 Focal adhesion; map04512 ECM-receptor interaction; map05020 Prion diseases; map05145 Toxoplasmosis; map05146 Amoebiasis; map05165 Human papillomavirus infection; map05200 Pathways in cancer; map05222 Small cell lung cancer	GO:0000902 cell morphogenesis; GO:0000904 cell morphogenesis involved in differentiation; GO:0007155 cell adhesion; GO:0007275 multicellular organism development; GO:0007431 salivary gland development; GO:0007435 salivary gland morphogenesis; GO:0007494 midgut development; GO:0009653 anatomical structure morphogenesis; GO:0009887 animal organ morphogenesis; GO:0009987 cellular process; GO:0016043…	GO:0005576 extracellular region; GO:0005604 basement membrane; GO:0031012 extracellular matrix; GO:0062023 collagen-containing extracellular matrix;		PF00053	Laminin EGF-like (Domains III and V)	W	KOG1836	Extracellular matrix glycoprotein Laminin subunits alpha and gamma
A0A6P3TP20	D12W	endoplasmic reticulum	K23820			GO:0007043 cell-cell junction assembly; GO:0009987 cellular process; GO:0016043 cellular component organization; GO:0019991 septate junction assembly; GO:0022607 cellular component assembly; GO:0034329 cell junction assembly; GO:0034330 cell junction organization; GO:0043297 apical junction assembly; GO:0044085 cellular component biogenesis; GO:0045216 cell-cell junction organization; GO:0071840 …	GO:0005911 cell-cell junction; GO:0005918 septate junction; GO:0005920 smooth septate junction; GO:0030054 cell junction; GO:0043296 apical junction complex; GO:0070160 tight junction;	GO:0005488 binding; GO:0005515 protein binding;	PF03782; PF00084	AMOP domain; Sushi domain (SCR repeat)	W	KOG4291	Mucin/alpha-tectorin
A0A6P3TZ38	D12W&BDT	cytoplasm				GO:0001505 regulation of neurotransmitter levels; GO:0001692 histamine metabolic process; GO:0006082 organic acid metabolic process; GO:0006518 peptide metabolic process; GO:0006520 cellular amino acid metabolic process; GO:0006570 tyrosine metabolic process; GO:0006576 cellular biogenic amine metabolic process; GO:0006582 melanin metabolic process; GO:0006583 melanin biosynthetic process from ty…	GO:0005622 intracellular; GO:0005623 cell; GO:0005737 cytoplasm;	GO:0003824 catalytic activity; GO:0003833 beta-alanyl-dopamine synthase activity; GO:0015645 fatty acid ligase activity; GO:0016874 ligase activity; GO:0016877 ligase activity, forming carbon-sulfur bonds; GO:0016878 acid-thiol ligase activity;			Q	KOG1178	Non-ribosomal peptide synthetase/alpha-aminoadipate reductase and related enzymes
A0A6P3TLU9	D12W&BDT	cytoplasm				GO:0006139 nucleobase-containing compound metabolic process; GO:0006725 cellular aromatic compound metabolic process; GO:0006807 nitrogen compound metabolic process; GO:0008152 metabolic process; GO:0008616 queuosine biosynthetic process; GO:0009058 biosynthetic process; GO:0009116 nucleoside metabolic process; GO:0009119 ribonucleoside metabolic process; GO:0009163 nucleoside biosynthetic proces…	GO:0005622 intracellular; GO:0005623 cell; GO:0005737 cytoplasm;		PF02114	Phosducin	T	KOG3170	Conserved phosducin-like protein
A0A6P3DF03	D12W&BDT	plasma membrane	K11155	DGAT1; diacylglycerol O-acyltransferase 1 [EC:2.3.1.20 2.3.1.75 2.3.1.76]	map00561 Glycerolipid metabolism; map00830 Retinol metabolism; map01100 Metabolic pathways; map04975 Fat digestion and absorption	GO:0010883 regulation of lipid storage; GO:0010888 negative regulation of lipid storage; GO:0010941 regulation of cell death; GO:0032879 regulation of localization; GO:0042981 regulation of apoptotic process; GO:0043067 regulation of programmed cell death; GO:0043900 regulation of multi-organism process; GO:0045477 regulation of nurse cell apoptotic process; GO:0045595 regulation of cell differen…		GO:0003824 catalytic activity; GO:0004144 diacylglycerol O-acyltransferase activity; GO:0008374 O-acyltransferase activity; GO:0016411 acylglycerol O-acyltransferase activity; GO:0016740 transferase activity; GO:0016746 transferase activity, transferring acyl groups; GO:0016747 transferase activity, transferring acyl groups other than amino-acyl groups;			I	KOG0380	Sterol O-acyltransferase/Diacylglycerol O-acyltransferase
A0A6P3UIR5	D12W&BDT	cytoplasm	K01495	GCH1, folE; GTP cyclohydrolase IA [EC:3.5.4.16]	map00790 Folate biosynthesis; map01100 Metabolic pathways				PF01227	GTP cyclohydrolase I	H	KOG2698	GTP cyclohydrolase I
A0A6P3DIE0	D12W&BDT	cytoplasm,nucleus				GO:0000245 spliceosomal complex assembly; GO:0000375 RNA splicing, via transesterification reactions; GO:0000377 RNA splicing, via transesterification reactions with bulged adenosine as nucleophile; GO:0000398 mRNA splicing, via spliceosome; GO:0006139 nucleobase-containing compound metabolic process; GO:0006376 mRNA splice site selection; GO:0006396 RNA processing; GO:0006397 mRNA processing; GO…	GO:0005622 intracellular; GO:0005623 cell; GO:0005634 nucleus; GO:0005681 spliceosomal complex; GO:0005684 U2-type spliceosomal complex; GO:0005685 U1 snRNP; GO:0030532 small nuclear ribonucleoprotein complex; GO:0032991 protein-containing complex; GO:0043226 organelle; GO:0043227 membrane-bounded organelle; GO:0043229 intracellular organelle; GO:0043231 intracellular membrane-bounded organelle; …	GO:0003676 nucleic acid binding; GO:0003723 RNA binding; GO:0003729 mRNA binding; GO:0005488 binding; GO:0097159 organic cyclic compound binding; GO:1901363 heterocyclic compound binding;			A	KOG0796	Spliceosome subunit
A0A6P3D7N5	D12W&BDT	nucleus	K14525	RPP25; ribonucleases P/MRP protein subunit RPP25 [EC:3.1.26.5]	map03008 Ribosome biogenesis in eukaryotes; map03013 RNA transport	GO:0000966 RNA 5'-end processing; GO:0001682 tRNA 5'-leader removal; GO:0006139 nucleobase-containing compound metabolic process; GO:0006396 RNA processing; GO:0006399 tRNA metabolic process; GO:0006725 cellular aromatic compound metabolic process; GO:0006807 nitrogen compound metabolic process; GO:0008033 tRNA processing; GO:0008152 metabolic process; GO:0009987 cellular process; GO:0010467 gene…	GO:0000172 ribonuclease MRP complex; GO:0005732 small nucleolar ribonucleoprotein complex; GO:0030677 ribonuclease P complex; GO:0030681 multimeric ribonuclease P complex; GO:0032991 protein-containing complex; GO:1902494 catalytic complex; GO:1902555 endoribonuclease complex; GO:1905348 endonuclease complex; GO:1990904 ribonucleoprotein complex;				S	KOG2567	Uncharacterized conserved protein
A0A6P3D8K7	D12W&BDT	cytoplasm	K06688	UBE2C, UBC11; ubiquitin-conjugating enzyme E2 C [EC:2.3.2.23]	map04120 Ubiquitin mediated proteolysis	GO:0000209 protein polyubiquitination; GO:0000278 mitotic cell cycle; GO:0000280 nuclear division; GO:0006464 cellular protein modification process; GO:0006508 proteolysis; GO:0006511 ubiquitin-dependent protein catabolic process; GO:0006807 nitrogen compound metabolic process; GO:0006996 organelle organization; GO:0007049 cell cycle; GO:0007088 regulation of mitotic nuclear division; GO:0007346 …	GO:0000151 ubiquitin ligase complex; GO:0005622 intracellular; GO:0005623 cell; GO:0005634 nucleus; GO:0005737 cytoplasm; GO:0032991 protein-containing complex; GO:0043226 organelle; GO:0043227 membrane-bounded organelle; GO:0043229 intracellular organelle; GO:0043231 intracellular membrane-bounded organelle; GO:1902494 catalytic complex; GO:1990234 transferase complex;	GO:0003824 catalytic activity; GO:0004842 ubiquitin-protein transferase activity; GO:0005488 binding; GO:0005515 protein binding; GO:0016740 transferase activity; GO:0019787 ubiquitin-like protein transferase activity; GO:0019899 enzyme binding; GO:0031625 ubiquitin protein ligase binding; GO:0044389 ubiquitin-like protein ligase binding; GO:0061630 ubiquitin protein ligase activity; GO:0061631 u…	PF00179	Ubiquitin-conjugating enzyme	O	KOG0421	Ubiquitin-protein ligase
A0A6P3U5Y1	D12W&BDT	cytoskeleton							PF13499	EF-hand domain pair	T	KOG0027	Calmodulin and related proteins (EF-Hand superfamily)
A0A6P3UEL9	D12W&BDT	mitochondria	K06086	SORBS1, SH3D5, PONSIN, CAP; sorbin and SH3 domain containing 1	map03320 PPAR signaling pathway; map04520 Adherens junction; map04910 Insulin signaling pathway						T	KOG4225	Sorbin and SH3 domain-containing protein
A0A6P3UF75	D12W&PD48h	cytoplasm
A0A6P3DLA6	D12W&PD48h	extracellular	K20186	BLOC1S3; biogenesis of lysosome-related organelles complex 1 subunit 3		GO:0006810 transport; GO:0016192 vesicle-mediated transport; GO:0016197 endosomal transport; GO:0046907 intracellular transport; GO:0051179 localization; GO:0051234 establishment of localization; GO:0051641 cellular localization; GO:0051649 establishment of localization in cell;	GO:0005622 intracellular; GO:0005623 cell; GO:0005737 cytoplasm; GO:0005829 cytosol; GO:0031082 BLOC complex; GO:0031083 BLOC-1 complex; GO:0032991 protein-containing complex;
A0A6P3U5S1	D12W&PD48h	nucleus	K10624	RBBP6; E3 ubiquitin-protein ligase RBBP6 [EC:2.3.2.27]		GO:0001654 eye development; GO:0001745 compound eye morphogenesis; GO:0006464 cellular protein modification process; GO:0006508 proteolysis; GO:0006511 ubiquitin-dependent protein catabolic process; GO:0006807 nitrogen compound metabolic process; GO:0006915 apoptotic process; GO:0007275 multicellular organism development; GO:0007423 sensory organ development; GO:0008152 metabolic process; GO:0008…		GO:0003824 catalytic activity; GO:0004842 ubiquitin-protein transferase activity; GO:0005488 binding; GO:0008270 zinc ion binding; GO:0016740 transferase activity; GO:0019787 ubiquitin-like protein transferase activity; GO:0043167 ion binding; GO:0043169 cation binding; GO:0046872 metal ion binding; GO:0046914 transition metal ion binding; GO:0140096 catalytic activity, acting on a protein;	PF08783; PF13923	DWNN domain; Zinc finger, C3HC4 type (RING finger)	O	KOG3077	Uncharacterized conserved protein
A0A6P3D698	D12W&PD48h	extracellular
A0A6P3D7H3	M&BD	mitochondria	K17433	MRPL52; large subunit ribosomal protein L52		GO:0006412 translation; GO:0006414 translational elongation; GO:0006415 translational termination; GO:0006518 peptide metabolic process; GO:0006807 nitrogen compound metabolic process; GO:0008152 metabolic process; GO:0009058 biosynthetic process; GO:0009059 macromolecule biosynthetic process; GO:0009987 cellular process; GO:0010467 gene expression; GO:0016043 cellular component organization; GO:…	GO:0000313 organellar ribosome; GO:0000315 organellar large ribosomal subunit; GO:0005622 intracellular; GO:0005623 cell; GO:0005737 cytoplasm; GO:0005739 mitochondrion; GO:0005740 mitochondrial envelope; GO:0005743 mitochondrial inner membrane; GO:0005759 mitochondrial matrix; GO:0005761 mitochondrial ribosome; GO:0005762 mitochondrial large ribosomal subunit; GO:0005840 ribosome; GO:0015934 lar…	GO:0003735 structural constituent of ribosome; GO:0005198 structural molecule activity;
A0A6P3DAZ7	M&BD	plasma membrane					GO:0005911 cell-cell junction; GO:0005918 septate junction; GO:0030054 cell junction; GO:0043296 apical junction complex; GO:0070160 tight junction;
A0A6P3D6U9	M&BD	extracellular
A0A6P3DGN8	M&BD	extracellular				GO:0007275 multicellular organism development; GO:0032501 multicellular organismal process; GO:0032502 developmental process; GO:0040003 chitin-based cuticle development; GO:0042335 cuticle development; GO:0048856 anatomical structure development;	GO:0005576 extracellular region; GO:0031012 extracellular matrix;	GO:0005198 structural molecule activity; GO:0005214 structural constituent of chitin-based cuticle; GO:0008010 structural constituent of chitin-based larval cuticle; GO:0042302 structural constituent of cuticle;
A0A6P3UK49	D1W&D12W	nucleus									J	KOG3942	MIF4G domain-containing protein
A0A6P3DBB4	D1W&D12W	cytoplasm	K01050	BCHE; cholinesterase [EC:3.1.1.8]					PF00135	Carboxylesterase family	I	KOG1516	Carboxylesterase and related proteins
A0A6P3D860	D1W&D12W	mitochondria							PF01416	tRNA pseudouridine synthase	J	KOG4393	Predicted pseudouridylate synthase
A0A6P3U672	BD&D1W	endoplasmic reticulum				GO:0000902 cell morphogenesis; GO:0000904 cell morphogenesis involved in differentiation; GO:0006928 movement of cell or subcellular component; GO:0006935 chemotaxis; GO:0007275 multicellular organism development; GO:0007399 nervous system development; GO:0007409 axonogenesis; GO:0007411 axon guidance; GO:0008037 cell recognition; GO:0008038 neuron recognition; GO:0008039 synaptic target recognit…	GO:0005576 extracellular region; GO:0005615 extracellular space; GO:0005616 larval serum protein complex; GO:0032991 protein-containing complex;		PF03722; PF00372; PF03723	Hemocyanin, all-alpha domain; Hemocyanin, copper containing domain; Hemocyanin, ig-like domain
A0A6P3UKA9	BD&D1W	cytoplasm							PF03765; PF00650	CRAL/TRIO, N-terminal domain; CRAL/TRIO domain	I	KOG1471	Phosphatidylinositol transfer protein SEC14 and related proteins
A0A6P3DHF0	BD&D1W	endoplasmic reticulum	K15001	CYP4; cytochrome P450 family 4 [EC:1.14.-.-]		GO:0030431 sleep; GO:0032501 multicellular organismal process;			PF00067	Cytochrome P450	Q	KOG0157	Cytochrome P450 CYP4/CYP19/CYP26 subfamilies
A0A6P3D7H5	BD&D1W&BDT	nucleus	K11984	SART1, HAF, SNU66; U4/U6.U5 tri-snRNP-associated protein 1	map03040 Spliceosome	GO:0000375 RNA splicing, via transesterification reactions; GO:0000377 RNA splicing, via transesterification reactions with bulged adenosine as nucleophile; GO:0000387 spliceosomal snRNP assembly; GO:0000398 mRNA splicing, via spliceosome; GO:0000481 maturation of 5S rRNA; GO:0006139 nucleobase-containing compound metabolic process; GO:0006364 rRNA processing; GO:0006396 RNA processing; GO:000639…	GO:0005622 intracellular; GO:0005623 cell; GO:0005634 nucleus; GO:0030532 small nuclear ribonucleoprotein complex; GO:0032991 protein-containing complex; GO:0043226 organelle; GO:0043227 membrane-bounded organelle; GO:0043229 intracellular organelle; GO:0043231 intracellular membrane-bounded organelle; GO:0046540 U4/U6 x U5 tri-snRNP complex; GO:0097525 spliceosomal snRNP complex; GO:0097526 spli…	GO:0003676 nucleic acid binding; GO:0003723 RNA binding; GO:0005488 binding; GO:0097159 organic cyclic compound binding; GO:1901363 heterocyclic compound binding;			A	KOG2217	U4/U6.U5 snRNP associated protein
A0A6P3DKV0	PD48h&OPD	cytoplasm
A0A6P3DG35	BDT&PD48h	nucleus	K12480	RABEP1; Rab GTPase-binding effector protein 1	map04144 Endocytosis	GO:0009987 cellular process; GO:0016043 cellular component organization; GO:0032535 regulation of cellular component size; GO:0051036 regulation of endosome size; GO:0065007 biological regulation; GO:0065008 regulation of biological quality; GO:0071840 cellular component organization or biogenesis; GO:0090066 regulation of anatomical structure size;	GO:0005622 intracellular; GO:0005623 cell; GO:0005737 cytoplasm; GO:0005768 endosome; GO:0005769 early endosome; GO:0012505 endomembrane system; GO:0031410 cytoplasmic vesicle; GO:0031982 vesicle; GO:0043226 organelle; GO:0043227 membrane-bounded organelle; GO:0043229 intracellular organelle; GO:0097708 intracellular vesicle;	GO:0005488 binding; GO:0005515 protein binding; GO:0008270 zinc ion binding; GO:0017016 Ras GTPase binding; GO:0017137 Rab GTPase binding; GO:0019899 enzyme binding; GO:0031267 small GTPase binding; GO:0043167 ion binding; GO:0043169 cation binding; GO:0046872 metal ion binding; GO:0046914 transition metal ion binding; GO:0051020 GTPase binding;	PF01363	FYVE zinc finger	U	KOG0993	Rab5 GTPase effector Rabaptin-5
A0A6P3DD11	M&PD48h	extracellular
A0A6P3DI10	BD&BDT	nucleus	K14137	PTAR1; protein prenyltransferase alpha subunit repeat containing protein 1		GO:0006464 cellular protein modification process; GO:0006807 nitrogen compound metabolic process; GO:0007275 multicellular organism development; GO:0007423 sensory organ development; GO:0008152 metabolic process; GO:0009987 cellular process; GO:0018342 protein prenylation; GO:0018344 protein geranylgeranylation; GO:0019538 protein metabolic process; GO:0032501 multicellular organismal process; GO…	GO:0005622 intracellular; GO:0005623 cell; GO:0005737 cytoplasm; GO:0005968 Rab-protein geranylgeranyltransferase complex; GO:0032991 protein-containing complex; GO:1902494 catalytic complex; GO:1990234 transferase complex;				O	KOG0529	Protein geranylgeranyltransferase type II, alpha subunit
A0A6P3DNF5	M&D1W	extracellular	K07213	ATOX1, ATX1, copZ, golB; copper chaperone	map04978 Mineral absorption	GO:0000041 transition metal ion transport; GO:0006810 transport; GO:0006811 ion transport; GO:0006812 cation transport; GO:0006825 copper ion transport; GO:0006873 cellular ion homeostasis; GO:0006875 cellular metal ion homeostasis; GO:0006878 cellular copper ion homeostasis; GO:0006950 response to stress; GO:0006979 response to oxidative stress; GO:0009987 cellular process; GO:0015680 protein ma…	GO:0005622 intracellular; GO:0005623 cell; GO:0005737 cytoplasm;	GO:0005488 binding; GO:0005507 copper ion binding; GO:0016530 metallochaperone activity; GO:0016531 copper chaperone activity; GO:0043167 ion binding; GO:0043169 cation binding; GO:0046872 metal ion binding; GO:0046914 transition metal ion binding; GO:0140104 molecular carrier activity;	PF00403	Heavy-metal-associated domain	P	KOG1603	Copper chaperone
