# Supplementary material for: Comparative 4D Label-Free Quantitative Proteomic Analysis of Bombus terrestris Provides Insights into Proteins and Processes Associated with Diapause
Source: Int J Mol Sci. 2023 Dec 26;25(1):326. doi: 10.3390/ijms25010326 (PMC10778897; doi:10.3390/ijms25010326)
Supplement: Supplementary file 1 [file ijms-25-00326-s001.zip › Revised figures and supplementary materials/revised supplementary figures and tables/Supplementary table 3.xlsx]

## Sheet: sheet1
Protein accession	Protein description	Gene Accession	Gene name
Glycerolipid metabolism
A0A6P5HEZ8	acylglycerol kinase	LOC100643925	AGK
A0A6P3D6A6	glycerol kinase	LOC100650271	GK-1
A0A6P3D9I2	1-acyl-sn-glycerol-3-phosphate acyltransferase gamma	LOC100642995	AGPAT3_4
A0A6P3DF03	diacylglycerol O-acyltransferase 1 isoform X1	LOC100646196	DGAT1
A0A6P3D493	glycerol kinase	LOC100643107	GK-2
A0A6P3DGE6	pancreatic lipase-related protein 2	LOC100645800	PNLIP-3
A0A6P3D8U2	1-acyl-sn-glycerol-3-phosphate acyltransferase alpha	LOC100650358	AGPAT1_2
A0A6P3DAP4	pancreatic triacylglycerol lipase	LOC100647261	PNLIP-2
A0A6P3DHW0	putative phosphatidate phosphatase	LOC100645226	PLPP1_2_3
A0A6P3DGQ1	pancreatic triacylglycerol lipase	LOC100651465	PNLIP-1
A0A6P3TYB1	phosphatidate phosphatase LPIN3	LOC100649067	LPIN
A0A6P3D9C6	lysophospholipid acyltransferase 1	LOC100642450	MBOAT1_2
A0A6P3D847	2-acylglycerol O-acyltransferase 1	LOC100648706	MOGAT2
β-oxidation
A0A6P5IA86	trifunctional enzyme subunit alpha	LOC100642892	HADHA
A0A6P5I5R7	carnitine O-palmitoyltransferase 1	LOC100647521	CPT1A
A0A6P3DH01	peroxisomal acyl-coenzyme A oxidase 1	LOC100644825	ACOX1-1
A0A6P3U453	peroxisomal acyl-coenzyme A oxidase 3	LOC100649142	ACOX1-2
I1VWZ9	Acetyl-CoA acetyltransferase	LOC100648426	AtoB-1
A0A6P3DE74	enoyl-CoA delta isomerase 2	LOC100651842	ECI2
A0A6P3D6I9	carnitine O-palmitoyltransferase 2	LOC100646454	CPT2
A0A6P3U630	glutaryl-CoA dehydrogenase	LOC100651459	GCDH
A0A6P3DEM8	very long-chain specific acyl-CoA dehydrogenase	LOC100651720	ACADVL
A0A6P3UGZ0	enoyl-CoA hydratase	LOC100643996	ECHS1
A0A6P3UBA9	short/branched chain specific acyl-CoA dehydrogenase	LOC100649947	ACADSB
A0A6P3D9V3	trifunctional enzyme subunit beta	LOC100651074	HADHB
A0A6P3DIH3	short-chain specific acyl-CoA dehydrogenase	LOC100644786	ACADS
A0A6P3D461	acetyl-CoA acetyltransferase	LOC100647249	AtoB-2
A0A6P3TZH6	medium-chain specific acyl-CoA dehydrogenase	LOC100649997	ACADM
A0A6P3DIM0	3-ketoacyl-CoA thiolase	LOC100651862	ACAA2
A0A6P3DD55	enoyl-CoA delta isomerase 1	LOC100648826	ECI1
Arachidonic acid metabolism
A0A6P3DG78	prostaglandin E synthase 3	LOC100645533	PTGES3
A0A6P3DFV2	carbonyl reductase [NADPH] 1	LOC100643942	CBR1
A0A6P3DJ59	prostaglandin E synthase 2	LOC100646369	PTGES2
Fatty acid biosynthesis
A0A6P3UFD3	malonyl-CoA-acyl carrier protein transacylase	LOC100643508	Fabd
A0A6P3D4L2	enoyl-[acyl-carrier-protein] reductase	LOC100649045	MECR
A0A6P3D8S1	estradiol 17-beta-dehydrogenase 8	LOC100645670	HSD17B8
A0A6P3U815	acetyl-CoA carboxylase	LOC100647039	ACACA
G9JWG5	3-oxoacyl-[acyl-carrier-protein] reductase	LOC100652317	FASN
A0A6P3DAU8	long-chain-fatty-acid--CoA ligase 4	LOC100648828	ACSL-1
A0A6P3D4E5	very long-chain-fatty-acid--CoA ligase	LOC100649912	ACSBG
A0A6P3U8L5	long-chain-fatty-acid--CoA ligase 1	LOC100643824	ACSL-2
A0A6P3UKJ8	3-oxoacyl-[acyl-carrier-protein] synthase	LOC100651277	FabF
Fatty acid elongation
A0A6P3U4M9	very-long-chain (3R)-3-hydroxyacyl-CoA dehydratase hpo-8	LOC100645881	HACD
A0A6P3DDT1	elongation of very long chain fatty acids protein	LOC100643858	ELOVL7-1
A0A6P3DGS2	elongation of very long chain fatty acids protein	LOC100652206	ELOVL7-2
A0A6P3DIW9	very-long-chain 3-oxoacyl-CoA reductase	LOC100642272	HSD17B12-1
A0A6P3TUP5	inactive hydroxysteroid dehydrogenase-like protein 1	LOC100651809	HSD17B12-2
A0A6P5HH16	very-long-chain enoyl-CoA reductase	LOC100644169	TER
A0A6P3U6I9	elongation of very long chain fatty acids protein	LOC100642650	ELOVL7-3
A0A6P3DI11	palmitoyl-protein thioesterase 1	LOC100645499	PPT
Biosynthesis of unsaturated fatty acids
T1RLF5	Fatty acid desaturase	GPTE	GPTE
B8ZX60	Acyl-CoA Delta-9 desaturase	npve	npve
A0A6P3TNW4	acyl-CoA Delta(11) desaturase-like	LOC100650033	SCD
Lipid storage related protein
A0A6P3U4E4	lipid storage droplets surface-binding protein 1 isoform X1 OS=Bombus terrestris OX=30195 GN=LOC100646385 PE=4 SV=1	LOC100646385	PLIN2-3
A0A6P3TSN3	lipid storage droplets surface-binding protein 2 OS=Bombus terrestris OX=30195 GN=LOC105666021 PE=4 SV=1	LOC105666021	PLIN2-1
A0A6P5I7A4	lipid storage droplets surface-binding protein 2 isoform X3 OS=Bombus terrestris OX=30195 GN=LOC100643850 PE=4 SV=1	LOC100643850	PLIN2-2
Lipid transport
A0A6P3DH21	long-chain fatty acid transport protein 1 OS=Bombus terrestris OX=30195 GN=LOC100647588 PE=4 SV=1	LOC100647588	FATP1
A0A6P3TWH0	long-chain fatty acid transport protein 4 OS=Bombus terrestris OX=30195 GN=LOC100642200 PE=4 SV=1	LOC100642200	FATP4-2
A0A6P3UEU3	long-chain fatty acid transport protein 4 isoform X1 OS=Bombus terrestris OX=30195 GN=LOC100652097 PE=4 SV=1	LOC100652097	FATP4-1
