# Supplementary material for: Comparative 4D Label-Free Quantitative Proteomic Analysis of Bombus terrestris Provides Insights into Proteins and Processes Associated with Diapause
Source: Int J Mol Sci. 2023 Dec 26;25(1):326. doi: 10.3390/ijms25010326 (PMC10778897; doi:10.3390/ijms25010326)
Supplement: Supplementary file 1 [file ijms-25-00326-s001.zip › Revised figures and supplementary materials/revised supplementary figures and tables/Supplementary table 4.xlsx]

## Sheet: sheet1
Protein accession	Protein description	Gene Accession	Gene name
Glycolysis
A0A6P3UCS4	phosphoglucomutase OS=Bombus terrestris OX=30195 GN=LOC100650132 PE=4 SV=1	LOC100650132	PGM
A0A6P3D6T7	phosphoglucomutase-2 OS=Bombus terrestris OX=30195 GN=LOC100648849 PE=4 SV=1	LOC100648849	PGM2
A0A6P3DA22	glucose-6-phosphate isomerase OS=Bombus terrestris OX=30195 GN=LOC100643448 PE=4 SV=1	LOC100643448	GPI
A0A6P3UG01	fructose-bisphosphate aldolase isoform X2 OS=Bombus terrestris OX=30195 GN=LOC100646763 PE=4 SV=1	LOC100646763	ALDO-1
A0A6P3UG83	fructose-bisphosphate aldolase isoform X1 OS=Bombus terrestris OX=30195 GN=LOC100646763 PE=4 SV=1	LOC100646763	ALDO-2
A0A6P3DDE1	glyceraldehyde-3-phosphate dehydrogenase 2 OS=Bombus terrestris OX=30195 GN=LOC100648830 PE=4 SV=1	LOC100648830	GAPDH
A0A6P3U6Z7	probable phosphoglycerate kinase OS=Bombus terrestris OX=30195 GN=LOC100645172 PE=4 SV=1	LOC100645172	PGK
A0A6P3DGF4	phosphoglycerate mutase 2 OS=Bombus terrestris OX=30195 GN=LOC100651143 PE=4 SV=1	LOC100651143	PGAM
A0A6P3U8U6	enolase OS=Bombus terrestris OX=30195 GN=LOC100648533 PE=4 SV=1	LOC100648533	ENO
A0A6P5HLR0	pyruvate kinase isoform X1 OS=Bombus terrestris OX=30195 GN=LOC105667204 PE=4 SV=1	LOC105667204	PK
A0A6P3D672	phosphoenolpyruvate carboxykinase [GTP] OS=Bombus terrestris OX=30195 GN=LOC100631088 PE=4 SV=1	LOC100631088	PCK
A0A6P3DLE8	hexokinase type 2 isoform X2 OS=Bombus terrestris OX=30195 GN=LOC100644228 PE=4 SV=1	LOC100644228	HK-1
A0A6P5HFS8	hexokinase-1 OS=Bombus terrestris OX=30195 GN=LOC100646701 PE=4 SV=1	LOC100646701	HK-2
A0A6P3U708	aldose 1-epimerase isoform X1 OS=Bombus terrestris OX=30195 GN=LOC100648993 PE=4 SV=1	LOC100648993	galM
A0A6P3DK94	fructose-1,6-bisphosphatase 1 OS=Bombus terrestris OX=30195 GN=LOC100650704 PE=4 SV=1	LOC100650704	FBP
A0A6P3DEA4	ATP-dependent 6-phosphofructokinase isoform X3 OS=Bombus terrestris OX=30195 GN=LOC100648793 PE=4 SV=1	LOC100648793	PFK
TCA
A0A6P3U634	LOW QUALITY PROTEIN: dihydrolipoyllysine-residue acetyltransferase component of pyruvate dehydrogenase complex, mitochondrial OS=Bombus terrestris OX=30195 GN=LOC105666292 PE=4 SV=1	LOC105666292	DLAT-1
A0A6P3DIJ2	LOW QUALITY PROTEIN: dihydrolipoyllysine-residue acetyltransferase component of pyruvate dehydrogenase complex, mitochondrial OS=Bombus terrestris OX=30195 GN=LOC100645547 PE=4 SV=1	LOC100645547	DLAT-2
A0A6P3DHD5	probable pyruvate dehydrogenase E1 component subunit alpha, mitochondrial isoform X2 OS=Bombus terrestris OX=30195 GN=LOC100643255 PE=4 SV=1	LOC100643255	PDHA
A0A6P3D5I5	pyruvate dehydrogenase E1 component subunit beta, mitochondrial OS=Bombus terrestris OX=30195 GN=LOC100645621 PE=4 SV=1	LOC100645621	PDHB
A0A6P3DJD3	pyruvate carboxylase, mitochondrial isoform X1 OS=Bombus terrestris OX=30195 GN=LOC100648453 PE=4 SV=1	LOC100648453	PC
A0A6P3U868	probable citrate synthase 2, mitochondrial isoform X1 OS=Bombus terrestris OX=30195 GN=LOC100645344 PE=4 SV=1	LOC100645344	CS
A0A6P3UAP0	ATP-citrate synthase OS=Bombus terrestris OX=30195 GN=LOC100650219 PE=4 SV=1	LOC100650219	ACLY
A0A6P3DIF1	probable aconitate hydratase, mitochondrial OS=Bombus terrestris OX=30195 GN=LOC100645849 PE=4 SV=1	LOC100645849	acnA-1
A0A6P3UCI5	LOW QUALITY PROTEIN: cytoplasmic aconitate hydratase OS=Bombus terrestris OX=30195 GN=LOC100651936 PE=4 SV=1	LOC100651936	acnA-2
A0A6P3DGH0	isocitrate dehydrogenase [NAD] subunit gamma, mitochondrial OS=Bombus terrestris OX=30195 GN=LOC100651051 PE=4 SV=1	LOC100651051	IDH3-1
A0A6P3TYK2	probable isocitrate dehydrogenase [NAD] subunit alpha, mitochondrial OS=Bombus terrestris OX=30195 GN=LOC100642724 PE=4 SV=1	LOC100642724	IDH3-2
A0A6P3D505	isocitrate dehydrogenase [NAD] subunit beta, mitochondrial OS=Bombus terrestris OX=30195 GN=LOC100646694 PE=4 SV=1	LOC100646694	IDH3-3
A0A6P3D9Y9	malate dehydrogenase, cytoplasmic OS=Bombus terrestris OX=30195 GN=LOC100649206 PE=4 SV=1	LOC100649206	MDH1
A0A6P3DE90	malate dehydrogenase, mitochondrial OS=Bombus terrestris OX=30195 GN=LOC100646150 PE=4 SV=1	LOC100646150	MDH2
A0A6P5I080	isocitrate dehydrogenase [NADP] cytoplasmic isoform X1 OS=Bombus terrestris OX=30195 GN=LOC100651170 PE=4 SV=1	LOC100651170	IDH1
A0A6P3TXU3	fumarate hydratase, mitochondrial isoform X1 OS=Bombus terrestris OX=30195 GN=LOC100647385 PE=4 SV=1	LOC100647385	fumC
A0A6P3DLT2	succinate dehydrogenase [ubiquinone] flavoprotein subunit, mitochondrial isoform X1 OS=Bombus terrestris OX=30195 GN=LOC100644194 PE=4 SV=1	LOC100644194	SDH1
A0A6P3D863	succinate dehydrogenase [ubiquinone] iron-sulfur subunit, mitochondrial OS=Bombus terrestris OX=30195 GN=LOC100650758 PE=4 SV=1	LOC100650758	SDH2
A0A6P3DGA5	succinate dehydrogenase [ubiquinone] cytochrome b small subunit, mitochondrial OS=Bombus terrestris OX=30195 GN=LOC100650698 PE=4 SV=1	LOC100650698	SDH4
A0A6P3D7G6	succinate--CoA ligase [ADP/GDP-forming] subunit alpha, mitochondrial OS=Bombus terrestris OX=30195 GN=LOC100652037 PE=4 SV=1	LOC100652037	LSC1
A0A6P3U9V4	succinate--CoA ligase [GDP-forming] subunit beta, mitochondrial OS=Bombus terrestris OX=30195 GN=LOC105666446 PE=4 SV=1	LOC105666446	LSC2-1
A0A6P3DJH5	succinate--CoA ligase [ADP-forming] subunit beta, mitochondrial OS=Bombus terrestris OX=30195 GN=LOC100647240 PE=4 SV=1	LOC100647240	LSC2-2
A0A6P3DBF7	dihydrolipoyllysine-residue succinyltransferase component of 2-oxoglutarate dehydrogenase complex, mitochondrial OS=Bombus terrestris OX=30195 GN=LOC100651798 PE=4 SV=1	LOC100651798	DLST
A0A6P3TY95	2-oxoglutarate dehydrogenase, mitochondrial isoform X2 OS=Bombus terrestris OX=30195 GN=LOC100646187 PE=4 SV=1	LOC100646187	OGDH-1
A0A6P3U4V0	2-oxoglutarate dehydrogenase, mitochondrial isoform X3 OS=Bombus terrestris OX=30195 GN=LOC100646187 PE=4 SV=1	LOC100646187	OGDH-2
