# Supplementary material for: Comparative 4D Label-Free Quantitative Proteomic Analysis of Bombus terrestris Provides Insights into Proteins and Processes Associated with Diapause
Source: Int J Mol Sci. 2023 Dec 26;25(1):326. doi: 10.3390/ijms25010326 (PMC10778897; doi:10.3390/ijms25010326)
Supplement: Supplementary file 1 [file ijms-25-00326-s001.zip › Revised figures and supplementary materials/revised supplementary figures and tables/Supplementary table 5.xlsx]

## Sheet: Sheet1
Supplementary table 5:Putative proteins involved in dopaminergic synapse, juvenile hormone, and insulin signaling pathway of B. terrestris
dopaminergic synapse
Protein accession	Protein description	Gene Accession	Gene name
A0A6P3DDY2	RAC serine/threonine-protein kinase OS=Bombus terrestris OX=30195 GN=LOC100643457 PE=4 SV=1	LOC100643457	AKT
A0A6P5I2P4	muscle calcium channel subunit alpha-1 isoform X1 OS=Bombus terrestris OX=30195 GN=LOC100649439 PE=4 SV=1	LOC100649439	CACNA1D
A0A6P3DES6	calmodulin OS=Bombus terrestris OX=30195 GN=LOC100649704 PE=4 SV=1	LOC100649704	CALM-1
A0A6P3DG05	calmodulin-like protein 4 OS=Bombus terrestris OX=30195 GN=LOC100649747 PE=4 SV=1	LOC100649747	CALM-2
A0A6P3U8W2	neo-calmodulin isoform X4 OS=Bombus terrestris OX=30195 GN=LOC100647159 PE=4 SV=1	LOC100647159	CALM-3
A0A6P3DEH7	aromatic-L-amino-acid decarboxylase OS=Bombus terrestris OX=30195 GN=LOC100648688 PE=4 SV=1	LOC100648688	DDC
A0A6P3D6K2	guanine nucleotide-binding protein G(I) subunit alpha OS=Bombus terrestris OX=30195 GN=LOC100649199 PE=4 SV=1	LOC100649199	GNAI
A0A6P5I733	guanine nucleotide-binding protein G(O) subunit alpha isoform X2 OS=Bombus terrestris OX=30195 GN=LOC100642305 PE=4 SV=1	LOC100642305	GNAO-1
A0A6P5IG18	guanine nucleotide-binding protein G(Q) subunit alpha isoform X5 OS=Bombus terrestris OX=30195 GN=LOC100647165 PE=4 SV=1	LOC100647165	GNAQ-2
A0A6P3DL28	guanine nucleotide-binding protein G(S) subunit alpha isoform X1 OS=Bombus terrestris OX=30195 GN=LOC100642353 PE=4 SV=1	LOC100642353	GNAS
A0A6P5IDF3	guanine nucleotide-binding protein G(I)/G(S)/G(T) subunit beta-1 OS=Bombus terrestris OX=30195 GN=LOC100642300 PE=4 SV=1	LOC100642300	GNB1
A0A6P3DJV8	guanine nucleotide-binding protein subunit gamma-e OS=Bombus terrestris OX=30195 GN=LOC100651462 PE=4 SV=1	LOC100651462	GNG13
A0A6P5HWS5	glycogen synthase kinase-3 beta isoform X7 OS=Bombus terrestris OX=30195 GN=LOC100645880 PE=4 SV=1	LOC100645880	GSK3B
A0A6P3UJB6	inositol 1,4,5-trisphosphate receptor isoform X4 OS=Bombus terrestris OX=30195 GN=LOC100643559 PE=4 SV=1	LOC100643559	ITPR1
A0A6P3UGL0	stress-activated protein kinase JNK isoform X6 OS=Bombus terrestris OX=30195 GN=LOC100631091 PE=4 SV=1	LOC100631091	JNK
A0A6P3DHH0	kinesin heavy chain isoform X2 OS=Bombus terrestris OX=30195 GN=LOC100643251 PE=4 SV=1	LOC100643251	KIF5
A0A6P5HT90	LOW QUALITY PROTEIN: mitogen-activated protein kinase 14B OS=Bombus terrestris OX=30195 GN=LOC100648398 PE=4 SV=1	LOC100648398	P38
A0A6P3DL33	cAMP-dependent protein kinase catalytic subunit OS=Bombus terrestris OX=30195 GN=LOC100643510 PE=4 SV=1	LOC100643510	PKA
A0A6P3DMA0	serine/threonine-protein phosphatase alpha-2 isoform OS=Bombus terrestris OX=30195 GN=LOC100645394 PE=4 SV=1	LOC100645394	PPP1C-1
A0A6P3DCG1	serine/threonine-protein phosphatase PP1-beta catalytic subunit isoform X2 OS=Bombus terrestris OX=30195 GN=LOC100647345 PE=4 SV=1	LOC100647345	PPP1C-2
A0A6P3D7F3	serine/threonine-protein phosphatase 2A catalytic subunit alpha isoform OS=Bombus terrestris OX=30195 GN=LOC100646859 PE=4 SV=1	LOC100646859	PPP2C
A0A6P3DMB4	serine/threonine-protein phosphatase 2A 65 kDa regulatory subunit A alpha isoform isoform X2 OS=Bombus terrestris OX=30195 GN=LOC100650625 PE=4 SV=1	LOC100650625	PPP2R1
A0A6P3UBL5	protein phosphatase PP2A 55 kDa regulatory subunit isoform X3 OS=Bombus terrestris OX=30195 GN=LOC100645140 PE=4 SV=1	LOC100645140	PPP2R2
A0A6P3U2K7	Serine/threonine-protein phosphatase 2A regulatory subunit B'' subunit alpha(predicted) OS=Bombus terrestris OX=30195 GN=LOC100645131 PE=4 SV=1	LOC100645131	PPP2R3
A0A6P3D9U6	LOW QUALITY PROTEIN: serine/threonine-protein phosphatase 2A 56 kDa regulatory subunit epsilon isoform OS=Bombus terrestris OX=30195 GN=LOC100651075 PE=4 SV=1	LOC100651075	PPP2R5
A0A6P5HWS6	Serine/threonine-protein phosphatase(predicted) OS=Bombus terrestris OX=30195 GN=LOC100650999 PE=4 SV=1	LOC100650999	PPP3C
A0A6P3DD80	protein kinase C, brain isozyme isoform X2 OS=Bombus terrestris OX=30195 GN=LOC100643492 PE=4 SV=1	LOC100643492	PRKCA
insulin signaling pathway
Protein accession	Protein description	Gene Accession	Gene name
A0A6P3DDY2	RAC serine/threonine-protein kinase OS=Bombus terrestris OX=30195 GN=LOC100643457 PE=4 SV=1	LOC100643457	AKT
A0A6P5I9L5	atypical protein kinase C isoform X2 OS=Bombus terrestris OX=30195 GN=LOC100643054 PE=4 SV=1	LOC100643054	aPKC
A0A6P3DES6	calmodulin OS=Bombus terrestris OX=30195 GN=LOC100649704 PE=4 SV=1	LOC100649704	CALM-1
A0A6P3U8W2	neo-calmodulin isoform X4 OS=Bombus terrestris OX=30195 GN=LOC100647159 PE=4 SV=1	LOC100647159	CALM-2
A0A6P3UAF7	adapter molecule Crk OS=Bombus terrestris OX=30195 GN=LOC100651298 PE=4 SV=1	LOC100651298	CRK
A0A6P3D5Q9	mitogen-activated protein kinase 1 OS=Bombus terrestris OX=30195 GN=LOC100651240 PE=4 SV=1	LOC100651240	ERK
A0A6P3DK94	fructose-1,6-bisphosphatase 1 OS=Bombus terrestris OX=30195 GN=LOC100650704 PE=4 SV=1	LOC100650704	FBP
A0A6P3DD21	flotillin-1 isoform X2 OS=Bombus terrestris OX=30195 GN=LOC100644760 PE=4 SV=1	LOC100644760	FLOT-1
A0A6P3DDB2	flotillin-2 OS=Bombus terrestris OX=30195 GN=LOC100643053 PE=4 SV=1	LOC100643053	FLOT-2
A0A6P3UAX4	protein enhancer of sevenless 2B OS=Bombus terrestris OX=30195 GN=LOC100650501 PE=4 SV=1	LOC100650501	GRB2
A0A6P5HWS5	glycogen synthase kinase-3 beta isoform X7 OS=Bombus terrestris OX=30195 GN=LOC100645880 PE=4 SV=1	LOC100645880	GSK3B
A0A6P3DDY5	glycogen [starch] synthase OS=Bombus terrestris OX=30195 GN=LOC100647195 PE=4 SV=1	LOC100647195	GYS
A0A6P3UGL0	stress-activated protein kinase JNK isoform X6 OS=Bombus terrestris OX=30195 GN=LOC100631091 PE=4 SV=1	LOC100631091	JNK
A0A6P3UE25	ras-like protein 1 OS=Bombus terrestris OX=30195 GN=LOC100644593 PE=4 SV=1	LOC100644593	KRAS
A0A6P3DEJ0	dual specificity mitogen-activated protein kinase kinase dSOR1 OS=Bombus terrestris OX=30195 GN=LOC100649968 PE=4 SV=1	LOC100649968	MAP2K1
A0A6P3DGV8	MAP kinase-interacting serine/threonine-protein kinase 1 OS=Bombus terrestris OX=30195 GN=LOC100651498 PE=4 SV=1	LOC100651498	MKNK
A0A6P3U595	serine/threonine-protein kinase mTOR OS=Bombus terrestris OX=30195 GN=LOC100649664 PE=4 SV=1	LOC100649664	MTOR
A0A6P3D672	phosphoenolpyruvate carboxykinase [GTP] OS=Bombus terrestris OX=30195 GN=LOC100631088 PE=4 SV=1	LOC100631088	pckA
A0A6P3DCB5	probable phosphorylase b kinase regulatory subunit beta isoform X1 OS=Bombus terrestris OX=30195 GN=LOC100644891 PE=4 SV=1	LOC100644891	PHKA_B-1
A0A6P3D702	probable phosphorylase b kinase regulatory subunit alpha isoform X4 OS=Bombus terrestris OX=30195 GN=LOC100643035 PE=4 SV=1	LOC100643035	PHKA_B-2
A0A6P3DL33	cAMP-dependent protein kinase catalytic subunit OS=Bombus terrestris OX=30195 GN=LOC100643510 PE=4 SV=1	LOC100643510	PKA
A0A6P3DCG1	serine/threonine-protein phosphatase PP1-beta catalytic subunit isoform X2 OS=Bombus terrestris OX=30195 GN=LOC100647345 PE=4 SV=1	LOC100647345	PPP1C
A0A6P3TR95	glycogen-binding subunit 76A isoform X2 OS=Bombus terrestris OX=30195 GN=LOC100649961 PE=4 SV=1	LOC100649961	PPP1R3
A0A6P3UAT7	5'-AMP-activated protein kinase catalytic subunit alpha-2 OS=Bombus terrestris OX=30195 GN=LOC100643177 PE=4 SV=1	LOC100643177	PRKAA
A0A6P3DLX9	5'-AMP-activated protein kinase subunit beta-1 OS=Bombus terrestris OX=30195 GN=LOC100649644 PE=4 SV=1	LOC100649644	PRKAB
A0A6P3DAN4	cAMP-dependent protein kinase type I regulatory subunit isoform X1 OS=Bombus terrestris OX=30195 GN=LOC100651332 PE=4 SV=1	LOC100651332	PRKAR-1
A0A6P3DEE0	cAMP-dependent protein kinase type II regulatory subunit isoform X1 OS=Bombus terrestris OX=30195 GN=LOC100644529 PE=4 SV=1	LOC100644529	PRKAR-2
A0A6P3TQF7	tyrosine-protein phosphatase non-receptor type 2 isoform X3 OS=Bombus terrestris OX=30195 GN=LOC100646948 PE=4 SV=1	LOC100646948	PTPN1
A0A6P5I5Q8	LOW QUALITY PROTEIN: glycogen phosphorylase OS=Bombus terrestris OX=30195 GN=LOC100642931 PE=4 SV=1	LOC100642931	PYG
A0A6P3DDY9	regulatory-associated protein of mTOR isoform X1 OS=Bombus terrestris OX=30195 GN=LOC100646513 PE=4 SV=1	LOC100646513	RAPTOR
A0A6P3U4G9	GTP-binding protein Rheb homolog OS=Bombus terrestris OX=30195 GN=LOC100644046 PE=4 SV=1	LOC100644046	RHEB
A0A6P3U680	40S ribosomal protein S6 OS=Bombus terrestris OX=30195 GN=LOC100643777 PE=4 SV=1	LOC100643777	RP-S6e
A0A6P3D6Z2	LOW QUALITY PROTEIN: ribosomal protein S6 kinase beta-1 OS=Bombus terrestris OX=30195 GN=LOC100646461 PE=4 SV=1	LOC100646461	RPS6KB
A0A6P3U464	SHC-transforming protein 1 OS=Bombus terrestris OX=30195 GN=LOC100648173 PE=4 SV=1	LOC100648173	SHC1
A0A6P5IF34	SoHo domain-containing protein(predicted) OS=Bombus terrestris OX=30195 GN=LOC110120039 PE=4 SV=1	LOC110120039	SORBS1-1
A0A6P5IFA9	SoHo domain-containing protein(predicted) OS=Bombus terrestris OX=30195 GN=LOC100646444 PE=4 SV=1	LOC100646444	SORBS1-2
A0A6P3UFL0	proline-rich receptor-like protein kinase PERK12 OS=Bombus terrestris OX=30195 GN=LOC105666782 PE=4 SV=1	LOC105666782	SORBS1-3
A0A6P3UEL9	vinexin-like OS=Bombus terrestris OX=30195 GN=LOC105665642 PE=4 SV=1	LOC105665642	SORBS1-4
A0A6P5IGU3	vinexin-like OS=Bombus terrestris OX=30195 GN=LOC110120152 PE=4 SV=1	LOC110120152	SORBS1-5
A0A6P3UES4	drebrin-like protein OS=Bombus terrestris OX=30195 GN=LOC100646566 PE=4 SV=1	LOC100646566	SORBS1-6
A0A6P3DLK8	Sorbin and SH3 domain-containing protein 1(predicted) OS=Bombus terrestris OX=30195 GN=LOC100646205 PE=4 SV=1	LOC100646205	SORBS1-7
JH related proteins
Protein accession	Protein description	Gene Accession	Gene name
A0A6P3D7V6	Krueppel homolog 2 OS=Bombus terrestris OX=30195 GN=LOC100651553 PE=4 SV=1	LOC100651553	Kr-h2
A0A6P3D461	acetyl-CoA acetyltransferase, mitochondrial isoform X1 OS=Bombus terrestris OX=30195 GN=LOC100647249 PE=4 SV=1	LOC100647249	atoB-1
I1VWZ9	Acetyl-CoA acetyltransferase OS=Bombus terrestris OX=30195 GN=LOC100648426 PE=2 SV=1	LOC100648426	atoB-2
I1VX00	3-hydroxy-3-methylglutaryl coenzyme A synthase OS=Bombus terrestris OX=30195 GN=LOC100649840 PE=2 SV=1	LOC100649840	HMGCS
I1VX02	Mevalonate kinase OS=Bombus terrestris OX=30195 GN=LOC100647908 PE=2 SV=1	LOC100647908	MVK
I1VX04	Diphosphomevalonate decarboxylase OS=Bombus terrestris OX=30195 GN=LOC100644850 PE=2 SV=1	LOC100644850	MVD
A0A6P3U403	farnesyl pyrophosphate synthase-like isoform X1 OS=Bombus terrestris OX=30195 GN=LOC100650005 PE=4 SV=1	LOC100650005	FDPS-1
A0A6P3U403	farnesyl pyrophosphate synthase-like isoform X1 OS=Bombus terrestris OX=30195 GN=LOC100650005 PE=4 SV=1	LOC100650005	FDPS-2
A0A6P3DJF1	adenosine kinase 1 isoform X1 OS=Bombus terrestris OX=30195 GN=LOC100648416 PE=4 SV=1	LOC100648416	ADK-1
A0A6P3TP38	adenosine kinase OS=Bombus terrestris OX=30195 GN=LOC100651039 PE=4 SV=1	LOC100651039	ADK-2
A0A6P3TU47	juvenile hormone epoxide hydrolase 1 OS=Bombus terrestris OX=30195 GN=LOC100648328 PE=4 SV=1	LOC100648328	JHEH
